# Supplementary material for: Exploring Public Emotions on Obesity During the COVID-19 Pandemic Using Sentiment Analysis and Topic Modeling: Cross-Sectional Study
Source: J Med Internet Res. 2024 Oct 11;26:e52142. doi: 10.2196/52142 (PMC11512131; doi:10.2196/52142)
Supplement: Multimedia Appendix 1 [file jmir_v26i1e52142_app1.xlsx]

## Sheet: Supplemenatry file 1
username	author_followers	author_location	author_tweets	date	time	tweets	clean_tweets	tweet_sentiments	tweet_class
MattWalshBlog	1240591	other	58572	2022-12-20	22:33:32	This woman was extremely morbidly obese and a proponent of "body positivity" and "fat acceptance." She is now dead from obesity. She was literally killing herself on camera while being applauded. Fat acceptance is a murderous, suicidal ideology and should be called out as such. https://t.co/jyNnszi3ws	this woman was extremely morbidly obese and a proponent of body positivity and fat acceptance she is now dead from obesity she was literally killing herself on camera while being applauded fat acceptance is a murderous suicidal ideology and should be called out as such	0	Negative
jordanbpeterson	3614118	Toronto	28486	2022-12-22	21:15:57	This is so good. Every time I see someone obese now I think "carbohydrate overdose." It's not willpower. It's not discipline. It's not exercise. It's too much sugar and carbohydrate @CarnivorousMe1 https://t.co/IB4eP9tyQT	this is so good every time i see someone obese now i think carbohydrate overdose it is not willpower it is not discipline it is not exercise it is too much sugar and carbohydrate	0	Negative
P_McCulloughMD	709694	Dallas Texas USA	3283	2022-12-19	23:04:25	No diminution of VTE risks given ongoing Spike protein via the respiratory illness and from ill-advised, mandated products. Background risks (thrombophilia, estrogens, smoking, obesity, immobilization) elevate VTE considerably when exposed to S-protein. https://t.co/VCH12w9r7w	no diminution of vte risks given ongoing spike protein via the respiratory illness and from illadvised mandated products background risks thrombophilia estrogens smoking obesity immobilization elevate vte considerably when exposed to sprotein	0	Negative
UberFacts	13644494	🌎	233229	2022-12-24	00:14:06	Loneliness has the same impact on mortality as smoking 15 cigarettes a day, making it more dangerous than obesity	loneliness has the same impact on mortality as smoking cigarettes a day making it more dangerous than obesity	0	Negative
BryanDeanWright	151566	Arizona, USA	9156	2022-12-19	19:43:06	And yet, as usual, this latest study ignores that obesity is largely driving COVID hospitalizations and deaths, which is relevant if we're considering "all-cause health events." https://t.co/4Yh7ZVKjvF	and yet as usual this latest study ignores that obesity is largely driving covid hospitalizations and deaths which is relevant if we are considering allcause health events	0	Negative
sav_says_	259785	Texas	2431	2022-12-21	21:33:12	We abandoned God and our entire country has suffered for it. Lawlessness, drug addiction, obesity, pedophilia running rampant and the media is focused on Trump's tax returns. I am blackpilled.	we abandoned god and our entire country has suffered for itlawlessness drug addiction obesity pedophilia running rampant and the media is focused on trumps tax returnsi am blackpilled	0	Negative
realDailyWire	1426513	Nashville, USA	181594	2022-12-21	19:09:55	.@MattWalshBlog: "Fat acceptance is a death cult. It's one of the most dangerous ideas in the world...It's probably time that we start thinking about the misinformation that tells people...that morbid, suicidal, self-destructive obesity is something to be celebrated." https://t.co/NmzKO1axty	fat acceptance is a death cult it is one of the most dangerous ideas in the worldit is probably time that we start thinking about the misinformation that tells peoplethat morbid suicidal selfdestructive obesity is something to be celebrated	0	Negative
RobertLustigMD	79072	San Francisco, California	6784	2022-12-21	11:39:16	If obesity is the “cause” of Type 2 diabetes, how come 25% of T2DM cases in children are normal weight? Yes, obesity is a risk factor, but risk factor is not the same thing as cause. More data to support something(s) in the environment. Sugar is #1. https://t.co/K6IZtU6NiC	if obesity is the cause of type diabetes how come of tdm cases in children are normal weight yes obesity is a risk factor but risk factor is not the same thing as cause more data to support somethings in the environment sugar is	0	Negative
LegendaryEnergy	243689	United States	92797	2022-12-20	06:05:23	@elonmusk @EndWokeness It’s a really great question. The media has no problem obsessively selling pharmacy pills, obesity, fast food, toxic culture, racial division &amp; lopsided phony agendas disguised as activism. Why do they hate us so much? Greed? Money? Some sort of deep-seated cultural hatred?	its a really great questionthe media has no problem obsessively selling pharmacy pills obesity fast food toxic culture racial division amp lopsided phony agendas disguised as activismwhy do they hate us so much greed money some sort of deepseated cultural hatred	0	Negative
Eagles	3686926	Philadelphia, PA	63692	2022-12-20	22:29:36	#TackleYourHealth with our partner @novonordiskus &amp; learn your risks for diabetes &amp; obesity. RT this post for a chance to win game tickets! #FlyEaglesFly #Sweepstakes No purch nec. Select US states. 18+. Ends 12/27. See rules: https://t.co/ee1Bt5CqJC	with our partner amp learn your risks for diabetes amp obesity rt this post for a chance to win game tickets no purch nec select us states ends see rules	1	Neutral
Fearless_Flow	2716	301	23115	2022-12-20	19:37:31	I used to only dream in my sleep, now my dreams are reality🙇🏾 #GodsChild https://t.co/GOX86jOAAm	i used to only dream in my sleep now my dreams are reality	1	Neutral
TJMoe28	35924	St. Louis	19214	2022-12-21	18:15:29	@washingtonpost “New study”… so we’re just going to ignore the fact that every study since the start of the pandemic showed that obesity was the main (and often only) factor in struggling with Covid. If you weren’t really old or fat, you never had to worry.	new study so were just going to ignore the fact that every study since the start of the pandemic showed that obesity was the main and often only factor in struggling with covid if you werent really old or fat you never had to worry	0	Negative
DrEenfeldt	31935	other	3000	2022-12-19	16:38:44	The latest US obesity statistics look not too great. Obviously, the obesity epidemic is NOT caused by genetics. Unless people are just mutating everywhere. It's clearly caused by a change in the environment. Share your opinion: What do you believe is the largest cause? https://t.co/m8XMcKlXfs	the latest us obesity statistics look not too greatobviously the obesity epidemic is not caused by genetics unless people are just mutating everywhereit is clearly caused by a change in the environmentshare your opinionwhat do you believe is the largest cause	0	Negative
TheJackBly	104709	Florida, USA	62062	2022-12-26	19:09:23	Body positivity is not for obese people. It's for burn victims. Stop trying to excuse yourself for unhealthy behavior. https://t.co/eN4EU4Gidl	body positivity is not for obese peopleit is for burn victimsstop trying to excuse yourself for unhealthy behavior	0	Negative
BrichibiTweets	8110	Buried in Manga	36318	2022-12-20	06:35:28	Presenting some looks from my “glorifying obesity” collection back when I cosplayed a lot more and had the nerve to pretend to be a fictional character. I still cosplay now and my wife still makes my looks, I just did it a LOT more years ago. https://t.co/VJW9TtaM8q https://t.co/uhNwIhgDlT	presenting some looks from my glorifying obesity collection back when i cosplayed a lot more and had the nerve to pretend to be a fictional characteri still cosplay now and my wife still makes my looks i just did it a lot more years ago	1	Neutral
WestSideHere	1776	California	15310	2022-12-21	20:39:44	@bennyjohnson What a substantive argument. You don't like what he is wearing. 🙄 A true disgrace is an ex-president selling fantasy NFTs depicting himself as a superhero when he is really an obese traitorous zero.	what a substantive argument you do not like what he is wearing a true disgrace is an expresident selling fantasy nfts depicting himself as a superhero when he is really an obese traitorous zero	0	Negative
ProfBlacktruth	30984	other	7267	2022-12-21	20:16:29	Our Holy-days are now upon us. The season of the year when instead of celebrating an obese white man dropping overpriced consumer goods on our floor, we celebrate our black scholastic heroes who dropped knowledge. Tomorrow is Chancellor Williams birthday. https://t.co/EiZmgX57jj	our holydays are now upon us the season of the year when instead of celebrating an obese white man dropping overpriced consumer goods on our floor we celebrate our black scholastic heroes who dropped knowledgetomorrow is chancellor williams birthday	0	Negative
TheJackBly	104709	Florida, USA	62062	2022-12-21	13:30:23	35. Turn on "night shift" mode on your laptop &amp; phone to decrease blue light after the sun goes down. This will help you sleep better. 36. Sunshine is the #1 supplement to better sleep, mood, energy, skin, &amp; mental health. 37. If you're obese, you're not healthy.	turn on night shift mode on your laptop amp phone to decrease blue light after the sun goes down this will help you sleep better sunshine is the supplement to better sleep mood energy skin amp mental health if you are obese you are not healthy	1	Neutral
bebebunnyy	273	5’2 125cw 98ugw!	2286	2022-12-20	08:55:57	yall remember that story where a obese (600lbs) girl was so fat she din't know she was pregnant and ended up having a miscarriage but it got lost in her rolls and rotted for months	yall remember that story where a obese lbs girl was so fat she dint know she was pregnant and ended up having a miscarriage but it got lost in her rolls and rotted for months	0	Negative
still_boneless	73	Bottom Right, Politcal Compass	99	2022-12-24	01:15:09	It’s hard to believe that in 1971, this boy was supposed to be embarrassingly obese: https://t.co/AucHRWeazH	its hard to believe that in this boy was supposed to be embarrassingly obese	0	Negative
PARISTHlN	6290	19 ⚢ • carrd is outdated	3029	2022-12-25	11:12:42	"BMI is so inaccurate!!1! It says The Rock is obese!" Are you The Rock? Are you a bodybuilder? No, you're Jenna with 35% bodyfat, pipe down.	bmi is so inaccurate it says the rock is obeseare you the rockare you a bodybuilderno you are jenna with bodyfat pipe down	0	Negative
drboycewatkins1	164345	Chicago, IL	290073	2022-12-26	18:28:53	The entertainment industry has convinced our people to: - Celebrate black homicide - Glorify drug selling and drug abuse - Hate our women and abandon our kids - Promote obesity - Call each other the n-word And then look up to minstrels who promote it. That's Racism 101.	the entertainment industry has convinced our people to celebrate black homicide glorify drug selling and drug abuse hate our women and abandon our kids promote obesity call each other the nwordand then look up to minstrels who promote it that is racism	0	Negative
IsabellaMDeLuca	213898	Washington, DC	2378	2022-12-25	00:41:55	You cannot be obese and be healthy at the same time.	you cannot be obese and be healthy at the same time	0	Negative
AlpacaAurelius	236965	Buy beef liver crisps	20505	2022-12-22	01:15:50	The average American today eats more soybean oil in 1 DAY than someone in 1909 would have consumed in 3 YEARS Soybean oil consumption has increased 1000x in the last 100 years In animals it induces obesity, liver damage, diabetes &amp; brain damage. This is what's causing disease https://t.co/uFawQiR696	the average american today eats more soybean oil in day than someone in would have consumed in yearssoybean oil consumption has increased x in the last yearsin animals it induces obesity liver damage diabetes amp brain damage this is what is causing disease	0	Negative
LearnArena	20209	Step into the Arena 👉	1541	2022-12-23	12:31:44	How to fool a nation: Make porn free Make tradition evil Make books boring Make food artificial Make vaping normal Make marriage trivial Make kids hate school Make gender confusing Make obesity acceptable Make adultery forgivable Make the news depressing Sound familiar?	how to fool a nationmake porn freemake tradition evilmake books boringmake food artificialmake vaping normalmake marriage trivialmake kids hate schoolmake gender confusingmake obesity acceptablemake adultery forgivablemake the news depressingsound familiar	0	Negative
HerculeanStren1	64372	other	11030	2022-12-21	16:31:03	I went from morbidly obese at my worst to ripped. Here are 100 fat loss tips you can use: https://t.co/g8E8nNFe9F	i went from morbidly obese at my worst to rippedhere are fat loss tips you can use	0	Negative
stacey_wallen	46637	other	8270	2022-12-26	20:46:57	Would you take diet tips from an obese person? Then why are you listening to the “climate crisis” solutions from those with the biggest homes (several of them) while flying around on private jets. NO THANKS I’ll pass!🖕🏼	would you take diet tips from an obese person then why are you listening to the climate crisis solutions from those with the biggest homes several of them while flying around on private jets no thanks ill pass	0	Negative
Cernovich	1101278	other	195631	2022-12-23	19:57:52	This is dumb. By May 2020 we knew Covid was a disease of the elderly and obese. We should have locked down via BMI and age. Delivered healthy meals to the elderly and diet meals for obese. Could have done some good for the world. https://t.co/XTXbOPd9yZ	this is dumb by may we knew covid was a disease of the elderly and obese we should have locked down via bmi and age delivered healthy meals to the elderly and diet meals for obese could have done some good for the world	0	Negative
NYCDEATHROWCATS	25354	other	121631	2022-12-23	00:53:25	*SHELTER PLEA* Princess Fiona is looking for a new home!! She is obese and matted please consider helping her!! https://t.co/jCyb7R58Nt https://t.co/FVBaoUdZ5d	shelter plea princess fiona is looking for a new home she is obese and matted please consider helping her	0	Negative
venetianblonde	10084	NYC / Catskills / Virginia	107034	2022-12-24	13:45:30	BOOTS is @NYCACC She's not "obese" and is friendly. She's just scared, like most dogs in a shelter. Here are our rescue pack: Jimby, Beauty, Shelby, Dharma, Augie—all now safe, loved, in homes. They pledge $100 and beg you: save Boots on Christmas Eve: https://t.co/2ar39wV4p8 RT https://t.co/tPdrV2jbS3 https://t.co/MhMyoq2ZWl	boots is she is not obese and is friendly she is just scared like most dogs in a shelterhere are our rescue pack jimby beauty shelby dharma augieall now safe loved in homes they pledge and beg you save boots on christmas eve rt	0	Negative
DoctorTro	73071	USA	63171	2022-12-24	01:31:15	Recently, I had a young patient w/class 3 obesity present to my office. After the history, I explained to him that I want him to eat low carb foods until he is full. He cried right then &amp; there	recently i had a young patient wclass obesity present to my office after the history i explained to him that i want him to eat low carb foods until he is full he cried right then amp there	0	Negative
IsabelOakeshott	227973	London and Isle of Wight	15070	2022-12-20	21:28:43	Should parents be prosecuted for letting their children become grossly overweight? A mother whose daughter died after becoming morbidly obese has pled guilty to manslaughter. This case has huge implications!	should parents be prosecuted for letting their children become grossly overweight a mother whose daughter died after becoming morbidly obese has pled guilty to manslaughter this case has huge implications	0	Negative
DoctorTro	73071	USA	63171	2022-12-20	01:35:15	99% of US hospitals have contracts to sell Pepsi or Coca-Cola 20% of hospitals have a fast-food chain inside 100% of America is at risk for obesity due to doctors &amp; dietitians accepting this nonsense	of us hospitals have contracts to sell pepsi or cocacola of hospitals have a fastfood chain inside of america is at risk for obesity due to doctors amp dietitians accepting this nonsense	0	Negative
IsabellaMDeLuca	213898	Washington, DC	2378	2022-12-24	21:07:38	"Body positivity" is just code for glorifying obesity, gluttony, laziness, and poor health.	body positivity is just code for glorifying obesity gluttony laziness and poor health	0	Negative
TempleDietitian	9151	Phoenix, AZ	812	2022-12-26	22:51:32	All the dietitians on Instagram saying Keto and Intermittent Fasting are unsustainable. 🤦🏼‍♀️ Want to know what’s literally unsustainable? Obesity and chronic disease.	all the dietitians on instagram saying keto and intermittent fasting are unsustainable want to know whats literally unsustainable obesity and chronic disease	0	Negative
sachikoko	4972	other	715766	2022-12-21	01:57:50	🆘CODE RED🆘TBD THU 12/22/22🆘 💝STRESSED 6YO 23LB #TORBIE KITTY "LUCKY CHARM"💝 😿💔IS OBESE &amp; HAS A URI, AT RISK OF HEPATIC LIPIDOSIS 🚨NEEDS #ADOPTION #RESCUE #FOSTER ASAP🚨 🚨159066 https://t.co/Q6NdkOhUta 🙏🏽#ADOPT #PLEDGE #SAVEALIFE #AdoptDontShop #BROOKLYN #NYCACC #CAT https://t.co/p0bU24Pggt	code redtbd thu stressed yo lb kitty lucky charmis obese amp has a uri at risk of hepatic lipidosisneeds asap	0	Negative
ada_lluch	36688	Madrid, Comunidad de Madrid	645	2022-12-20	07:53:06	I don’t know who needs to hear this, but being morbidly obese is not “body goals”. No matter how woke you are, diabetes is still coming for you.	i dont know who needs to hear this but being morbidly obese is not body goalsno matter how woke you are diabetes is still coming for you	0	Negative
Mrgunsngear	38636	Carolina / Florida	26331	2022-12-25	22:02:14	ATF "agents" have been hitting that holiday gravy... #Christmas #snack #obesity #DOJ https://t.co/rs3J3PNVZX	atf agents have been hitting that holiday gravy	0	Negative
washingtonpost	19970673	Washington, DC	449106	2022-12-20	06:47:15	More than 70 percent of U.S. adults are obese or overweight, according to the CDC, increasing their risks of an array of illnesses, including cancer and heart disease. But new drugs are proving remarkably effective in treating people with excess weight. https://t.co/o3VgCokhRn	more than percent of us adults are obese or overweight according to the cdc increasing their risks of an array of illnesses including cancer and heart disease but new drugs are proving remarkably effective in treating people with excess weight	0	Negative
babelnimrod	6327	other	157	2022-12-19	19:52:43	Just a belly flowing into a sink #MotivationMonday #gainer #obese #weightgain https://t.co/UROM3reJeO	just a belly flowing into a sink	0	Negative
SBakerMD	182468	Snohomish, WA	66018	2022-12-20	06:04:41	Morbid obesity is almost always associated with reduced life expectancy! 37 is too damn young, RIP https://t.co/sV2wRVgevR	morbid obesity is almost always associated with reduced life expectancy is too damn young rip	0	Negative
doctorveera	8224	New York, USA	13502	2022-12-22	03:52:50	Agouti gene (Asip) is the first obesity gene to be discovered in 1992 in agouti mice--a fat yellow mice with a mutation that reprograms a skin specific protein to express throughout the body. However, no mutations in this gene has been reported in humans since 1992. 🧵 https://t.co/pDYdaMFCz8	agouti gene asip is the first obesity gene to be discovered in in agouti micea fat yellow mice with a mutation that reprograms a skin specific protein to express throughout the body however no mutations in this gene has been reported in humans since	1	Neutral
RisenRabbit	6395	other	5245	2022-12-26	14:48:38	old video essay - obese high-school drop-out in his garage telling you God doesn't exist modern video essay - polished short film from a guy with 12 years of college called like 'The Tragic Backstory of Chicken Run'	old video essay obese highschool dropout in his garage telling you god does not exist modern video essay polished short film from a guy with years of college called like the tragic backstory of chicken run	0	Negative
colorsofautumnn	150678	San Diego, CA	280	2022-12-21	16:27:36	Loving every “extra inch” of this obese body 😜❤️ https://t.co/PSJj4VYQxE https://t.co/DfEcL7eIMt	loving every extra inch of this obese body	2	Positive
saaiyer	23791	Mumbai	19685	2022-12-26	10:23:06	It's been 4 days in Vietnam, and I have not seen even 5 obese local people. Just amazing!	it is been days in vietnam and i have not seen even obese local people just amazing	2	Positive
ElieJarrougeMD	72640	Houston, TX	4845	2022-12-21	12:49:02	Obesity is seen as a risk factor for type 2 diabetes, hypertension, heart disease, stroke, cancer, etc. This implies that obesity causes these conditions, while in reality whatever causes obesity is causing the rest. Obesity is simply another symptom of the real root problem.	obesity is seen as a risk factor for type diabetes hypertension heart disease stroke cancer etc this implies that obesity causes these conditions while in reality whatever causes obesity is causing the restobesity is simply another symptom of the real root problem	0	Negative
ZubyMusic	999699	Global	138623	2022-12-22	22:50:42	@TheCoronaCure_ Obesity Broken families Lack of purpose and meaning	obesitybroken familieslack of purpose and meaning	0	Negative
InsiderHCW	4572	other	3080	2022-12-26	00:19:36	@PierreKory Walk into an American hospital, and you’ll find some of the sickest and most obese people. And no, I’m not talking about the patients. I’m talking about the doctors and nurses. “Healthcare providers” who don’t take care of their own health!? Got the vaccines tho ! ✅💉	walk into an american hospital and youll find some of the sickest and most obese people and no im not talking about the patientsim talking about the doctors and nurses healthcare providers who dont take care of their own healthgot the vaccines tho	0	Negative
joshgad	663345	Here	31100	2022-12-25	16:05:26	Someone was busy last night. Ring picked up an Elderly Caucasian man wearing red velvet and a European style 19th Century bedtime hat. He was medically obese and had a collection of endangered Reindeer with him. Will report more as soon as the police respond. https://t.co/22B8v49sRx	someone was busy last night ring picked up an elderly caucasian man wearing red velvet and a european style th century bedtime hat he was medically obese and had a collection of endangered reindeer with him will report more as soon as the police respond	0	Negative
TyRBeal	8582	Phoenix, AZ	5112	2022-12-20	15:42:37	What is most likely the primary cause of the obesity epidemic? Probably the rise in ultra-processed foods, which can be proxied by vegetable oils. cc @DrEenfeldt https://t.co/RVga26piyF	what is most likely the primary cause of the obesity epidemic probably the rise in ultraprocessed foods which can be proxied by vegetable oils cc	0	Negative
danyala_	231	San Deigo, CA	4259	2022-12-23	22:25:55	@peymamas Y’all know obesity is a disease that leads people to develop chronic disease resulting in early death, lower quality of life, etc… these medications are helping people treat obesity and prevent a whole serious of potential disease that can occur due to obesity like diabetes	yall know obesity is a disease that leads people to develop chronic disease resulting in early death lower quality of life etc these medications are helping people treat obesity and prevent a whole serious of potential disease that can occur due to obesity like diabetes	0	Negative
Spy5Wire	8500	other	18502	2022-12-20	10:31:17	Obese single mum living off children's leftovers can't afford Christmas | ITV News West Country https://t.co/PPNFQkfCXA	obese single mum living off childrens leftovers cannot afford christmas itv news west country	0	Negative
CarnivorousMe1	1438	other	136	2022-12-21	15:46:15	I’m not fatphobic I’m deathphobic, encouraging obesity is vile, fat shaming is vile both need to stop	im not fatphobic im deathphobic encouraging obesity is vile fat shaming is vile both need to stop	0	Negative
MargBarAmerica	55979	atlanta/los angeles	5746	2022-12-24	04:50:56	@peymamas a doctor still has to prescribe semaglutide and it’s approved for obesity, the most direct cause for type 2 diabetes. glp-1 agonists are not needed for a t2d to live. so while this shortage is really unfortunate, i don’t really see the legitimacy of this criticism.	a doctor still has to prescribe semaglutide and its approved for obesity the most direct cause for type diabetes glp agonists are not needed for a td to live so while this shortage is really unfortunate i dont really see the legitimacy of this criticism	0	Negative
CancerTerms	246531	other	65669	2022-12-21	21:54:02	Chocolate helps solve all #Cancer problems. Except obesity.	chocolate helps solve all problems except obesity	1	Neutral
doulbedoink	23916	other	39459	2022-12-19	16:21:05	“Fat models are promoting obesity by being fat on magazines” is what conservatives post about when they are just totally out of juice. Its like when celebs who cant get work otherwise start a Cameo https://t.co/XyRwlnrMsJ	fat models are promoting obesity by being fat on magazines is what conservatives post about when they are just totally out of juice its like when celebs who cant get work otherwise start a cameo	0	Negative
hyderabaddoctor	20014	India	3585	2022-12-20	11:54:38	Sleep more to lose more weight 1. Yes, you heard it right. Researchers found that overweight individuals could lose significant amount of weight by just sleeping for longer duration. Short #sleep duration is a known risk factor for obesity. #MedTwitter #weightloss #obesity	sleep more to lose more weight yes you heard it right researchers found that overweight individuals could lose significant amount of weight by just sleeping for longer duration short duration is a known risk factor for obesity	1	Neutral
ApoThera	4262	Irvine, CA, USA	3386	2022-12-25	02:02:48	Metabolic syndrome –a new definition &amp; management guidelines. https://t.co/BRHt0JHXMp #MedTwitter #Endotwitter #obesity #diabetes #CardioTwitter #Bioinformatics #weightloss @LillyPad #telehealth @novonordisk #GITwitter #Pharmaceutical #biotechnology #eHealth #TwitteRx #obesidad https://t.co/ZO6QT5bzJY	metabolic syndrome a new definition amp management guidelines	0	Negative
FacesOfCOVID	142484	other	8938	2022-12-25	16:00:32	CHARLES "CHARLIE" KLEIN, 66, of Lubbock, Texas, died of COVID on Dec. 25, 2020. "...he was especially proud of his work...to create learning environments that address the problem of childhood obesity by encouraging children to initiate creative play." https://t.co/dfxzclsxRB	charles charlie klein of lubbock texas died of covid on dec he was especially proud of his workto create learning environments that address the problem of childhood obesity by encouraging children to initiate creative play	2	Positive
drboycewatkins1	164345	Chicago, IL	290073	2022-12-22	06:56:23	If we treated OBESITY with the same urgency as we treated COVID, millions of lives would be saved almost instantaneously	if we treated obesity with the same urgency as we treated covid millions of lives would be saved almost instantaneously	0	Negative
DoctorTro	73071	USA	63171	2022-12-26	13:00:18	Before: I ate whole grains, pasta, cereal, and many many fruits. I was pre-diabetic, obese and miserable Now: I eat steak, eggs and am down 150lbs My choice is easy. https://t.co/oJd3F8oFE0	before i ate whole grains pasta cereal and many many fruits i was prediabetic obese and miserablenow i eat steak eggs and am down lbsmy choice is easy	0	Negative
DoctorTro	73071	USA	63171	2022-12-23	16:00:19	8 years ago, I had never cooked a steak 🥩 I was a doctor, scored on the 90% on my board exam, it was commonly known meat is “unhealthy” It all changed when my wife @rosettesmix challenged me to master obesity, the way i had mastered medicine What i found was: they all lied https://t.co/0WDTyqdIc2	years ago i had never cooked a steak i was a doctor scored on the on my board exam it was commonly known meat is unhealthyit all changed when my wife challenged me to master obesity the way i had mastered medicinewhat i found was they all lied	0	Negative
DrSuneelDhand	51800	Northeast USA/Southeast UK	2499	2022-12-20	23:51:12	Don’t anyone be under any illusions. The Establishment Elites: 1. Didn’t abide by COVID rules 2. Never eat the processed obesity-promoting garbage that is foisted on everyone else 3. Laugh all the way to the bank THEY get happier and richer, while YOU get unwell and poorer	dont anyone be under any illusionsthe establishment elites didnt abide by covid rules never eat the processed obesitypromoting garbage that is foisted on everyone else laugh all the way to the bankthey get happier and richer while you get unwell and poorer	0	Negative
DoctorTro	73071	USA	63171	2022-12-25	11:55:14	America has an obesity &amp; diabetes problem America doesn’t have a Gym deficiency America doesn’t have an issue labeling or counting calories America has a problem with addictive food 🛑Stop. Eating. Foods. That. Just. Make. You. Eat. More. ✅Start. Eating. Filling. Foods.	america has an obesity amp diabetes problem america doesnt have a gym deficiencyamerica doesnt have an issue labeling or counting caloriesamerica has a problem with addictive foodstop eating foods that just make you eat more start eating filling foods	0	Negative
Anna_96_10	11834	Montréal, Québec	21960	2022-12-26	14:12:03	@lapulgafreak My obese goat 🐐🐐 https://t.co/AmHUuGuJzD	my obese goat	2	Positive
thefatdoctoruk	12611	other	6904	2022-12-20	20:04:28	TW: fatphobia &amp; abelism of the vilest kind #KayleaTitford wasa beautiful young woman born with Spina Bifida who sadly died at the age of 16. Instead of grieving their daughter, her parents stand accused of manslaughter because she died fat. https://t.co/soD3uROuIy	tw fatphobia amp abelism of the vilest kind wasa beautiful young woman born with spina bifida who sadly died at the age of instead of grieving their daughter her parents stand accused of manslaughter because she died fat	0	Negative
theskindoctor13	586224	Flower Mound, TX	21234	2022-12-24	13:40:04	@vijaygajera Yes. Certainly increasing significantly though there is offical data to show how much. Main reasons are late marriages, late conception, stressful lifestyles, obesity and its normalisation, junk food, smoking, alcohol.	yes certainly increasing significantly though there is offical data to show how much main reasons are late marriages late conception stressful lifestyles obesity and its normalisation junk food smoking alcohol	0	Negative
Pelabur_Bijak	40096	Malaysia	15059	2022-12-24	06:09:00	Harga ayam,ikan, &amp; daging 📈 ⬇️ Demand dari orang kurang berkemampuan 📉 ⬇️ Jumlah die protein harian 📉 ⬇️ Selera makan akan 📈 ⬇️ Pengambilan Carbohydrate📈 disebabkan kelaparan ⬇️ Lemak 📈 ⬇️ Obesity ⬇️ Penyakit 3 serangkai B40 senang dapat penyakit sebab diet tak seimbang. https://t.co/91GdAg75D4 https://t.co/m7SuokolJ8	harga ayamikan amp daging demand dari orang kurang berkemampuan jumlah die protein harian selera makan akan pengambilan carbohydrate disebabkan kelaparanlemak obesity penyakit serangkaib senang dapat penyakit sebab diet tak seimbang	0	Negative
NewYorker	8983097	New York, NY	146677	2022-12-25	23:05:58	Brendan Fraser stands at the front of the race for the Academy Award for Best Actor. But his transformation into a lonely, obese man has troubled many in the fat-acceptance movement. https://t.co/JhfhEXQmW8	brendan fraser stands at the front of the race for the academy award for best actor but his transformation into a lonely obese man has troubled many in the fatacceptance movement	0	Negative
KvanOosterom	32416	London, England	38316	2022-12-22	13:44:04	Love this. Exercise from Monty Python’s Ministry of Silly Walks helps prevent obesity, scientific study by @bmj_latest here in UK finds. https://t.co/o6eMoNZ2TY	love this exercise from monty pythons ministry of silly walks helps prevent obesity scientific study by here in uk finds	2	Positive
BBGRichie	48782	Salford, England	33495	2022-12-26	10:53:32	Aye, they’ve just begun trialling a skin cancer vaccine in volunteers. They’ve got jabs in development for obesity, diabetes and pretty much anything you can think of. The jabs will play a huge role in the social credit system. Deliciously Dystopian eh? https://t.co/YEFL2HuV7a	aye theyve just begun trialling a skin cancer vaccine in volunteers theyve got jabs in development for obesity diabetes and pretty much anything you can think of the jabs will play a huge role in the social credit system deliciously dystopian eh	0	Negative
pinkaddderall	1063	sw 197 cw 117 gw 110 ugw ?	1925	2022-12-19	22:21:12	Obese lady in one of those fat people chairs just told me to kill myself so I told her “you’re the one killing yourself with all your eating babe” 🫢	obese lady in one of those fat people chairs just told me to kill myself so i told her youre the one killing yourself with all your eating babe	0	Negative
Alec_Zeck	44484	other	15796	2022-12-21	04:19:01	If there was a “lab-leaked bio-weapon”, it was an awful one. 75% of “COVID” deaths age 65+, 95% of “COVID” deaths had an avg of 4 comorbidities, 79% of hospitalizations in overweight/obese, 2 strongest risk factors for death were obesity and fear/anxiety disorders.	if there was a lableaked bioweapon it was an awful one of covid deaths age of covid deaths had an avg of comorbidities of hospitalizations in overweightobese strongest risk factors for death were obesity and fearanxiety disorders	0	Negative
myfaultOG23	694	other	6706	2022-12-22	20:40:45	No obesity, no transformers. And they wonder why niggas getting their passports 💀 https://t.co/qXCJCfay7W	no obesity no transformers and they wonder why niggas getting their passports	0	Negative
SnorlaxFan26	3190	other	2065	2022-12-23	20:46:40	Navy getting into "janitor" chic. The impetus behind this is probably obesity. Even senior officers are probably walking around with guts. Instead of losing weight they just change the uniform to a baggy smock https://t.co/XFyxr8PhGP	navy getting into janitor chicthe impetus behind this is probably obesity even senior officers are probably walking around with guts instead of losing weight they just change the uniform to a baggy smock	0	Negative
myfaultOG23	694	other	6706	2022-12-26	04:41:36	black men really are the most accepting of obesity, feminism, and masculine behavior from women.. shit sad.	black men really are the most accepting of obesity feminism and masculine behavior from women shit sad	0	Negative
FixalaNaga	1964	Teteringen, Netherlands	2001	2022-12-22	06:36:26	New Ashley WIP! Just have to draw her obese pet fox Rosie next to her! 🐺🦊🌭🌭🌭(Hoping to finish the sketch tomorrow!) https://t.co/5shnb9o9JN	new ashley wip just have to draw her obese pet fox rosie next to her hoping to finish the sketch tomorrow	1	Neutral
SilentSins4	50	other	788	2022-12-20	10:30:39	@prettyboyhbo @WSVBayern @DailyLoud Yes because her support to her obesity led to her bad health and then her death. You people victimize yourself to the point where you are the problem. Be responsible and take care of yourself. Let this be a lesson	yes because her support to her obesity led to her bad health and then her death you people victimize yourself to the point where you are the problem be responsible and take care of yourself let this be a lesson	0	Negative
cfspaceman	242	Texas, USA	2238	2022-12-21	21:22:22	@IsabellaMDeLuca I am obese and that should not be encouraged, I am working on it, and I hope she gets the help she needs.	i am obese and that should not be encouraged i am working on it and i hope she gets the help she needs	0	Negative
TolstoyAS1	31	The Signal Deck	3295	2022-12-23	16:17:16	@thomasdsp @davidrvetter @TasteAtlas Typical American menu is basically cholesterol and obesity.	typical american menu is basically cholesterol and obesity	0	Negative
yolanda_parody	13750	other	47340	2022-12-23	19:40:17	According to a recent study conducted by Harvard, obesity in America has increased by over 15 percent since Lisa Barlow started collaborating with the popular fast food chain Wendy’s. 3 death cases have been reported. https://t.co/sg7qjFa2dF	according to a recent study conducted by harvard obesity in america has increased by over percent since lisa barlow started collaborating with the popular fast food chain wendys death cases have been reported	1	Neutral
ben_gramfitness	6086	Free Fat Loss Framework➡️	14806	2022-12-20	21:25:14	If gym memberships were free and paid for by the government, do you think we would see lower obesity rates?	if gym memberships were free and paid for by the government do you think we would see lower obesity rates	1	Neutral
ChrissieMayr	129678	New York	65965	2022-12-23	20:30:45	She’s not morbidly obese She’s morbidly curvy	shes not morbidly obese shes morbidly curvy	0	Negative
chinyereosuji	3172	Silver Spring, MD	44074	2022-12-24	01:04:04	@danyala_ @peymamas Obesity is not a disease that causes other diseases. It’s a biomedical label. Sometimes it’s a good thing (cancer patient survival) sometimes it’s bad (heart disease). Mainly, it’s a moral panic, allowing us to fat shame people.	obesity is not a disease that causes other diseasesits a biomedical label sometimes its a good thing cancer patient survival sometimes its bad heart diseasemainly its a moral panic allowing us to fat shame people	0	Negative
PeetingDisorder	5813	other	4722	2022-12-25	22:02:35	Obesity be damned that boy can deliver presents	obesity be damned that boy can deliver presents	0	Negative
micah_erfan	4905	Houston	22709	2022-12-26	23:28:06	I’ll give Communism one thing, it would solve the obesity crisis	ill give communism one thing it would solve the obesity crisis	0	Negative
HRHCOLLECTION	51648	Los Angeles, CA	15358	2022-12-23	19:00:27	I love the lgbtq they them body positivity mobs who call me fat and tell me I look like a man… But what’s wrong with those things???? 🤷🏼‍♀️ Being obese is beautiful and what’s wrong w looking like a man now? Fucking hypocrites 😩	i love the lgbtq they them body positivity mobs who call me fat and tell me i look like a man but whats wrong with those things being obese is beautiful and whats wrong w looking like a man now fucking hypocrites	0	Negative
CCityCatholic	5849	other	34253	2022-12-21	15:45:13	This is true. The mainstreaming of morbid obesity, androgynous &amp; slovenly appearance, loud profanity in public, vulgar feminism, etc., have turned the present into a bizarre dystopia our grandparents would've been mortified to see. https://t.co/n3vKiTwMZL	this is true the mainstreaming of morbid obesity androgynous amp slovenly appearance loud profanity in public vulgar feminism etc have turned the present into a bizarre dystopia our grandparents would have been mortified to see	0	Negative
DoctorTro	73071	USA	63171	2022-12-26	19:43:24	Lets be clear, food companies don’t sleep, they don’t stop working. They have commercials running 24/7, they have infiltrated your families, your culture &amp; have taken over your traditions. They want you obese &amp; trapped. They want a recurrent customer Your fight is now… rise up	lets be clear food companies dont sleep they dont stop working they have commercials running they have infiltrated your families your culture amp have taken over your traditions they want you obese amp trapped they want a recurrent customeryour fight is now rise up	0	Negative
guardian	10846804	London	796990	2022-12-20	16:45:04	Mother in Wales admits manslaughter by letting daughter become obese https://t.co/oHlTG4l8TX	mother in wales admits manslaughter by letting daughter become obese	0	Negative
Fact	3478862	other	803486	2022-12-21	16:04:03	The world now has more people dying of obesity than malnutrition.	the world now has more people dying of obesity than malnutrition	0	Negative
davoolson	1391	United States	20678	2022-12-23	06:52:12	@ClownWorld_ Obese does not mean curvy. Those are two different nouns. One is a disease the other is beautiful and healthy. https://t.co/ArPncI6ALR	obese does not mean curvy those are two different nouns one is a disease the other is beautiful and healthy	0	Negative
stevetefft	450	Cape Cod, MA	58035	2022-12-20	01:02:28	@nypost It's time we stopped glorifying obesity. It's not healthy and it's not attractive. Yet it's unacceptable to say that.	it is time we stopped glorifying obesity it is not healthy and it is not attractive yet it is unacceptable to say that	0	Negative
defnotshannon	75	New Jersey, USA	7051	2022-12-20	04:57:40	promoting obesity since 2001 🖤✨ https://t.co/ASBbTFSDuH https://t.co/xv1NvNGdxY	promoting obesity since	1	Neutral
alexmeshkin	29030	Imaginary ZeroCOVID USA	44578	2022-12-22	14:48:37	More women will care about losing their hair and men about their limp penis than heart or brain damage from SARS-2. Same with diabetes and obesity. Tell men - don’t eat too much sugar or you’ll have a limpy d*ck would have been more effective public health message.	more women will care about losing their hair and men about their limp penis than heart or brain damage from sars same with diabetes and obesity tell men dont eat too much sugar or youll have a limpy dck would have been more effective public health message	0	Negative
DecodingFoxNews	25125	other	18339	2022-12-22	01:08:02	While a guest on Tucker Carlson ndependent journalist Tayler Hansen claims obese single mothers bring their children to drag shows. I'm not sure how he would know their marital status. Also why not criticize the men who aren't raising their children? https://t.co/fUsI9o9Tz7	while a guest on tucker carlson ndependent journalist tayler hansen claims obese single mothers bring their children to drag shows i am not sure how he would know their marital status also why not criticize the men who are not raising their children	0	Negative
Steeztheweapon	461	𝐺𝑢𝑎𝑝𝑎𝑛𝑒𝑠𝑖𝑎	14931	2022-12-25	23:55:58	.@WizkidtheLegend I hope you can confirm there has been no previous feud or mention of anybody’s parents. you clowns have a habit of playing the victim card all to well. Keep the same energy tomorrow when we start by ranking all of wizkid’s relatives on an obesity scale. https://t.co/lDDIoWFi2X	i hope you can confirm there has been no previous feud or mention of anybodys parents you clowns have a habit of playing the victim card all to well keep the same energy tomorrow when we start by ranking all of wizkids relatives on an obesity scale	0	Negative
Kanthan2030	9165	Bangalore, India	13367	2022-12-26	21:53:18	Obesity in America skyrocketed after 1980 when the government introduced the "food pyramid," which was created by corporations -- Big Agri, Junk Food, and possibly Big Pharma. Scientists -- bought and paid for -- glorified carbohydrates and demonized fat + meat. https://t.co/Z7umV5HKul	obesity in america skyrocketed after when the government introduced the food pyramid which was created by corporations big agri junk food and possibly big pharmascientists bought and paid for glorified carbohydrates and demonized fat meat	0	Negative
CevlockXL	6344	other	93203	2022-12-24	21:14:44	Merry Christmas you obese animals &lt;3 and happy holidays &lt;3 https://t.co/YnKkPWceNb	merry christmas you obese animals lt and happy holidays lt	0	Negative
TaylerUSA	108481	Texas, USA	14186	2022-12-20	19:21:08	Single Obese Mothers https://t.co/YKPI7d1Pyg https://t.co/VfnPsOofuP	single obese mothers	0	Negative
wallstreetoneil	204	Toronto, Ontario	6035	2022-12-25	20:14:29	@thevivafrei Obesity Inflamation-related Covid Deaths were the #1 cause of actual covid deaths, and because of woke politics, and not wanting to shame fat people, they locked down healthy people because they didn't want to tell the obese to lose weight.	obesity inflamationrelated covid deaths were the cause of actual covid deaths and because of woke politics and not wanting to shame fat people they locked down healthy people because they did not want to tell the obese to lose weight	0	Negative
NutriDetect	4994	👇Visit My Website👉	10675	2022-12-23	16:53:17	How "vitamin" A is a MAJOR cause of the OBESITY epidemic I guarantee you've NEVER heard of this connection before We'll go into the science, as we always do Buckle up, buttercup SHARE THIS to help others / thread / 👇	how vitamin a is a major cause of the obesity epidemici guarantee you have never heard of this connection beforewe will go into the science as we always dobuckle up buttercupshare this to help others thread	1	Neutral
andrew__rea	4689	NYC	8608	2022-12-21	13:24:17	Airports show why so much of America is obese People out here downing cocktails, 800 calorie coffees, and 1500+ calorie fast food meals — all at 7 am in the morning	airports show why so much of america is obese people out here downing cocktails calorie coffees and calorie fast food meals all at am in the morning	0	Negative
marquisele	12692	BING BONG on ya head	14136	2022-12-24	18:50:36	This is a perfect example of the “obesity isn’t your fault, it’s a complex multi factorial disease and you deserve medication to manage that” bullshit that has become more and more popular through, you guessed it, weight loss industry influence. Y’all bore me. https://t.co/yTJiC3kalX	this is a perfect example of the obesity isnt your fault its a complex multi factorial disease and you deserve medication to manage that bullshit that has become more and more popular through you guessed it weight loss industry influence yall bore me	0	Negative
sweetthuga	1809	other	41663	2022-12-20	05:41:14	KIM WEIGHT LOSS COFFEE! Hi Obese.. Are You Looking for a Safe, Effective &amp; 100% Natural Weight Loss Supplement; Look No further than "KIM WEIGHT LOSS COFFEE" Fat Burner Supplement. ✔️It increases Metabolism &amp; Curbs Appetite level.. DM @Kim_Coffee2020 #Kimcoffeeroastersuganda https://t.co/xBHTV1ZrLv	kim weight loss coffeehi obeseare you looking for a safe effective amp natural weight loss supplement look no further than kim weight loss coffee fat burner supplementit increases metabolism amp curbs appetite leveldm	1	Neutral
sweetthuga	1809	other	41663	2022-12-26	17:21:39	KIM WEIGHT LOSS COFFEE! Hi Obese.. Are You Looking for a Safe, Effective &amp; 100% Natural Weight Loss Supplement; Look No further than "KIM WEIGHT LOSS COFFEE" Fat Burner Supplement. ✔️It increases Metabolism &amp; Curbs Appetite level.. DM @Kim_Coffee2020 #Kimcoffeeroastersuganda https://t.co/eMPobgNowk	kim weight loss coffeehi obeseare you looking for a safe effective amp natural weight loss supplement look no further than kim weight loss coffee fat burner supplementit increases metabolism amp curbs appetite leveldm	1	Neutral
sweetthuga	1809	other	41663	2022-12-24	06:21:27	KIM WEIGHT LOSS COFFEE! Hi Obese.. Are You Looking for a Safe, Effective &amp; 100% Natural Weight Loss Supplement; Look No further than "KIM WEIGHT LOSS COFFEE" Fat Burner Supplement. ✔️It increases Metabolism &amp; Curbs Appetite level.. DM @Kim_Coffee2020 #Kimcoffeeroastersuganda https://t.co/zuNo07692f	kim weight loss coffeehi obeseare you looking for a safe effective amp natural weight loss supplement look no further than kim weight loss coffee fat burner supplementit increases metabolism amp curbs appetite leveldm	1	Neutral
sweetthuga	1809	other	41663	2022-12-23	04:57:27	KIM WEIGHT LOSS COFFEE! Hi Obese.. Are You Looking for a Safe, Effective &amp; 100% Natural Weight Loss Supplement; Look No further than "KIM WEIGHT LOSS COFFEE" Fat Burner Supplement. ✔️It increases Metabolism &amp; Curbs Appetite level.. DM @Kim_Coffee2020 #Kimcoffeeroastersuganda https://t.co/Wk8sZ0ccc6	kim weight loss coffeehi obeseare you looking for a safe effective amp natural weight loss supplement look no further than kim weight loss coffee fat burner supplementit increases metabolism amp curbs appetite leveldm	1	Neutral
JonsLongs	12339	other	15720	2022-12-20	21:06:10	it's not "harmful," people just make excuses for their lack of self control there's an obesity crisis in America, do you make food less accessible to people, or acknowledge severely obese people have an addiction and need psychological help and weight loss? https://t.co/8M11D8zCQq	it is not harmful people just make excuses for their lack of self control there is an obesity crisis in america do you make food less accessible to people or acknowledge severely obese people have an addiction and need psychological help and weight loss	0	Negative
Blue_Flacon_	9920	Alabama, USA	374	2022-12-25	06:43:12	@liz_churchill7 How did we get to this point? Men are women, morbidly obese is healthy, drag shows with half naked she/he's are appropriate for children, elementary school teachers push their sexuality on their students, men are competing in women's sports. Perversion is the new normal. 💯 🫣	how did we get to this point men are women morbidly obese is healthy drag shows with half naked shehe is are appropriate for children elementary school teachers push their sexuality on their students men are competing in womens sports perversion is the new normal	0	Negative
Kirabo18827460	1601	other	12935	2022-12-26	06:00:35	KiM WEIGHT LOSS COFFEE! Hey the Obese.. You have tried the Gym Workout, Walking &amp; Eating Less But Belly Fats keeps on.. No More Worries " KiM WEIGHT LOSs COFFEE" regulates Spiking Hormones... Its 100% Natural..Safe &amp; Effective.. DM @KiMCoffee_2020 #Kimcoffeeroastersuganda https://t.co/wODGwmrDDh	kim weight loss coffeehey the obeseyou have tried the gym workout walking amp eating less but belly fats keeps onno more worries kim weight loss coffee regulates spiking hormonesits naturalsafe amp effectivedm	1	Neutral
DrBrendaHardie	2831	Canada	22738	2022-12-21	16:32:08	PSA for MD's. Paxlovid Rx was quietly updated Dec 16th. More patients now qualify. Have a look. https://t.co/j2ChgmWNtu a chronic condition is anything that requires ongoing monitoring or care. (e.g., obesity, diabetes, heart failure, stroke, neurological conditions) https://t.co/9YnuoqtHhR	psa for mds paxlovid rx was quietly updated dec th more patients now qualifyhave a look a chronic condition is anything that requires ongoing monitoring or care eg obesity diabetes heart failure stroke neurological conditions	1	Neutral
Kirabo18827460	1601	other	12935	2022-12-22	05:43:58	KiM WEIGHT LOSS COFFEE! Hey the Obese.. You have tried the Gym Workout, Walking &amp; Eating Less But Belly Fats keeps on.. No More Worries " KiM WEIGHT LOSs COFFEE" regulates Spiking Hormones... Its 100% Natural..Safe &amp; Effective.. DM @KiMCoffee_2020 #Kimcoffeeroastersuganda https://t.co/qlgqRUF4p6	kim weight loss coffeehey the obeseyou have tried the gym workout walking amp eating less but belly fats keeps onno more worries kim weight loss coffee regulates spiking hormonesits naturalsafe amp effectivedm	1	Neutral
CarnivoreSapien	26318	Become Elite In All Realms	13183	2022-12-21	13:14:13	When's the last time you saw a legitimately obese animal in the wild? Hmmmm...	when is the last time you saw a legitimately obese animal in the wildhmmmm	0	Negative
dcaster	588	Cincinnati, OH	4139	2022-12-23	23:25:07	@peymamas @RyanMarino Last I checked, obesity is a serious health condition too. While its use still technically off-label, the mounjaro phase three clinical trial results for treating obesity were amazing. Why are you angry at people who, just like you, are trying to get medical help?	last i checked obesity is a serious health condition too while its use still technically offlabel the mounjaro phase three clinical trial results for treating obesity were amazing why are you angry at people who just like you are trying to get medical help	0	Negative
SeedOilDsrspctr	56963	other	18904	2022-12-25	13:48:34	What have we learned, folks. It’s the seed oils. Show this photo to your older family. Show them people eating BREAD, SUGAR, CARBS and they’re not obese. https://t.co/zyla69Yhlu	what have we learned folks its the seed oils show this photo to your older family show them people eating bread sugar carbs and theyre not obese	1	Neutral
HerculeanStren1	64372	other	11030	2022-12-20	16:11:12	I yo-yo dieted for 20 years before defeating obesity. Here are 10 of the biggest mistakes keeping you fat. //Thread// https://t.co/EmvsIstFCu	i yoyo dieted for years before defeating obesityhere are of the biggest mistakes keeping you fatthread	0	Negative
ChiTown_Burgh	188	Bushwick, NY	21160	2022-12-23	23:11:05	@SlickAssJ @peymamas @ETaylor30144227 blaming tik tok misdirects blame away from the bad people here. the people at the cdc, the fda, the drug companies. all in bed together. none them asked "if we approve for obesity will y'all run out"? Dont worry they said, we'll make sure people wont blame us they blame tiktok.	blaming tik tok misdirects blame away from the bad people here the people at the cdc the fda the drug companies all in bed together none them asked if we approve for obesity will you all run out dont worry they said we will make sure people wont blame us they blame tiktok	0	Negative
MichaelAlbertMD	8016	Edmond, OK	14104	2022-12-24	00:48:10	If diet and exercise were the definitive treatment for obesity we would see it in the data. We’ve studied virtually all forms of dieting and exercising and none lead to same level of disease control as surgery or medication. How do you reconcile this fact? I know how I do.	if diet and exercise were the definitive treatment for obesity we would see it in the data weve studied virtually all forms of dieting and exercising and none lead to same level of disease control as surgery or medication how do you reconcile this fact i know how i do	1	Neutral
baazi_original	5470	Kampala, Uganda	53286	2022-12-23	07:26:25	Obesity in this family is a crime😅 https://t.co/nbJaLwtksx	obesity in this family is a crime	0	Negative
Life_Indestruct	1141	other	18209	2022-12-23	21:14:28	Western social media in a nutshell. 3 out of 4 are sexualized clickbait and the 4th is a McDonalds ad for obesity. https://t.co/gpWt42Ezfn	western social media in a nutshell out of are sexualized clickbait and the th is a mcdonalds ad for obesity	0	Negative
ThatThiccOwl	3156	other	12912	2022-12-22	01:33:40	WAY overdue Halloween YCH finally completed! Trevor celebrating the way he does best, force feeding a troupe of hedonistic gluttons straight into morbid obesity and beyond! Thank you to everyone who participated! https://t.co/Q3Ahjnp5jU	way overdue halloween ych finally completed trevor celebrating the way he does best force feeding a troupe of hedonistic gluttons straight into morbid obesity and beyond thank you to everyone who participated	2	Positive
BethanyCherisse	31463	Republic of Belarus	7839	2022-12-23	14:12:14	"Body positivity" is just code for glorifying obesity, gluttony, laziness, and ill health. Big is not beautiful. Taking care of your body is. I said what I said.	body positivity is just code for glorifying obesity gluttony laziness and ill healthbig is not beautiful taking care of your body isi said what i said	0	Negative
JedediahBila	374991	The free state of FL	77930	2022-12-21	03:41:18	Obesity isn’t healthy, end of story. https://t.co/aczJ5K0iQm https://t.co/qDgVBUDxIr	obesity isnt healthy end of story	0	Negative
megamilkWhite	14635	i love kaneki ken!! カネキ愛してる！！	12950	2022-12-26	02:35:08	I LOVE SEXUALIZING MORBIDLY OBESE FAT OFFICE MEN AND FAST FOOD WORKERS !!! I WANT THEM OUT OF BREATH AND STRUGGLING TO MOVE AROUND FOR THEIR WORK!!! STUFFING THEIR FAT FACES EACH BREAK, NEEDING TO TAKE BREAKS OFTEN.. AH.	i love sexualizing morbidly obese fat office men and fast food workers i want them out of breath and struggling to move around for their work stuffing their fat faces each break needing to take breaks often ah	0	Negative
kitzluvs	1912	Johannesburg, South Africa	30017	2022-12-22	08:34:32	I would like to know how many of the Springboks according to BMI is actually within healthy range because I can guess most of them are, based on BMI, overweight or obese.	i would like to know how many of the springboks according to bmi is actually within healthy range because i can guess most of them are based on bmi overweight or obese	0	Negative
MaS1banda	46613	Quelque part	62440	2022-12-25	08:14:25	High blood pressure, high cholesterol, obesity, smoking, stress, diabetes, drug [alcohol, cocaine, amphetamines, Ecstasy, heroin/opiates, PCP, LSD and/or cannabis/marijuana] (ab)use… alles. Compounded by age, gender, etc…	high blood pressure high cholesterol obesity smoking stress diabetes drug alcohol cocaine amphetamines ecstasy heroinopiates pcp lsd andor cannabismarijuana abusealles compounded by age gender etc	0	Negative
ArtHear36605557	56	other	170	2022-12-25	16:31:01	THE EFFECTS OF OBESITY;; A MEDICAL APPETITE SUPPRESSANT FOR EDTWT ☆ 🏷️ ; EDTWT MEDICALEDTWT RICECAKETWT FATSPO THINSPO APPETITE SUPRESSANT AVERAGESPO GROSSPO VOMITSPO MIATWT ANATWT PROANA PROMIA KGS LBS KILOGRAMS POUNDS https://t.co/ErkdsYryWg	the effects of obesity a medical appetite suppressant for edtwt edtwt medicaledtwt ricecaketwt fatspo thinspo appetite supressant averagespo grosspo vomitspo miatwt anatwt proana promia kgs lbs kilograms pounds	1	Neutral
theliverdr	76611	India	33140	2022-12-21	02:06:06	Yoga is: 🅾️Is not an [aerobic] exercise 🅾️Maybe used complementary to exercise [may improve subjective feeling] 🅾️Mostly improve postures, relaxational stretches 🅾️Assoc with serious/grievous physical injuries 🅾️Needs supervision, esp obese/chronic illness patients continued..	yoga isis not an aerobic exercisemaybe used complementary to exercise may improve subjective feelingmostly improve postures relaxational stretchesassoc with seriousgrievous physical injuriesneeds supervision esp obesechronic illness patientscontinued	1	Neutral
1Zenzabill	105	I live on the Pacific Plate.	1827	2022-12-25	22:36:01	@TomFitton Men at age 37 and not obese do not tend to die of heart attacks. Until recently.	men at age and not obese do not tend to die of heart attacksuntil recently	1	Neutral
neekis05	80	Buffalo, NY	794	2022-12-20	22:38:55	@enews The dangers of claiming obesity is healthy	the dangers of claiming obesity is healthy	0	Negative
nypost	2830463	New York, NY	525416	2022-12-20	20:10:58	UK mom admits to killing teen daughter by letting her get morbidly obese https://t.co/8sT42IKMGS https://t.co/Vl1aaFI6fu	uk mom admits to killing teen daughter by letting her get morbidly obese	0	Negative
NIH	1636777	Bethesda, Maryland, USA	15937	2022-12-23	22:15:01	A new study used data from #NIH's @AllofUsResearch program found that taking at least 8,200 daily steps was linked to lowering risk for #depression, sleep apnea, acid reflux, high blood pressure, #obesity, and #diabetes. https://t.co/udAvxj9bsw	a new study used data from program found that taking at least daily steps was linked to lowering risk for sleep apnea acid reflux high blood pressure and	1	Neutral
FAUCIisSCIENCE	105	other	2728	2022-12-21	18:21:27	@libsoftiktok Private school	private school	1	Neutral
robertlufkinmd	54685	California	12934	2022-12-26	17:59:18	Actually, sugar does cause insulin resistance, obesity, and type 2 diabetes IMHO. This type of advertising is wrong and harms people. SPAR is the world's largest international food retail chain which profits from sugar products. https://t.co/P6i4HLiERc	actually sugar does causeinsulin resistance obesityand type diabetes imhothis type of advertising is wrongand harms peoplespar is the worlds largest international food retail chainwhich profits from sugar products	0	Negative
EricTopol	674940	La Jolla, CA	44626	2022-12-20	17:56:29	I recently reviewed the new breakthrough obesity drugs https://t.co/SMZO20ExDk A new @PostHealthSci piece by @lauriemcginley2 and @LennyMBernstein hits on many useful, practical points https://t.co/eZDN44geuu https://t.co/UgA2gG4ZLe	i recently reviewed the new breakthrough obesity drugsa new piece by and hits on many useful practical points	2	Positive
Ty4fwMEKA	3372	WESTSIDE DINO	14758	2022-12-24	02:05:36	Sza said "big Boy" not "obese man"	sza said big boy not obese man	1	Neutral
mblehrhoff	3422	USA	43535	2022-12-20	02:03:27	@RonnyJacksonTX She doesn't try to convince a nation that an obese geriatric is the second coming of Arnold Schwarzenegger.	she does not try to convince a nation that an obese geriatric is the second coming of arnold schwarzenegger	0	Negative
draffanqaiser	40568	Pakistan	14424	2022-12-21	05:57:56	فراٸڈ چپس ٬ lays کولا ڈرنکس ۔۔پاکستان میں بچوں میں موٹاپا (ChildHood obesity) عام ہورہا۔۔۔ @ChildObesity_jn @WHOPakistan @UN https://t.co/rJGkZJJidb	lays childhood obesity	0	Negative
AlpacaAurelius	236965	Buy beef liver crisps	20505	2022-12-23	16:37:20	Chronic, mild and unpredictable stressors are used in animals to induce depression. Studies also show it causes obesity, accelerates cancer growth and increases Alzheimers disease. Modern society today is a chronic unpredictable stressor machine. This explains so much disease.	chronic mild and unpredictable stressors are used in animals to induce depression studies also show it causes obesity accelerates cancer growth and increases alzheimers diseasemodern society today is a chronic unpredictable stressor machinethis explains so much disease	0	Negative
the_beardedsina	88465	other	57822	2022-12-24	08:44:11	Breast cancer -Self breast examination -Exclusive breastfeeding -Reducing the use of Oral contraceptives - Reducing your exposure to Radiation -Reduce your Alcohol -If you're Obese try and lose weight - Stop smoking -Healthy diet -Know if Breast Cancer runs in your family https://t.co/7pKvTiGvpX	breast cancerself breast examinationexclusive breastfeedingreducing the use of oral contraceptives reducing your exposure to radiationreduce your alcoholif you are obese try and lose weight stop smokinghealthy dietknow if breast cancer runs in your family	1	Neutral
Men_Sex_Health	76876	Daily Sex Tips:	2244	2022-12-21	18:46:19	6 Things to avoid as a man: 1. Being obese 2. Watching porn 3. No fighting skills 4. Drinking alcohol 5. No strong friends 6. Degenerate women	things to avoid as a man being obese watching porn no fighting skills drinking alcohol no strong friends degenerate women	0	Negative
democratslie69	2383	Florida, USA	57614	2022-12-25	20:47:32	@POTUS You forced a deadly vaccine on our military. You allow a cross dressing obese guy to be in a leadership role in the military. Pathetic	you forced a deadly vaccine on our military you allow a cross dressing obese guy to be in a leadership role in the military pathetic	0	Negative
FWPlayboy	55280	Fort Worth, TX	49601	2022-12-21	20:42:24	Just a reminder of our average HS/College Campus in Heritage America. Now it's rampant obesity, tattoos, dirty sweat pants, 12 hrs of staring at her phone, 300lb teaching staff, and Diversity-Transexual-Acceptance training https://t.co/tY0IJd86rs	just a reminder of our average hscollege campus in heritage americanow it is rampant obesity tattoos dirty sweat pants hrs of staring at her phone lb teaching staff and diversitytransexualacceptance training	0	Negative
TodaywithJulius	17830	Sacramento, CA	22780	2022-12-26	23:34:52	“My truth” is not the truth. The truth is, America has an obese epidemic and promoting obesity doesn’t help the situation. https://t.co/fNpMJIxP1e	my truth is not the truth the truth is america has an obese epidemic and promoting obesity doesnt help the situation	0	Negative
BenObeseJecty	4209	London	9702	2022-12-24	10:09:04	This is more than a little embarrassing for the @pcs_union and the striking @UKBorder staff. Whilst we shouldn’t rely on the Army for this, it’s ridiculous that with a minimum of training soldiers are capable of running passport control more efficiently. https://t.co/9uNutig72K	this is more than a little embarrassing for the and the striking staffwhilst we shouldnt rely on the army for this its ridiculous that with a minimum of training soldiers are capable of running passport control more efficiently	0	Negative
kylenabecker	281916	New York, NY	76029	2022-12-21	19:42:43	On the bright side, due to all this food inflation the Biden administration might accidentally be solving the obesity epidemic. Thanks, Joe! @POTUS	on the bright side due to all this food inflation the biden administration might accidentally be solving the obesity epidemic thanks joe	2	Positive
ohmycupid_	1059	other	3423	2022-12-22	02:21:06	Obesity will never be beautiful	obesity will never be beautiful	0	Negative
SBakerMD	182468	Snohomish, WA	66018	2022-12-24	01:16:10	Yes I agree, what further testing is indicated? 55 year old, no family history, asymptomatic, elite VO2 max, normal BP, non obese, 0 CAC, LDL avg 140 ish, low TRG 50-60 (I can’t see an indication for more invasive testing) can you and if so why? https://t.co/5aPXeOYaEL	yes i agree what further testing is indicated year old no family history asymptomatic elite vo max normal bp non obese cac ldl avg ish low trg i cant see an indication for more invasive testing can you and if so why	0	Negative
DankAckroyd	15969	Burner account	17569	2022-12-20	07:35:05	When I was 12 I saw ‘Chasing A Rainbow’ by Terry Hall on The Chart Show and became obsessed. I loved everything he did. I went in the spare room at mom’s recently and was happy to find I still have ‘Home’ on cassette which I played constantly in my obese teenage Meatloaf years ❤️ https://t.co/JfCs1d3GZ1	when i was i saw chasing a rainbow by terry hall on the chart show and became obsessed i loved everything he did i went in the spare room at moms recently and was happy to find i still have home on cassette which i played constantly in my obese teenage meatloaf years	2	Positive
mbga_uk	6014	UK /ENGLAND	37071	2022-12-20	16:45:56	Sarah Lloyd-Jones, admits killing teenage daughter Kaylea Titford, 16, by letting her become morbidly obese. Kaylea suffered from spina bifida &amp; had multiple medical issues that she was immobile. What a sad way to die &amp; could have been prevented. https://t.co/fJHvFihh7h	sarah lloydjones admits killing teenage daughter kaylea titford by letting her become morbidly obesekaylea suffered from spina bifida amp had multiple medical issues that she was immobilewhat a sad way to die amp could have been prevented	0	Negative
LabSakamoto	1261	Copenhagen, Denmark	722	2022-12-21	22:34:50	Latest work from @Kei__Sakamoto &amp; Galic labs on the beneficial metabolic effects of blocking #AMPK b1 myristoylation in HFD induced obesity. Great collaborative effort &amp; special shout out to PhD student @katyayanee &amp; @LabSakamoto postdoc @FlorentinaNego3 https://t.co/8tDrir1qEp	latest work from amp galic labs on the beneficial metabolic effects of blocking b myristoylation in hfd induced obesity great collaborative effort amp special shout out to phd student amp postdoc	2	Positive
wwwonderpuff	1591	🇲🇽 | fairly 🔞!!!	4237	2022-12-20	16:19:21	obesity is so cool	obesity is so cool	2	Positive
PeterAskin1	15201	other	384151	2022-12-21	07:22:48	They made poor obese torbie kitty "Lucky Charm" 159066 fat &amp; dumped her in a hallway! This #NewYork cat at ACC NYC has possible heparic lipidos a very serious condition requiring immediate treatment! Please pledge for this loving girl! VERY URGENT! 🙏 https://t.co/Pab4ZRFWz9 https://t.co/4w6MFDfU5Q	they made poor obese torbie kitty lucky charm fat amp dumped her in a hallway this cat at acc nyc has possible heparic lipidos a very serious condition requiring immediate treatment please pledge for this loving girl very urgent	0	Negative
skob2001	79	other	5300	2022-12-26	04:54:19	@NewYorker Why is the fat acceptance movement rallying against a film that is going to do more for actual fat acceptance - because of the masterfully crafted, sympathetic portrayal of a morbidly obese man - than the movement has ever done? Oh wait, I answered my own question.	why is the fat acceptance movement rallying against a film that is going to do more for actual fat acceptance because of the masterfully crafted sympathetic portrayal of a morbidly obese man than the movement has ever done oh wait i answered my own question	0	Negative
JohnLeFevre	32507	Los Angeles, CA & Houston, TX	4890	2022-12-23	14:38:21	“New research shows” is how they walk back the disastrous Covid response, lies, and corruption… “New research suggests _______.” - kids don’t get Covid - masks don’t work - vaccines don’t stop transmission - being morbidly obese is surprisingly bad for you https://t.co/iBoIr4OYv3	new research shows is how they walk back the disastrous covid response lies and corruption new research suggests kids dont get covid masks dont work vaccines dont stop transmission being morbidly obese is surprisingly bad for you	0	Negative
TyRBeal	8582	Phoenix, AZ	5112	2022-12-21	19:50:01	For those interested in seeing how total calorie availability corresponds with obesity in the US, in addition to share of calories from various food groups, here you go. Three y axes 🤣 https://t.co/D57Rfq5jyG	for those interested in seeing how total calorie availability corresponds with obesity in the us in addition to share of calories from various food groups here you go three y axes	1	Neutral
WurzelRoot	15641	America First	1243	2022-12-21	16:56:19	"The culture took a big W today" The culture: obese women shaking their asses https://t.co/DfrlmlNy0J	the culture took a big w todaythe culture obese women shaking their asses	0	Negative
DoctorJack16	8302	other	9500	2022-12-24	14:06:54	@hodgetwins Did u guys read the article!? That’s not the point they r making at all! Below is from the article. “Simply blaming Black women’s health conditions on “obesity” ignores these critically important sociohistorical factors.“ Their point is that it’s not all due to obesity.	did u guys read the article thats not the point they r making at all below is from the article simply blaming black womens health conditions on obesity ignores these critically important sociohistorical factors their point is that its not all due to obesity	0	Negative
I_am_renault	11513	other	2975	2022-12-20	03:07:47	I don’t promote obesity in women I just enjoy it https://t.co/RA1P3zhlfk	i dont promote obesity in women i just enjoy it	1	Neutral
LeonydusJohnson	130125	Ohio	25393	2022-12-26	17:39:09	This is from a continuing ed course I'm taking. I maintain that progressive definitions of words like caring, empathy, and compassion actually mean "bow down to progressive dogma" It's like being told it's caring to refer to an extremely thin anorexic person as obese. Madness... https://t.co/rlkzxWS6jA	this is from a continuing ed course i am taking i maintain that progressive definitions of words like caring empathy and compassion actually mean bow down to progressive dogmait is like being told it is caring to refer to an extremely thin anorexic person as obese madness	0	Negative
ScienceWDrDoug	79978	other	2263	2022-12-26	18:24:47	New study on effects of lockdowns on children —&gt; “… we have analyzed the effect of different containment measures in children and adolescents. An increase in being overweight, obesity and type 2 diabetes mellitus has been detected.” https://t.co/rRJK2HgIJd https://t.co/pHPjARfC8x	new study on effects of lockdowns on children gt we have analyzed the effect of different containment measures in children and adolescents an increase in being overweight obesity and type diabetes mellitus has been detected	1	Neutral
BrentToderian	143325	Vancouver, British Columbia	64468	2022-12-20	04:30:32	“It's well-demonstrated that you can't build your way out of traffic congestion by building roads — the more you build, the more people drive. As the saying goes, building more lanes to address congestion is like loosening your belt to address obesity.” https://t.co/GH4CMNAv1f https://t.co/c3lsnK8Qyx	it is welldemonstrated that you cannot build your way out of traffic congestion by building roads the more you build the more people drive as the saying goes building more lanes to address congestion is like loosening your belt to address obesity	0	Negative
ohsaycantsee	95	United States	1082	2022-12-21	10:50:27	@ElijahSchaffer Some guys call her "thick" I just call her "obese", "Fat" or "disgusting"...	some guys call her thick i just call her obese fat or disgusting	0	Negative
DrEenfeldt	31935	other	3000	2022-12-21	12:17:17	We have an amazing opportunity to make the world a better place. Poor metabolic health and obesity keeps reaching all-time highs. Yet I'm more excited than ever about our potential. Seven years ago I stopped treating patients and became a full-time entrepreneur. Here's why. 1/3	we have an amazing opportunity to make the world a better placepoor metabolic health and obesity keeps reaching alltime highs yet i am more excited than ever about our potentialseven years ago i stopped treating patients and became a fulltime entrepreneur heres why	2	Positive
KenDBerryMD	136467	Nashville, TN	13136	2022-12-19	17:38:05	This is a very large societal problem! Big-food Employees/Dietitians teaching children that donuts/chips/junk food is fine and that obesity is healthy and normal... https://t.co/JzEN1VxLjF	this is a very large societal problembigfood employeesdietitians teaching children that donutschipsjunk food is fine and that obesity is healthy and normal	0	Negative
screenrant	242890	Everywhere!	212709	2022-12-24	15:51:32	#TheWhale writer Samuel D. Hunter responds to the controversy surrounding Brendan Fraser's casting in the film. "One, I think the history of obesity, in regard to cinema, is pretty terrible..." https://t.co/dGZIECC1bN https://t.co/dfAtAbD5HK	writer samuel d hunter responds to the controversy surrounding brendan frasers casting in the film one i think the history of obesity in regard to cinema is pretty terrible	0	Negative
DonKeedicPhD	1573	Dallas, TX	16566	2022-12-20	03:46:56	BREAKING: Former YouTube star and jalenreagors idol EDP445 has died after a long battle with obesity and stage 5 kidney failure, per source.	breaking former youtube star and jalenreagors idol edp has died after a long battle with obesity and stage kidney failure per source	0	Negative
VictoriaGrishe1	20317	Derby, England	10379	2022-12-22	10:19:56	2 and thus creating division among them. 7) Eating patterns / obesity. This program is induced by projecting images of a certain food that creates obesity, into the etheric brain. 8) All-seeing eye. This spy program operates from the etheric plane and monitors all activity of	and thus creating division among them eating patterns obesity this program is induced by projecting images of a certain food that creates obesity into the etheric brain allseeing eye this spy program operates from the etheric plane and monitors all activity of	1	Neutral
robertlufkinmd	54685	California	12934	2022-12-22	21:59:16	If we raised the cost of sugar to cover the cost of the obesity, diabetes, heart disease, cancer, and Alzheimer's disease that it causes, no one could afford it. Instead we subsidize it. https://t.co/EfsldITr6J	if we raised the cost of sugar to cover the cost of the obesity diabetes heart disease cancer and alzheimers disease that it causes no one could afford itinstead we subsidize it	0	Negative
robertlufkinmd	54685	California	12934	2022-12-21	18:24:10	Actually, sugar does cause insulin resistance, obesity, and type 2 diabetes IMHO. This type of advertising is wrong and harms people. SPAR is the world's largest international food retail chain which profits from sugar products. https://t.co/yXtfNv2BjX	actually sugar does causeinsulin resistance obesityand type diabetes imhothis type of advertising is wrongand harms peoplespar is the worlds largest international food retail chainwhich profits from sugar products	0	Negative
l_CAN_CLlCK	4409	Antillia	19007	2022-12-26	00:20:21	This month, CDC quietly updated their 2000s age-for-growth childhood BMI charts, extending the range upwards to 60 to represent the explosion of "Severely" obese children outstripping the 1960-90s data sets. https://t.co/cAi41tf2Xz	this month cdc quietly updated their s ageforgrowth childhood bmi charts extending the range upwards to to represent the explosion of severely obese children outstripping the s data sets	1	Neutral
FlorioGina	128735	Tennessee	16636	2022-12-20	14:29:12	A lot of obesity in the US can be quickly solved by not sitting on one’s butt all day	a lot of obesity in the us can be quickly solved by not sitting on ones butt all day	0	Negative
thehealthb0t	170593	other	101832	2022-12-24	11:45:35	How could the rates of obesity, cancer, cardiovascular disease and diabetes go up so drastically in just a few decades?	how could the rates of obesity cancer cardiovascular disease and diabetes go up so drastically in just a few decades	0	Negative
LeeAnnStar23	63697	United States	31403	2022-12-22	23:53:59	the elites will come for the left wokes. they are just using yall to piss off patriots &amp; parents who actually protect their kids from pervs hoping we will just go after each other so it's less work for them. they are promoting obesity, sleeping around, sterilizing yourselves..	the elites will come for the left wokes they are just using yall to piss off patriots amp parents who actually protect their kids from pervs hoping we will just go after each other so it is less work for them they are promoting obesity sleeping around sterilizing yourselves	0	Negative
Maximus_Coyotox	3488	Chilliwack, British Columbia	50399	2022-12-20	18:41:14	Remake of an old A’luna pic I did some years ago: After many visits to the villages, A’luna is slowly growing bigger and bigger as the days pass. She can’t help but give her huge belly a nice shake as it grows fatter and fatter, loving every inch of her morbidly obese body. https://t.co/WyHYDslUNx	remake of an old aluna pic i did some years agoafter many visits to the villages aluna is slowly growing bigger and bigger as the days pass she cant help but give her huge belly a nice shake as it grows fatter and fatter loving every inch of her morbidly obese body	2	Positive
BarnettforAZ	106317	Phoenix, AZ	54549	2022-12-26	20:01:48	Our healthcare system is overrun because people are fat and lazy. Let's just be honest. 60% of America is obese and 20% of our kids are as well. This is unacceptable! The vast majority of diseases we are facing come from not working out and eating healthy most of the time	our healthcare system is overrun because people are fat and lazy let us just be honest of america is obese and of our kids are as well this is unacceptable the vast majority of diseases we are facing come from not working out and eating healthy most of the time	0	Negative
agingdoc1	15052	Community of #Aging #Biology🌎	36723	2022-12-25	11:59:00	Inflammatory mechanisms linking obesity and tendinopathy https://t.co/7fc2HD8HLu https://t.co/hYBa7d0WGj	inflammatory mechanisms linking obesity and tendinopathy	0	Negative
TyRBeal	8582	Phoenix, AZ	5112	2022-12-20	16:31:31	And sorry to harp on about the plant-based vs animal-source foods polarization but, given the data, it's really hard to argue that fatty animal-source foods were a major contributor to the obesity epidemic. https://t.co/pzolXLgiJa https://t.co/s3dDpvCKPj	and sorry to harp on about the plantbased vs animalsource foods polarization but given the data it is really hard to argue that fatty animalsource foods were a major contributor to the obesity epidemic	0	Negative
ImmuneHack	4642	other	12146	2022-12-21	12:40:58	Black underperformance is NOT caused by lack of resources. High income, educated Blacks are still significantly more likely to have offspring that are obese, have low reading &amp; maths proficiency &amp; engage in violent behaviour &amp; criminality. So, if it's not poverty, what is it?	black underperformance is not caused by lack of resourceshigh income educated blacks are still significantly more likely to have offspring that are obese have low reading amp maths proficiency amp engage in violent behaviour amp criminalityso if it is not poverty what is it	0	Negative
ssbbw_kitty	4031	other	308	2022-12-21	22:17:20	POV: When you stuff your obese gamer gf that she had to stop gaming &amp; beg you to rub her swollen belly 🥺 https://t.co/dSES4dKOMi	pov when you stuff your obese gamer gf that she had to stop gaming amp beg you to rub her swollen belly	0	Negative
Vxnus_goth	1247	other	1298	2022-12-25	09:33:36	what if santa was an obese demon lady that would be funny i think https://t.co/aoHyYDWhFG	what if santa was an obese demon lady that would be funny i think	0	Negative
UltraDane	31367	Out West	29816	2022-12-23	23:36:35	I've invested a good part of my life eating right with a lot of exercise. To see an ad like this is an insult to everyone who tries to live healthy, but to the obese as well... it's cruel and comes with terrible health risks. Enough https://t.co/aii5rOLaU7	i have invested a good part of my life eating right with a lot of exerciseto see an ad like this is an insult to everyone who tries to live healthy but to the obese as well it is cruel and comes with terrible health risksenough	0	Negative
GarrettPetersen	4857	Canada	32289	2022-12-19	21:59:02	Guys, the fat positivity movement isn't the cause of widespread obesity. It's a reaction to it.	guys the fat positivity movement is not the cause of widespread obesity it is a reaction to it	1	Neutral
anymanfitness	39703	other	53315	2022-12-24	15:18:23	'Twas the night before GAINSmas, and all across the world, Obesity was rampant in the parents of many boys and girls, Undertrained and overly fat was the standard, you see, Santa was not pleased, this was no way to be, https://t.co/PdJR8K4pRi	twas the night before gainsmas and all across the worldobesity was rampant in the parents of many boys and girlsundertrained and overly fat was the standard you seesanta was not pleased this was no way to be	0	Negative
CaseyHi1376	41	In purgatory.	2250	2022-12-21	21:25:57	@IsabellaMDeLuca As a medical provider, I say this is just unhealthy. I remember a coroner saying "you know what type of old people we never see"...."very obese ones". She went on to say they are always die younger.	as a medical provider i say this is just unhealthy i remember a coroner saying you know what type of old people we never seevery obese ones she went on to say they are always die younger	0	Negative
randymcohn	1727	Garden City, NY	2111	2022-12-25	19:34:24	Why would a 41yo slightly obese Orthopaedic surgeon decide to go skiing for the first time today?!?! Survived it with only minor injuries. Round 2 tomorrow 🤷🏻‍♂️	why would a yo slightly obese orthopaedic surgeon decide to go skiing for the first time today survived it with only minor injuries round tomorrow	0	Negative
TheEconomist	27148583	London	329316	2022-12-23	06:00:52	Studies routinely find that overweight or obese women are paid less than their thinner peers https://t.co/oQ7mDEdmPG	studies routinely find that overweight or obese women are paid less than their thinner peers	0	Negative
DrYongXu1	535	Houston, TX	499	2022-12-19	17:04:33	Glad to share a paper on 5-HT2CR related to human obesity and maladaptive behavior. Another collaborative project with @Farooqi_Lab. https://t.co/DAzGRcIdOQ	glad to share a paper on htcr related to human obesity and maladaptive behavior another collaborative project with	2	Positive
BigObeseHippo	2012	other	3549	2022-12-19	18:34:54	Looks like Forest Wolf fell victim to the Gingerbread House https://t.co/1cv55kn4Vo	looks like forest wolf fell victim to the gingerbread house	0	Negative
NaturePortfolio	2293644	London	20331	2022-12-26	20:50:05	Early-life trauma is a risk factor for binge eating and obesity later in life. A study in @NatureNeuro identifies a circuit pathway that mediates early-life trauma-induced binge-like consumption of high-fat diet and obesity-prone characteristics. https://t.co/gVehzngWtT https://t.co/10WXS6iG9A	earlylife trauma is a risk factor for binge eating and obesity later in life a study in identifies a circuit pathway that mediates earlylife traumainduced bingelike consumption of highfat diet and obesityprone characteristics	0	Negative
witchouija	242	other	2238	2022-12-20	04:42:01	@ashleygraham Out here glorifying obesity every day with my fine ass https://t.co/26YIIyHwJh	out here glorifying obesity every day with my fine ass	2	Positive
ObesitySeen	3102	Spain	1426	2022-12-26	05:30:00	https://t.co/PyQVIyGNKe Aquí tenéis enlace a las recomendaciones de la ADA basadas en la evidencia para el control de la obesidad, incluidas las intervenciones conductuales, farmacológicas y quirúrgicas, en personas con diabetes tipo 2 y en riesgo.	aqu tenis enlace a las recomendaciones de la ada basadas en la evidencia para el control de la obesidad incluidas las intervenciones conductuales farmacolgicas y quirrgicas en personas con diabetes tipo y en riesgo	1	Neutral
Ok2BeFat	12210	Everywhere.	10545	2022-12-23	07:03:29	'Obese' is a slur.	obese is a slur	0	Negative
trentloos	15377	Hazard, Nebraska, USA	15794	2022-12-22	22:06:44	South Dakota you have some homework to get done Senator Rounds AND Senator Thune both vote YES on OBESE Ukraine money laundering Omnibus Bill today.	south dakota you have some homework to get done senator rounds and senator thune both vote yes on obese ukraine money laundering omnibus bill today	0	Negative
kwesi_bimpe	7165	Ghana and Hoi an, Vietnam	16662	2022-12-21	07:42:36	Most people don't know the weight category they fall within. Obese and overweight persons are more susceptible to chronic medical conditions like: - hypertension - Diabetes - Heart diseases etc. Kindly check your BMI today and maintain the normal {Follow me @kwesi_bimpe} https://t.co/M972FCnw43	most people do not know the weight category they fall within obese and overweight persons are more susceptible to chronic medical conditions like hypertension diabetes heart diseases etckindly check your bmi today and maintain the normal follow me	0	Negative
dgtager	1451	South Africa	48231	2022-12-20	04:23:04	They are so overweight they cannot even walk, the obesity is disgusting. https://t.co/pgWUfpHzch	they are so overweight they cannot even walk the obesity is disgusting	0	Negative
underplague	185	He/They	8868	2022-12-19	21:17:57	@cyann3_ @VoicesByZane Einstein: jfjdkwhdbshjsksksjss Scientists: hmph, as if! Obese male and uhhh microscopic child: -200,000 Scientists; what the fuck	einstein jfjdkwhdbshjsksksjssscientists hmph as ifobese male and uhhh microscopic child scientists what the fuck	0	Negative
hypnoksa	13110	Houston, TX	27008	2022-12-22	22:43:47	Serious question based on observation… …why does blue hair on White women cause obesity?	serious question based on observationwhy does blue hair on white women cause obesity	0	Negative
gisthaphy	8374	Earth	24393	2022-12-23	07:09:35	There is a difference between being thick and being obese. If your BMI is above 30, you are obese. Stop deceiving yourself by saying body positivity shits and attacking people. You are highly obesed, and also prone to cardiovascular diseases. Work on yourself, simple.	there is a difference between being thick and being obese if your bmi is above you are obese stop deceiving yourself by saying body positivity shits and attacking people you are highly obesed and also prone to cardiovascular diseaseswork on yourself simple	0	Negative
karola0585	306	other	3124	2022-12-19	18:12:03	@BohemianAtmosp1 I worked in A&amp;E during that time. I know. What I also know is that they were putting all the obese and old people on ventilators in ICU and killing them. I’m not a nurse, I deal with medical records and “papers”and I’ve seen alot of suspicious stuff. I smelled BS from day one	i worked in aampe during that time i know what i also know is that they were putting all the obese and old people on ventilators in icu and killing them im not a nurse i deal with medical records and papersand ive seen alot of suspicious stuff i smelled bs from day one	0	Negative
ChiTown_Burgh	188	Bushwick, NY	21160	2022-12-23	22:55:13	@SlickAssJ @peymamas @ETaylor30144227 🙄 the drug is now also for obesity. it's been reported everywhere from WebMD to Variety mgazine. There is a shortage because there are a billion obese people on the planet and they werent prepared to meet the extrordinary demand when they sought approval for treatment of obesity	the drug is now also for obesity it is been reported everywhere from webmd to variety mgazine there is a shortage because there are a billion obese people on the planet and they werent prepared to meet the extrordinary demand when they sought approval for treatment of obesity	0	Negative
LegInsurrection	42401	other	108113	2022-12-21	10:15:00	Bureaucrats making new charts, instead of correcting the policies that created the problems in the first place. https://t.co/IQgR1iw0zv	bureaucrats making new charts instead of correcting the policies that created the problems in the first place	0	Negative
NeuroscienceNew	317859	Houston, TX	23448	2022-12-20	01:48:46	Serotonin 2C Receptor Associated With Obesity and Maladaptive Behavior Mutations in the gene for the serotonin 2C receptor play a key role in obesity and dysfunctional behaviors in both human and animal models. #neuroscience #science https://t.co/BP3Riy56WT	serotonin c receptor associated with obesity and maladaptive behaviormutations in the gene for the serotonin c receptor play a key role in obesity and dysfunctional behaviors in both human and animal models	1	Neutral
SBakerMD	182468	Snohomish, WA	66018	2022-12-21	17:02:20	Firstly, the major consumers of joint replacements are mostly obese or overweight folks with poor metabolic health- a huge number of knee replacement are done on fat women that have rarely exercised every year!	firstly the major consumers of joint replacements are mostly obese or overweight folks with poor metabolic health a huge number of knee replacement are done on fat women that have rarely exercised every year	0	Negative
Java_jigga	19136	Any/All	75276	2022-12-24	23:00:04	@PlsWatchGundam I get trad guys for like medieval times cause there’s not as accurate information but you can literally look up that most modern weight loss clinics were invented during the 1950s because of the postwar boom leading to an obesity epidemic	i get trad guys for like medieval times cause theres not as accurate information but you can literally look up that most modern weight loss clinics were invented during the s because of the postwar boom leading to an obesity epidemic	0	Negative
Harvard	1525748	Cambridge, MA	48415	2022-12-23	18:17:01	Researchers from @harvardmed found that eating four hours later makes a significant difference for our hunger levels, the way we burn calories after we eat, and the way we store fat https://t.co/iyrchyPF3G	researchers from found that eating four hours later makes a significant difference for our hunger levels the way we burn calories after we eat and the way we store fat	1	Neutral
stillgray	443018	YouTube	417782	2022-12-26	08:48:45	Brendan Fraser is doing more to create sympathy for morbidly obese people than the “fat acceptance movement” ever did. How obnoxious is this article. https://t.co/TWcB9JQ6wT	brendan fraser is doing more to create sympathy for morbidly obese people than the fat acceptance movement ever did how obnoxious is this article	0	Negative
unseenvalue	132798	other	15165	2022-12-24	20:13:31	Dramatic rise in cancer in people under 50 Possible risk factors for early onset cancer included alcohol consumption, sleep deprivation, smoking, obesity, and eating highly processed foods. Research credit: Harvard Medical https://t.co/B06TBFIHes	dramatic rise in cancer in people under possible risk factors for early onset cancer included alcohol consumption sleep deprivation smoking obesity and eating highly processed foodsresearch credit harvard medical	0	Negative
Roselinath	1833	Division 5	11240	2022-12-20	02:06:21	I stepped on the scale today and saw I’ve lost 103lbs. As of today, I can add defeating obesity to my accomplishments of this year. Food no longer controls me 💪	i stepped on the scale today and saw ive lost lbs as of today i can add defeating obesity to my accomplishments of this year food no longer controls me	2	Positive
JamesSurowiecki	66633	New Haven, CT	92113	2022-12-26	23:04:14	Tony Fauci, March 9, 2020: "The overwhelming weight of serious disease and mortality is on those who are elderly and those with a serious comorbidity: heart disease, chronic lung disease, diabetes, obesity, respiratory difficulties." https://t.co/rxMaK7odel	tony fauci march the overwhelming weight of serious disease and mortality is on those who are elderly and those with a serious comorbidity heart disease chronic lung disease diabetes obesity respiratory difficulties	0	Negative
FlorioGina	128735	Tennessee	16636	2022-12-21	22:31:44	This is a disservice to women. Lying and coddling unhealthy behavior is NOT compassion. Obesity is the #1 contributor to the leading causes of death in this country. If we actually wanted to empower women, we would tell the truth in love and help them get healthy. https://t.co/yYFUIzlPuw	this is a disservice to women lying and coddling unhealthy behavior is not compassion obesity is the contributor to the leading causes of death in this country if we actually wanted to empower women we would tell the truth in love and help them get healthy	0	Negative
PoGoKieng	38010	Toronto, Ontario	18655	2022-12-24	20:39:13	Final weigh in for the year. Down 85+ lb in just under 10 months (265-179.6) Looking back at old pictures I can hardly recognize myself. Looking forward to the next challenge! It is amazing that I went from morbidly obese to healthy in just 10 months! https://t.co/XTp5mbSV8Y	final weigh in for the year down lb in just under months looking back at old pictures i can hardly recognize myself looking forward to the next challengeit is amazing that i went from morbidly obese to healthy in just months	2	Positive
KenDBerryMD	136467	Nashville, TN	13136	2022-12-21	14:17:05	Helping people reverse their Type 2 Diabetes, Hypertension, High Triglycerides &amp; Fatty Liver Oh, and Obesity too... https://t.co/qJQE2FJAJi	helping people reverse their type diabetes hypertension high triglycerides amp fatty liveroh and obesity too	1	Neutral
mattizzo	15982	Free Fat Loss Guide - LINK👉🏻	46956	2022-12-20	11:29:14	In 2012 I was depressed and obese, 10 years later I am happy and healthy I turned my life around with consistency These are the consistent actions I took to do it 👇🏻 https://t.co/qnCpkp1dDA	in i was depressed and obese years later i am happy and healthyi turned my life around with consistencythese are the consistent actions i took to do it	2	Positive
FlorioGina	128735	Tennessee	16636	2022-12-22	15:18:45	None of the obese fat acceptance activists are truly happy about the way they look. Otherwise they wouldn’t keep trying to convince everyone on social media that they’re happy with the way they look. Confident people don’t need to constantly announce online that they’re confident	none of the obese fat acceptance activists are truly happy about the way they look otherwise they wouldnt keep trying to convince everyone on social media that theyre happy with the way they look confident people dont need to constantly announce online that theyre confident	0	Negative
DrFrankLipman	106655	NYC	25475	2022-12-20	18:02:41	Artificial sweeteners won’t make you slim despite what we've been programmed to think. Even though they’re not adding extra calories to your system, studies have found that in those struggling with obesity, artificial sweeteners can actually increase appetite and cravings.	artificial sweeteners wont make you slim despite what we have been programmed to think even though theyre not adding extra calories to your system studies have found that in those struggling with obesity artificial sweeteners can actually increase appetite and cravings	1	Neutral
GilesYeo	21180	Cambridge UK	13048	2022-12-20	21:55:49	‘Letting’ her become obese? A 16 yr old with obesity severe enough to kill her… had there been any efforts to ascertain a genetic cause? #obesityisnotachoice https://t.co/zWu25dSAQf	letting her become obese a yr old with obesity severe enough to kill her had there been any efforts to ascertain a genetic cause	0	Negative
robertlufkinmd	54685	California	12934	2022-12-26	21:56:13	Does anyone doubt that sugar drives obesity, diabetes, and insulin resistance? This is an advertisement from a company selling sugary junk foods. https://t.co/6DyDyontqm	does anyone doubt that sugar drives obesity diabetes and insulin resistancethis is an advertisement from a company selling sugary junk foods	0	Negative
Farooqi_Lab	3041	Cambridge, England	443	2022-12-20	10:44:29	New research from our lab in collaboration with @DrYongXu1 lab @bcmhouston published in @NatureMedicine shows the role of Serotonin 2c Receptor in human obesity and social anxiety. https://t.co/aTX1DxSmMy https://t.co/H6Wv3o5Ose	new research from our lab in collaboration with lab published in shows the role of serotonin c receptor in human obesity and social anxiety	1	Neutral
yoalexrapz	65009	Phoenix, AZ	28001	2022-12-26	16:07:57	Kids today spend 4-7 MINUTES outside on a daily basis but 4-7 HOURS on screens. If parents reversed this, our mental health crisis, obesity epidemic, ADHD, etc would almost evaporate.	kids today spend minutes outside on a daily basis but hours on screens if parents reversed this our mental health crisis obesity epidemic adhd etc would almost evaporate	0	Negative
worldheartfed	35684	Geneva, Switzerland	18826	2022-12-24	12:01:56	🔴 By 2025, global obesity prevalence is projected to reach 18% in men 🧑 and 21% in women 👩‍🦱 ➡️ Our joint position paper with @WorldObesity explores the key trends and predictions for the prevalence of #obesity and #CVD. 🔗 Learn more: https://t.co/YoIXClLz0F https://t.co/QjXwqHUC2b	by global obesity prevalence is projected to reach in men and in women our joint position paper with explores the key trends and predictions for the prevalence of and learn more	1	Neutral
NaturePortfolio	2293644	London	20331	2022-12-19	20:50:05	A study in @NatMetabolism reports a genetic mechanism associated with severe childhood obesity. The genetic rearrangement results in abnormal expression of a gene associated with hunger control and is not detected by most routine genetic tests for obesity. https://t.co/LpvbMZOA40 https://t.co/ftSYMIaL1V	a study in reports a genetic mechanism associated with severe childhood obesity the genetic rearrangement results in abnormal expression of a gene associated with hunger control and is not detected by most routine genetic tests for obesity	0	Negative
bonchieredstate	36310	United States	4565	2022-12-20	14:56:13	Obesity is not safe. It's not an identity. The fat-positive movement is dangerous. https://t.co/kqe3Yi6ElN	obesity is not safe it is not an identity the fatpositive movement is dangerous	0	Negative
lovrcal	4152	24 • they/them	1718	2022-12-24	16:36:10	can my obese relatives stop giving me dieting advice &amp; commenting on my weight loss i have a DISORDER	can my obese relatives stop giving me dieting advice amp commenting on my weight loss i have a disorder	0	Negative
DoctorTro	73071	USA	63171	2022-12-21	21:15:03	Met with 2 large corporations this week, a healthcare journalist, meeting with a large pharmacy network &amp; one of the largest police forces in the country… Mission: end diabetes, metabolic disease &amp; obesity Who’s joining me?	met with large corporations this week a healthcare journalist meeting with a large pharmacy network amp one of the largest police forces in the country mission end diabetes metabolic disease amp obesitywhos joining me	1	Neutral
KevinForBOS	16610	Pomona	9125	2022-12-20	03:09:00	People that are morbidly obese die 14 years earlier than those with a healthy BMI. The body positive movement is an abomination. https://t.co/QN4WBJtA06 https://t.co/MJzzEZ5V4h	people that are morbidly obese die years earlier than those with a healthy bmithe body positive movement is an abomination	0	Negative
kemminnick	17009	other	43995	2022-12-24	14:05:42	#eatmeatbehappy nothing jolly about obesity! You can be lean and healthy too with a #moremeatdiet ♥️🥩 https://t.co/rtVelUjPNx	nothing jolly about obesity you can be lean and healthy too with a	1	Neutral
ripx4nutmeg	25866	other	32108	2022-12-21	06:59:23	@HolyroodDaily @MaggieChapman Jamie Lopez was morbidly obese but identified as healthy and was given a TV show, put on the covers of magazines etc due to the same ideology https://t.co/61JsAmw6gf	jamie lopez was morbidly obese but identified as healthy and was given a tv show put on the covers of magazines etc due to the same ideology	0	Negative
UpSkillYourLife	459120	Create Yourself 👉	22531	2022-12-22	09:32:33	the shorter your sleep, the shorter your life. The leading causes of disease and death in developed nations—diseases that are crippling health-care systems, such as heart disease, obesity, dementia, diabetes, and cancer—all have recognized causal links to a lack of sleep.	the shorter your sleep the shorter your life the leading causes of disease and death in developed nationsdiseases that are crippling healthcare systems such as heart disease obesity dementia diabetes and cancerall have recognized causal links to a lack of sleep	0	Negative
NxlAnglo	10047	🇬🇧	38549	2022-12-20	23:05:48	Percentage of children who were obese, by ethnicity and school year (reception year, and year 6) (England, April 2019 to March 2020) https://t.co/wGTtxMZliW	percentage of children who were obese by ethnicity and school year reception year and year england april to march	1	Neutral
medpagetoday	77955	New York, NY	55916	2022-12-21	23:42:05	"Obesity is a disease in dire need of action," writes @NeilFlochMD of @NorwalkHospital and @Eggface of @ObesityAction. "It is the stigma of #obesity that causes people to deny its presence and governments to avoid preventing and treating it." Read: https://t.co/i3aahzAYlT https://t.co/JegWIb4tI3	obesity is a disease in dire need of action writes of and of it is the stigma of that causes people to deny its presence and governments to avoid preventing and treating itread	0	Negative
saintrizla	2824	off a perc & 2 edibles	14205	2022-12-23	07:50:19	idk how to articulate this properly but does anyone else find it so strange how things like labioplasty and buccal fat removal exist at the same time as as ‘body positive’ movement that tells us to celebrate obesity?	idk how to articulate this properly but does anyone else find it so strange how things like labioplasty and buccal fat removal exist at the same time as as body positive movement that tells us to celebrate obesity	0	Negative
BritMartinez	81406	Los Angeles, CA	15996	2022-12-24	03:56:07	It’s like the skinny journalists in LA with their kale salads from Cafe Gratitude writing “Yaasss queen” on every obese woman’s photo but if you dared them to follow her diet for a month to write an article on it, they would never.	its like the skinny journalists in la with their kale salads from cafe gratitude writing yaasss queen on every obese womans photo but if you dared them to follow her diet for a month to write an article on it they would never	0	Negative
NolteNC	161176	Boone, NC	103077	2022-12-20	14:54:23	Very sad. Way too young at 37. Obesity is no joke no matter what the monsters in the current culture tell you. Strap a hundred pound sack of cement to your gut and tell me how "healthy" and "sexy" you feel. https://t.co/fBIc0ynohx	very sad way too young at obesity is no joke no matter what the monsters in the current culture tell you strap a hundred pound sack of cement to your gut and tell me how healthy and sexy you feel	0	Negative
DrPlantel	1076	other	1917	2022-12-19	23:20:04	One of the biggest barriers to providing high quality care to patients with obesity is the sheer amount of time &amp; resources it takes to fight insurance companies to approve medications &amp; treatments. SO frustrating for patients &amp; physicians! When will this get better?! #MedTwitter	one of the biggest barriers to providing high quality care to patients with obesity is the sheer amount of time amp resources it takes to fight insurance companies to approve medications amp treatments so frustrating for patients amp physicians when will this get better	0	Negative
daktari1	50633	Kenya	24082	2022-12-26	13:29:44	This supermarket shelf at the counter might be your child’s route to #ChildhoodObesity Data shows consumption of added sugars increases the probability for overweight/obesity among adolescents/youth … knowledge is power! Make the right ✅ choice for health! https://t.co/JTFli33fDZ	this supermarket shelf at the counter might be your childs route to data shows consumption of added sugars increases the probability for overweightobesity among adolescentsyouth knowledge is power make the right choice for health	1	Neutral
caffecals	2000	edtwt | pro recov !	1575	2022-12-25	18:14:02	there’s no way i ate like a normal person omg i will literally wake up obese tomorrow	theres no way i ate like a normal person omg i will literally wake up obese tomorrow	0	Negative
HankVenture5	4290	other	32268	2022-12-22	13:04:41	It’s astonishing they are publishing this now after this common sense info was deemed misinformation for YEARS. Similarly the gov knew about elevated Covid death risk from obesity and never spent a nickel telling people to get in shape. https://t.co/dFyKztUrKV	its astonishing they are publishing this now after this common sense info was deemed misinformation for years similarly the gov knew about elevated covid death risk from obesity and never spent a nickel telling people to get in shape	0	Negative
ighaworth	31666	Nashville, TN	25569	2022-12-21	21:15:10	Bullying people for their weight is wrong. Engaging in the delusion that morbid obesity is a healthy image of beauty is also wrong.	bullying people for their weight is wrongengaging in the delusion that morbid obesity is a healthy image of beauty is also wrong	0	Negative
randysharpswife	6191	Texas	18099	2022-12-22	14:53:01	Instead of telling our children that some strange, obese, kid-lover, brings them toys - we speak the truth to them. “Daddy works diligently to provide for the family b/c that is what God has tasked him w/. The Lord has blessed us, &amp; so we enjoy blessing others, including y’all.”	instead of telling our children that some strange obese kidlover brings them toys we speak the truth to themdaddy works diligently to provide for the family bc that is what god has tasked him w the lord has blessed us amp so we enjoy blessing others including yall	2	Positive
BBBeetsie	4384	United States	1598	2022-12-20	18:32:47	The way that i have seen fat activists die in their 30s and 40s from being obese. I have seen obese people making videos about how proud they are that they were able to walk up a couple steps but some people still support haes.	the way that i have seen fat activists die in their s and s from being obese i have seen obese people making videos about how proud they are that they were able to walk up a couple steps but some people still support haes	0	Negative
Ivory_Johnson	506	Washington, DC	996	2022-12-24	17:51:00	@AlpacaAurelius In 1967 the New England Journal of Medicine published a study by 3 Harvard scientists who were paid by the sugar industry that indicated fat was bad for our health and not sugar which lead to increasing rates of obesity.	in the new england journal of medicine published a study by harvard scientists who were paid by the sugar industry that indicated fat was bad for our health and not sugar which lead to increasing rates of obesity	0	Negative
Mjr200281	7	Tamworth, England	340	2022-12-22	07:52:08	@DailyLoud Voluptuous / plus sized / fabulous / fluffy..all ways of saying obese but being friendly	voluptuous plus sized fabulous fluffyall ways of saying obese but being friendly	2	Positive
harjyotsandhu3	485	curiocity	2283	2022-12-24	17:57:16	Hard question but why as a Doctor are you obese from so long??? I've seen so many overweight healthcare professionals it's daunting, how can they help us when they cant help themselves?	hard question but why as a doctor are you obese from so long i have seen so many overweight healthcare professionals it is daunting how can they help us when they cant help themselves	0	Negative
AllNight1306	198	2015 army	14315	2022-12-25	02:12:53	he literally stole all of your faves records. if he’s a flop then what about your girlies? https://t.co/9ydc42gTFX https://t.co/9KElJvE3go	he literally stole all of your faves records if hes a flop then what about your girlies	0	Negative
kiuhra	27909	other	8589	2022-12-19	22:38:43	Everyone knows you have the fattest chubbiest most girthy largest most obese diabetic coochie cat in the world!! PLEASE leave us alone!! https://t.co/KPzPFTiUzv	everyone knows you have the fattest chubbiest most girthy largest most obese diabetic coochie cat in the world please leave us alone	0	Negative
DogRightGirl	31047	Rent Free	21126	2022-12-20	12:30:23	Keep celebrating morbid obesity…….. https://t.co/7U3NYlXpO0	keep celebrating morbid obesity	0	Negative
ruffleseed	15980	Malaysia	45717	2022-12-21	09:12:29	Actually when body fat % goes beyond 2 digits Testosterone gradually decreases and estrogen increases. Body fat has an enzyme called aromatase that converts testosterone into estrogens, and your body goesninto an obesity loop. Hence affecting sperms quality/quantity. https://t.co/AKGyXvIbg1 https://t.co/Dxpd81Ee2V	actually when body fat goes beyond digits testosterone gradually decreases and estrogen increases body fat has an enzyme called aromatase that converts testosterone into estrogens and your body goesninto an obesity loophence affecting sperms qualityquantity	1	Neutral
CarverJohns	114506	North Carolina, USA	144244	2022-12-22	07:46:25	Cannabis Reduces Diabetes and Obesity A low-dose cannabinoid regimen may be useful for a wide spectrum of people in conjunction with diet and lifestyle changes. https://t.co/VOqC1LBmG3 https://t.co/NavszceuA3	cannabis reduces diabetes and obesity a lowdose cannabinoid regimen may be useful for a wide spectrum of people in conjunction with diet and lifestyle changes	2	Positive
ZuriL0ve	46525	SF/Oakland+FM2Y	136877	2022-12-21	18:07:57	Calling me morbidly obese is not the insult you should be using It’s morbidly that bitch, thank you	calling me morbidly obese is not the insult you should be using its morbidly that bitch thank you	0	Negative
garytaubes	108615	Oakland, California	3690	2022-12-23	20:25:49	Getting there, via The Whale: "strong genetic and epigenetic controls... dictate who will acquire obesity...in response to our worsening obesogenic environment; one full of sugar, excessive carbohydrates, oils, and highly processed food-substances." https://t.co/ckZB8ECPau	getting there via the whale strong genetic and epigenetic controls dictate who will acquire obesityin response to our worsening obesogenic environment one full of sugar excessive carbohydrates oils and highly processed foodsubstances	1	Neutral
HostMicrobeLit	1992	other	649	2022-12-20	23:30:00	Maternal fiber deprivation alters microbiota in offspring, resulting in low-grade inflammation and predisposition to obesity @cellhostmicrobe "mouse pups exhibited the microbiota dysbiosis that their mothers had acquired via alteration of diet" https://t.co/Zw0Ei9ARI3 https://t.co/Ql8nnny3iw	maternal fiber deprivation alters microbiota in offspring resulting in lowgrade inflammation and predisposition to obesity mouse pups exhibited the microbiota dysbiosis that their mothers had acquired via alteration of diet	0	Negative
CarnivorousMe1	1438	other	136	2022-12-19	18:23:34	People always ask “how do you not get tired of eating only meat?!”. Because I was MORE tired of being obese and on the constant verge of suicide.	people always ask how do you not get tired of eating only meat because i was more tired of being obese and on the constant verge of suicide	0	Negative
KaiaMindelen	547	California, USA	7354	2022-12-20	01:13:46	@YouAreLobbyLud The Usual Suspects goal has always been to infect as many as possible. From Day One. They fight HIV mitigation. They fight obesity/diabetes/malnutrition mitigation. They fight reproductive disease mitigation. They fight poverty mitigation. They fight pollution mitigation.	the usual suspects goal has always been to infect as many as possible from day one they fight hiv mitigation they fight obesitydiabetesmalnutrition mitigation they fight reproductive disease mitigation they fight poverty mitigation they fight pollution mitigation	0	Negative
ideclarefood	1400	other	74027	2022-12-25	23:22:15	Less than 1% of y’all die from violence y’all biggest killer is obesity, high blood pressure and diabetes https://t.co/SeliBLa4qC	less than of yall die from violence yall biggest killer is obesity high blood pressure and diabetes	0	Negative
MichaelCoudrey	261442	Cape Town, South Africa	12793	2022-12-19	18:50:50	Don’t drink fluoride water or tap water, or you may end up obese with blue hair and living in Los Angeles, with no capability to critically think.	dont drink fluoride water or tap water or you may end up obese with blue hair and living in los angeles with no capability to critically think	0	Negative
mrs_mka	1544	other	1674	2022-12-21	02:34:52	@GrandCanyon72 What are you talking about, what do you think they’re doing with GMO’s and fluoride, both are highly toxic. GMO’s cause obesity not to mention their seeds are grown with round up INSIDE them and all the added round up they spray on GMO crops , fluoride is a neurotoxin🤦🏻‍♀️So yes	what are you talking about what do you think theyre doing with gmos and fluoride both are highly toxic gmos cause obesity not to mention their seeds are grown with round up inside them and all the added round up they spray on gmo crops fluoride is a neurotoxinso yes	0	Negative
Shescomeundone	217	Bermuda	8285	2022-12-22	20:29:08	@ClownWorld_ I've flown recently, and this woman would never fit in a single seat. I'm not sure she would fit in 2. As a person who's had to be seated next to a morbidly obese person- it absolutely ticks me off that their body takes up half my seat that I paid for! Lose weight or buy 2 seats	i have flown recently and this woman would never fit in a single seat i am not sure she would fit in as a person who is had to be seated next to a morbidly obese person it absolutely ticks me off that their body takes up half my seat that i paid for lose weight or buy seats	0	Negative
thewhitepete	3106	other	2526	2022-12-20	17:13:09	• 70 % of people hate their job. • 40 % + of marriages end in divorce. • 40 % of Americans are obese. Stop following the crowd. They are lost.	of people hate their job of marriages end in divorce of americans are obesestop following the crowd they are lost	0	Negative
DissocialSpace	15236	Canada	35617	2022-12-24	03:29:41	Privilege is being an unattractive morbidly obese absolutely talentless person doing something any 4 year old could do and having people heap praise on you simply because of your identity.	privilege is being an unattractive morbidly obese absolutely talentless person doing something any year old could do and having people heap praise on you simply because of your identity	0	Negative
ada_lluch	36688	Madrid, Comunidad de Madrid	645	2022-12-20	12:21:33	My insurance is sending me tips to not get fat during Christmas. They are doctors, which mean they have scientific reasons to be worried about that. How are celebrities encouraging obesity? Being obese is not sexy or trendy, it’s dangerous. https://t.co/I0Xq8go059	my insurance is sending me tips to not get fat during christmasthey are doctors which mean they have scientific reasons to be worried about thathow are celebrities encouraging obesitybeing obese is not sexy or trendy its dangerous	0	Negative
frankIIIowski	1684	Phoenix, AZ	4533	2022-12-23	16:57:53	Interviewed @BenBikmanPhD on my podcast a few years ago. Insulin resistance is key! I check a fasting insulin on my patients because of him! #MedTwitter #obesity #diabetes https://t.co/9AiBBHafwa	interviewed on my podcast a few years ago insulin resistance is key i check a fasting insulin on my patients because of him	1	Neutral
aureleos	8214	San Antonio, Texas	6894	2022-12-24	05:29:42	i’ve debated posting bc i feel shame. i read the dr’s notes from a recent visit, which diagnosed me as obese (again) &amp; said we discussed healthy eating (we didn’t). as a person with eating disorders that diagnosis is no help. i’m trying to make peace w/ my body. let me.	ive debated posting bc i feel shamei read the drs notes from a recent visit which diagnosed me as obese again amp said we discussed healthy eating we didntas a person with eating disorders that diagnosis is no help im trying to make peace w my body let me	0	Negative
HM_Q_Thicctoria	797	New York, USA	4750	2022-12-21	01:34:53	@NickAdamsinUSA Because he is not a twice impeached misogynistic xenophobic bigoted racist disgraced TACKY obese loser... 🤣	because he is not a twice impeached misogynistic xenophobic bigoted racist disgraced tacky obese loser	0	Negative
ObeseChess	3080	Portland, OR	155532	2022-12-20	00:05:22	@ChiefsAholic @leducviolet @tweetweet_mfer ⓘ This user was robbing banks. 𝘓𝘦𝘢𝘳𝘯 𝘮𝘰𝘳𝘦	this user was robbing banks	0	Negative
Kanarithepiggy	3955	Missouri, USA	810	2022-12-21	20:30:10	So much fat getting closer and closer to my knees. #feedee #feederism #bellyfat #belly_kink #obese https://t.co/TJ0IKXMYQB	so much fat getting closer and closer to my knees	0	Negative
mvaduganathan	5895	Cambridge, MA	4298	2022-12-19	21:42:07	The last decade established building blocks of #CaReMe. The next will drive implementation &amp; test different drugs in combo. T2D: #SGLT2i + #GLP1RA HF &amp; CKD: #SGLT2i + #MRA Obesity: #GLP1 + #GIP + #Glucagon Super⭐️@vbluml discusses in @escardio #EHJSuppl https://t.co/MiPfvDExIR https://t.co/hlwGQsxAuA	the last decade established building blocks of the next will drive implementation amp test different drugs in combotd hf amp ckd obesity super discusses in	1	Neutral
_obesity	96	other	113	2022-12-23	10:54:31	@takigare3 火消し用のサブ垢を急遽作った模様 https://t.co/O2bFEJ9K7l		1	Neutral
ComedicBizman	35248	other	10986	2022-12-24	16:30:14	Live in the present, but act from the future If you’re broke: Act like the rich you If you’re obese: Act like the fit you If you’re miserable: Act like the joyful you View yourself as an actor playing a new role and watch how quickly time catches up.	live in the present but act from the future if youre broke act like the rich you if youre obese act like the fit you if youre miserable act like the joyful you view yourself as an actor playing a new role and watch how quickly time catches up	0	Negative
TuckerGoodrich	20881	other	102047	2022-12-21	14:46:48	We keep getting fatter... 1. "A 2022 update on the epidemiology of obesity..." https://t.co/1K0WYevKRN https://t.co/k1OEFNAehy	we keep getting fatter a update on the epidemiology of obesity	0	Negative
ForeverGainer	191	other	22	2022-12-23	10:28:02	My body does jiggle jiggle 🎶 Never thought reaching obesity again would feel so good 🤤🐷 https://t.co/EWxHMtZTgD	my body does jiggle jiggle never thought reaching obesity again would feel so good	2	Positive
DoctorTro	73071	USA	63171	2022-12-23	01:25:19	Obesity is a hunger problem, not an energy problem Energy excess is a result of a multifactorial process that leads to increased energy intake That multifactorial process is real obesity management NOT energy balance “Cut Calories” is a fad diet approach to lifestyle change	obesity is a hunger problem not an energy problemenergy excess is a result of a multifactorial process that leads to increased energy intakethat multifactorial process is real obesity management not energy balancecut calories is a fad diet approach to lifestyle change	1	Neutral
NiisoShabangu	3426	Johannesburg, South Africa	45805	2022-12-26	16:52:39	obesity is a big fat problem, lose weight guys and gym.	obesity is a big fat problem lose weight guys and gym	0	Negative
LadyJustice4512	45047	other	81678	2022-12-21	21:37:19	I'm going to address the elephant in the room now (literally!) It is not body positive/healthy to be morbidly obese. I speak from experience - just look at my banner. I've been there! It's proven Covid attacks fat cells, but not only that, it puts stress on all your organs. (1)	i am going to address the elephant in the room now literallyit is not body positivehealthy to be morbidly obese i speak from experience just look at my banner i have been thereit is proven covid attacks fat cells but not only that it puts stress on all your organs	0	Negative
diorsnextfav	9	other	90	2022-12-22	22:14:07	@diormanifest Cause fat people think people like HER are skinny. (She has a normal body) and obese people are bitter when people like HER use the term “I’m midsize” when she IS midsize and obese people like to categorize themselves as midsize so to THEIR eyes she’s “thin” so thank the fat ppl	cause fat people think people like her are skinny she has a normal body and obese people are bitter when people like her use the term im midsize when she is midsize and obese people like to categorize themselves as midsize so to their eyes shes thin so thank the fat ppl	0	Negative
wallstreetoneil	204	Toronto, Ontario	6035	2022-12-21	17:37:04	@PeterSweden7 New data showing people on their 4th dose after 2 weeks their chances of getting Covid same as the unvaxxed. Thus, the unhealthy &amp; obese nuked their immune system &amp; didn't use the time to lose weight &amp; exercise - and the mRNA has weakened their hearts - very bad situation https://t.co/TeemJ9RIc1	new data showing people on their th dose after weeks their chances of getting covid same as the unvaxxed thus the unhealthy amp obese nuked their immune system amp did not use the time to lose weight amp exercise and the mrna has weakened their hearts very bad situation	0	Negative
BowTiedOx	39088	Degen Island	44745	2022-12-20	19:19:46	It’s acceptable for morbidly obese people to ride around on little scooters at the store which is ironically just making the issue even worse. Wall-E was actually a prophecy, not a fictional cartoon. (So was Idiocracy)	its acceptable for morbidly obese people to ride around on little scooters at the store which is ironically just making the issue even worsewalle was actually a prophecy not a fictional cartoonso was idiocracy	0	Negative
Cursed_Corvidae	692	Hell	664	2022-12-20	03:48:56	YCH for Peameal on FA #furry #fatfur #fat #fatfurry #fatfetish #fatface #blob #blobface #immobile #morbidlyobese #morbidobesity #obese #fetishart https://t.co/AnzKsktM8h	ych for peameal on fa	1	Neutral
snopes	294574	other	80317	2022-12-21	07:07:56	A viral image claims Kari Lake once tweeted of Donald Trump, "Congratulations to the obese American public for getting one of their own into the White House, the fattest U.S. president since Taft." https://t.co/OcdJg41Uux	a viral image claims kari lake once tweeted of donald trump congratulations to the obese american public for getting one of their own into the white house the fattest us president since taft	2	Positive
MrWarrenHayes	8766	other	94418	2022-12-20	14:48:01	Sure. Processed food is reknowned to be a contributor to obesity, heart disease and diabetes. But, yes, I'm going to listen to THE GUY ON INFOWARS tell me how he's seen people eat cheese and then The Austim developped. https://t.co/zwzDjnC6A2	sure processed food is reknowned to be a contributor to obesity heart disease and diabetesbut yes i am going to listen to the guy on infowars tell me how he is seen people eat cheese and then the austim developped	0	Negative
cowabungatime	263	other	13639	2022-12-25	23:01:03	Claiming that obesity is caused by corporate conspiracies (and not… overeating) used to be liberal-coded but is now extremely conservative-coded. https://t.co/iFgCfaba8l	claiming that obesity is caused by corporate conspiracies and not overeating used to be liberalcoded but is now extremely conservativecoded	0	Negative
nyanberryy	13290	♂️ Them/that/hoe♀️Miami, Fl	132344	2022-12-19	16:58:24	I’m obese I’m obese I’m obese I’m obese I’m obese I’m obese I’m obese I’m obese I’m obese I’m obese I’m obese I’m obese I’m obese I’m obese I’m obese I’m obese I’m obese I’m obese I’m obese I’m obese I’m obese I’m obese I’m obese I’m obese I’m obese I’m obese I’m obese I’m obese https://t.co/ycgcRYRQgV	im obese im obese im obese im obese im obese im obese im obese im obese im obese im obese im obese im obese im obese im obese im obese im obese im obese im obese im obese im obese im obese im obese im obese im obese im obese im obese im obese im obese	0	Negative
TheOGAllison	24355	Oregon	8047	2022-12-21	06:04:24	Promoting “health at every size” has consequences. How many obese elderly people do you know? https://t.co/MwnCm4wYIu https://t.co/Ki0yETo408	promoting health at every size has consequences how many obese elderly people do you know	0	Negative
UEmnemonic	83340	other	19553	2022-12-26	14:51:13	Prader-Willi syndrome:the Paternal allele is mitated HHHO syndrome: Hypomentia Hypogonadism Hypotonia Obesity	praderwilli syndromethe paternal allele is mitatedhhho syndromehypomentiahypogonadismhypotoniaobesity	0	Negative
ExJohnHonestyy	6394	other	35888	2022-12-23	15:53:43	The most impressive thing about this sequence of play is that it was achieved while obese Hazard was on the pitch https://t.co/H4eN9vdZdH	the most impressive thing about this sequence of play is that it was achieved while obese hazard was on the pitch	2	Positive
FatMissT1	15919	other	267	2022-12-20	13:33:35	Sold my vid! FatMissT's Naked and Obese Cooking https://t.co/3wkYb1NGp4 #MVSales https://t.co/5qAD7xo28f	sold my vid fatmissts naked and obese cooking	1	Neutral
FWPlayboy	55280	Fort Worth, TX	49601	2022-12-21	15:19:12	Beautiful women write off Men seeking their approval, as fast as a Man writes off an obese woman…	beautiful women write off men seeking their approval as fast as a man writes off an obese woman	1	Neutral
SeedOilDsrspctr	56963	other	18904	2022-12-25	15:03:26	How long before they start rebranding the obesity crisis as “BMI Change”?	how long before they start rebranding the obesity crisis as bmi change	0	Negative
DrTonyLeachon	71201	other	80628	2022-12-21	05:38:07	@VicoSotto Mayor , @VicoSotto - May I suggest that we do the ff: insert into the school curriculum preventive health education , introduce calorie counter and healthy food plates in restaurants to address obesity , smoke free city program etc. I admire your style of leadership. Keep it up.	mayor may i suggest that we do the ff insert into the school curriculum preventive health education introduce calorie counter and healthy food plates in restaurants to address obesity smoke free city program etc i admire your style of leadership keep it up	2	Positive
MargBarAmerica	55979	atlanta/los angeles	5746	2022-12-24	05:20:28	@peymamas furthermore most obese people already have some degree of insulin resistance which is what glp-1 agonists are made to alleviate. this class of drugs is potentially a humanity saving tier of drug. needs to be mass produced and be made free. this is the wrong argument to get into.	furthermore most obese people already have some degree of insulin resistance which is what glp agonists are made to alleviate this class of drugs is potentially a humanity saving tier of drug needs to be mass produced and be made free this is the wrong argument to get into	0	Negative
ObesityAction	17508	Tampa, Fl	16206	2022-12-21	14:01:30	As you watch #TheWhale, we challenge you to spend some time thinking about Charlie’s experience with obesity. We have put together a list of questions for you to ask yourself during or after you see the film. Discuss with a loved one or share with us. https://t.co/RhYSb4gKeG	as you watch we challenge you to spend some time thinking about charlies experience with obesity we have put together a list of questions for you to ask yourself during or after you see the film discuss with a loved one or share with us	1	Neutral
PowerOfValues	95467	Join our private channel →	1070	2022-12-21	08:55:03	If you’re obese, you simply can’t be healthy I’m genuinely sorry.	if youre obese you simply cant be healthyim genuinely sorry	0	Negative
kmp573	14	Missouri, USA	452	2022-12-20	23:02:17	@enews HeAlThY aT aNy WeIgHt No, she's dead because being obese is unhealthy. Her being dead at 37 is the giveaway here. Those who encourage fat people to be fat, take a bow. This is on you.	healthy at any weightno she is dead because being obese is unhealthy her being dead at is the giveaway here those who encourage fat people to be fat take a bow this is on you	0	Negative
semaJ7272	6010	Heaven	19521	2022-12-20	14:59:10	This country is gonna keep encouraging obesity lol https://t.co/J7Kw7ImHEv	this country is gonna keep encouraging obesity lol	0	Negative
Timcast	1473083	Harpers Ferry	16885	2022-12-21	15:38:29	@SwipeWright @coldxman i wonder if the severe depression and morbid obesity were the result of botched genital surgery	i wonder if the severe depression and morbid obesity were the result of botched genital surgery	0	Negative
GncDisrespecter	331	other	347	2022-12-23	19:30:55	You'd think, with our nation's adderall addiction, that people would not be so obese. And yet, not the case. Sad! https://t.co/bivNUhxK1X	you had think with our nations adderall addiction that people would not be so obese and yet not the case sad	0	Negative
posting_forever	1761	she/hersville	3735	2022-12-23	22:00:31	41% of Americans are obese and a big, big chunk of that is functionally because they’re being starved of anything but the cheapest and most processed crap https://t.co/rFDhdcKPfi	of americans are obese and a big big chunk of that is functionally because theyre being starved of anything but the cheapest and most processed crap	0	Negative
Know_Yourself_H	458	other	208	2022-12-26	12:38:58	SUGAR 💫 With or without taste ability, mice know real sugar from artificial sweetener (&gt;15hrs). This isn't surprising, structure &amp; function can't be separated. Organisms crave what allows them to create energy. Craving sugar isn't an addiction or a way to solve obesity. https://t.co/3o9Zfkcdyo	sugar with or without taste ability mice know real sugar from artificial sweetener gthrs this is not surprising structure amp function cannot be separated organisms crave what allows them to create energy craving sugar is not an addiction or a way to solve obesity	1	Neutral
rozlovesfood	115	Seattle	4652	2022-12-25	03:21:37	@seananmcguire Wow, no thanks. Uschi is supposedly from a chill breed prone to obesity because too much chill. Lies. So much murder. Murder 23.5/7 the other .5 being oh she finally sleeps. Cannot imagine bengal levels of murder combined with MC size/intellect. "murdermurdermurder" -Uschi https://t.co/TCKnSUfocA	wow no thanks uschi is supposedly from a chill breed prone to obesity because too much chill lies so much murder murder the other being oh she finally sleeps cannot imagine bengal levels of murder combined with mc sizeintellectmurdermurdermurder uschi	0	Negative
arpitrage	21540	Manhattan, NY	43594	2022-12-24	20:11:10	@sc_cath I think the conventional wisdom suggests: guns, traffic accidents, homicide, obesity, and drugs (especially opioids) in contributing to the life expectancy gap.	i think the conventional wisdom suggests guns traffic accidents homicide obesity and drugs especially opioids in contributing to the life expectancy gap	0	Negative
Peter_Nimitz	62626	Las Vegas, NV	47008	2022-12-24	15:54:29	@FistedFoucault USians are an ugly and obese people, so our standards are a lot lower than those of Croats. Monroe would be the most beautiful woman I’ve seen in months if I came across her today.	usians are an ugly and obese people so our standards are a lot lower than those of croats monroe would be the most beautiful woman ive seen in months if i came across her today	0	Negative
forthelifeofami	14648	here to expand conciousness	24978	2022-12-22	05:54:22	Contrary to popular belief the most obese group in America is not “black” adults; the most obese group in America are those with blood type O	contrary to popular belief the most obese group in america is not black adults the most obese group in america are those with blood type o	0	Negative
Food_Foundation	19486	The UK	7370	2022-12-26	08:00:14	We're looking forward to hearing @jamieoliver guest editing @BBCr4today tomorrow! He's promised to cover health campaigns, obesity prevention policies, and the importance of extending #FreeSchoolMeals 🎧 Click here to listen: https://t.co/IDnvLRlEdY https://t.co/OzV1QjBL6Q	we are looking forward to hearing guest editing tomorrowhe is promised to cover health campaigns obesity prevention policies and the importance of extending click here to listen	2	Positive
AndreasPetker	9024	other	7243	2022-12-24	13:06:58	Over 73% of U.S. adults are overweight or obese What could be a solution in your opinion?	over of us adults are overweight or obesewhat could be a solution in your opinion	0	Negative
iphigeniamama	10722	Boston, MA	12830	2022-12-21	20:36:30	Every gym owner that was forced to shut down their businesses should get together and file a class action lawsuit against the government for what they have done. We all knew that obesity was a dangerous risk to severe Covid outcomes. https://t.co/bIxfJ9rU3a	every gym owner that was forced to shut down their businesses should get together and file a class action lawsuit against the government for what they have done we all knew that obesity was a dangerous risk to severe covid outcomes	0	Negative
skinnyslaying	7673	Lw 30kg 5’7	3527	2022-12-22	11:01:23	These are the same bitches that are saying: “it’s physically impossible to get a flat stomach bc of your uterus!” The uterus is not the size of a watermelon, you’re just obese https://t.co/n3Uo2SukQB	these are the same bitches that are saying its physically impossible to get a flat stomach bc of your uterusthe uterus is not the size of a watermelon youre just obese	0	Negative
USMLEStepStudy	35281	Earth, WHO jurisdiction	7415	2022-12-26	15:51:53	Osteoarthritis = progressive ↓ articular cartilage w/ reactive chgs of joint margins &amp; in subchondral bone; Risk: obesity, trauma/infection; s/s: joint pain, stiffness; PE: Heberden nodes (DIPs), Bouchard nodes (PIPs), ↓ROM, clicking, locking; Rx: wt mgt, PT, NSAID, surgery https://t.co/2LijnvOuvv	osteoarthritis progressive articular cartilage w reactive chgs of joint margins amp in subchondral bone risk obesity traumainfection ss joint pain stiffness pe heberden nodes dips bouchard nodes pips rom clicking locking rx wt mgt pt nsaid surgery	0	Negative
robertlufkinmd	54685	California	12934	2022-12-23	15:27:20	Obesogens drive obesity. Like those found in highly processed foods. In this case a combination of processed carbohydrates (molasses) and processed oils (linseed). Or almost anything from a 7-Eleven. https://t.co/k4ZJsiiF8N	obesogens drive obesity like those found in highly processed foodsin this case a combination of processed carbohydrates molasses and processed oils linseedor almost anything from a eleven	1	Neutral
artmoneyplus	4	New York, USA	218	2022-12-24	07:34:48	@layxsnv Nahhh whoever bed that is definitely obese 😂	nahhh whoever bed that is definitely obese	0	Negative
StephenORahilly	5875	Cambridge, England	2746	2022-12-20	18:22:49	Mother admits manslaughter of obese daughter. I sincerely hope that there has been a thorough and well informed genetic investigation of this tragic young woman. Only yesterday 2 newly discovered genetic causes of severe early onset obesity were published https://t.co/YujQQVo6tU	mother admits manslaughter of obese daughter i sincerely hope that there has been a thorough and well informed genetic investigation of this tragic young woman only yesterday newly discovered genetic causes of severe early onset obesity were published	0	Negative
yasirwattu	1019	Planet Earth	58846	2022-12-22	15:47:56	@Not_the_Bee Obesity is a disease. Body shaming is not a good thing. But promoting obesity in name of body shaming is also unhealthy.	obesity is a diseasebody shaming is not a good thingbut promoting obesity in name of body shaming is also unhealthy	0	Negative
USATODAY	4914001	USA TODAY HQ, McLean, Va.	389697	2022-12-24	01:46:00	Highly processed foods are fast and filling. They can sit for months on store shelves. And they are cheap. But ultra-processed foods could also play a significant role in the obesity epidemic, research finds. https://t.co/ShDFjVSXqA	highly processed foods are fastand filling they can sit for months on store shelvesand they are cheap but ultraprocessed foods could also play a significant role in the obesity epidemic research finds	2	Positive
blightspo	602	14 | they/it | 20.7	4505	2022-12-25	10:14:30	@rosavche once i read a book where santa was described as a morbidly obese home invader who experimented on reindeer	once i read a book where santa was described as a morbidly obese home invader who experimented on reindeer	0	Negative
leeleeiaa	180	other	1898	2022-12-26	10:41:06	@DailyLoud obese rate is high too	obese rate is high too	0	Negative
MIB_WUR	1887	other	717	2022-12-21	09:46:13	If you want to know how dietary polyphenols drive the anti-obesity gut symbiont Akkermansia muciniphila and help attenuate gut #microbiota disruption and metabolic diseases, check out this paper by Carolina Rodríguez-Daza and Willem de Vos. https://t.co/K07uIZElxo https://t.co/HlGGd2ozpH	if you want to know how dietary polyphenols drive the antiobesity gut symbiont akkermansia muciniphila and help attenuate gut disruption and metabolic diseases check out this paper by carolina rodrguezdaza and willem de vos	1	Neutral
Lookinupatstars	15134	In the gutter but...	60361	2022-12-21	11:28:51	This could never happen in the UK, coz there’s no profit in it for Tory cronies. So our children are obese &amp; become ill due to air pollution. Our children will die one entire year before their NL peers (life expectancy UK 81.7, NL 82.7) Next time you vote think of your children. https://t.co/QZjeUjsemV	this could never happen in the uk coz theres no profit in it for tory croniesso our children are obese amp become ill due to air pollution our children will die one entire year before their nl peers life expectancy uk nl next time you vote think of your children	0	Negative
CCityCatholic	5849	other	34253	2022-12-21	22:39:27	Bring back etiquette classes for youth. The extent of deterioration of basic standards of dress, bearing, posture, language, etc., is astonishing. Sloppiness, morbid obesity, trashiness are the norm. Most parents aren't teaching elevated standards to their kids. Big problem. https://t.co/K9lMrfRuux	bring back etiquette classes for youth the extent of deterioration of basic standards of dress bearing posture language etc is astonishing sloppiness morbid obesity trashiness are the norm most parents are not teaching elevated standards to their kids big problem	0	Negative
GollyGeo	23474	Under a belly somewhere	5430	2022-12-21	23:32:01	The "I want to be obese" is coming back strong....	the i want to be obese is coming back strong	1	Neutral
drboycewatkins1	164345	Chicago, IL	290073	2022-12-20	07:07:32	If you're obese, don't just get comfortable in your condition. Do a little exercise everyday so you don't put your loved ones through the pain of having to watch you die. It's not fair to them and you can at least try. Just do a little more than you did the day before.	if you are obese do not just get comfortable in your condition do a little exercise everyday so you do not put your loved ones through the pain of having to watch you die it is not fair to them and you can at least try just do a little more than you did the day before	0	Negative
MarkRecks	1481	other	11668	2022-12-21	00:30:08	@elonmusk @DrJBhattacharya @Brad_Neaton So basically, the goverment could pay off scientists to make any study into their truth and then if you deny it you get fired. So just like how the sugar industry lobbied &amp; made false studies against fat to make push for the market which increased the obesity problem in the US	so basically the goverment could pay off scientists to make any study into their truth and then if you deny it you get fired so just like how the sugar industry lobbied amp made false studies against fat to make push for the market which increased the obesity problem in the us	0	Negative
soseiheptaresco	2875	Tokyo, Cambridge, London	567	2022-12-20	23:05:05	We are pleased to announce that our partner @pfizer has dosed the first subject in a Ph2 clinical trial with its candidate PF-07081532 for the treatment of Type 2 #diabetes and #obesity. This milestone triggers a payment of US$10 mio to Sosei Heptares. https://t.co/rUvEYlGYb9 https://t.co/ebGHCOdP37	we are pleased to announce that our partner has dosed the first subject in a ph clinical trial with its candidate pf for the treatment of type and this milestone triggers a payment of us mio to sosei heptares	2	Positive
KlIYYAA	6922	★bmi:14.2⊹ cw:30kg ⊹ugw:20kg⩩	16948	2022-12-22	10:46:09	@starvingbabsi oatmeal is healthy, ur not suppose to eat 15 bananas in one sitting. ppl on tiktok make fun of restrictive eds but promote bed like getting so obese that it kills you is healthier than eating a single banana	oatmeal is healthy ur not suppose to eat bananas in one sitting ppl on tiktok make fun of restrictive eds but promote bed like getting so obese that it kills you is healthier than eating a single banana	0	Negative
RobertLustigMD	79072	San Francisco, California	6784	2022-12-22	07:02:33	"The 'eat less, do more' angle was the go-to fallback recommendation." #obesity #realfood @EatingWell https://t.co/EPL05BpLIT	the eat less do more angle was the goto fallback recommendation	1	Neutral
tharejaarun	13426	New Delhi, India	25049	2022-12-26	06:07:54	#Astrology: Real life astrology Lack of healthy food (2nd house, food habits )leads to obesity (6th house, illness, jupiter gets weak ). Lack of exercise (Ascendant, your body) leads to health issues (6th house ,illness ). Lack of wisdom ( Afflicted Jupiter )leads to poor	real life astrology lack of healthy food nd house food habits leads to obesity th house illness jupiter gets weak lack of exercise ascendant your body leads to health issues th house illness lack of wisdom afflicted jupiter leads to poor	0	Negative
RingMasterRa33	21196	New Phoenicia, April 2, 2029	36834	2022-12-21	14:54:19	The reality is All those oversized jersey, baggy shorts and jeans, etc. That were popular in the late 1990s/early 2000s as hip hop culture spread to all the races It was all OBESITY PROGRAMMING Right in the years after GMO Foods were introduced en masse So while I made a	the reality is all those oversized jersey baggy shorts and jeans etcthat were popular in the late searly s as hip hop culture spread to all the racesit was all obesity programming right in the years after gmo foods were introduced en masse so while i made a	0	Negative
KevinForBOS	16610	Pomona	9125	2022-12-22	22:41:16	Before 2020 @lapublichealth would tweet regularly about obesity prevention and maintaining a healthy weight. Since COVID there has not been a single mention about the thing that could dramatically increase your chances of a complication free case of COVID. Why?	before would tweet regularly about obesity prevention and maintaining a healthy weightsince covid there has not been a single mention about the thing that could dramatically increase your chances of a complication free case of covidwhy	0	Negative
SighPichamol	2561	Boston, MA	1561	2022-12-20	23:43:51	One of my favorite figures! Thank you to all these pioneers for all the hard work pushing the field. 20 years of bariatric endoscopy and 10 years of endoscopic sleeve gastroplasty! #Obesity @ASGEendoscopy @iGIEjournal https://t.co/fO2rxJiCgo https://t.co/EUsIM4XNPu	one of my favorite figures thank you to all these pioneers for all the hard work pushing the field years of bariatric endoscopy and years of endoscopic sleeve gastroplasty	2	Positive
zenbrainest	11812	Where else?	22166	2022-12-19	23:54:34	'All people who carried variants had hyperphagia and some degree of maladaptive behavior. ' https://t.co/uo5mPCWNSX	all people who carried variants had hyperphagia and some degree of maladaptive behavior	0	Negative
HurricaneMomo	277	Oregon	10523	2022-12-23	18:48:14	@marquisele 90% of the people I’ve seen defending this are bariatric surgeons and obesity doctors who were the ones prescribing.	of the people ive seen defending this are bariatric surgeons and obesity doctors who were the ones prescribing	0	Negative
Filip_Knop	1233	Gentofte, Danmark	974	2022-12-22	23:40:02	Full phase I results on @Boehringer's dual GCGR/GLP-1R agonist BI 456906 are out in Diabetes Obesity and Metabolism: https://t.co/s14jSUjpHS Almost 1 kg weight loss per wk of treatment in the 16-wk MAD part👊 AEs: decreased appetite, nausea and vomiting @ZealandPharma	full phase i results on dual gcgrglpr agonist bi are out in diabetes obesity and metabolism almost kg weight loss per wk of treatment in the wk mad partaes decreased appetite nausea and vomiting	0	Negative
fattermallon	1385	other	10420	2022-12-22	16:06:09	In shape man harasses an obese man, fat shaming in 2022 isn’t okay. We need to get together and get this man free tickets for life and a boat. Come on folks this isn’t okay https://t.co/aNwZpmVaRD	in shape man harasses an obese man fat shaming in isnt okay we need to get together and get this man free tickets for life and a boat come on folks this isnt okay	0	Negative
BigObeseHippo	2012	other	3549	2022-12-20	20:36:01	Drew my own Krampus design. And his name is Brutus. He'll be going after those who sure acted naughty on Christmas https://t.co/XHUt4tunEh	drew my own krampus design and his name is brutus he will be going after those who sure acted naughty on christmas	1	Neutral
doctorveera	8224	New York, USA	13502	2022-12-22	03:52:50	Thirty years later, now scientists have encountered the first human patient who is a near phenocopy of the agouti mice--a girl with red hair, hyperphagia, extreme obesity, tall stature, severe hyperinsulinemia and hepatic steatosis. https://t.co/gLCMCccxKZ	thirty years later now scientists have encountered the first human patient who is a near phenocopy of the agouti micea girl with red hair hyperphagia extreme obesity tall stature severe hyperinsulinemia and hepatic steatosis	0	Negative
AquaPaadre	3475	Haplogroup: R1b	18636	2022-12-20	13:55:47	Obesity on Africa https://t.co/s93WxYPmex	obesity on africa	0	Negative
opinion	498790	Worldwide	234175	2022-12-26	04:30:04	The global obesity epidemic is getting worse. An emerging view among scientists is that one major overlooked component in obesity is our environment, especially the pervasive chemicals that upset the body’s ability to regulate its intake of energy https://t.co/zDSqkRa4lR	the global obesity epidemic is getting worsean emerging view among scientists is that one major overlooked component in obesity is our environment especially the pervasive chemicals that upset the bodys ability to regulate its intake of energy	0	Negative
robertlufkinmd	54685	California	12934	2022-12-26	15:12:25	Did they ban obese people from flying on airplanes in the 1970's? https://t.co/ZHR0jklfdp	did they ban obese people from flying onairplanes in the s	0	Negative
Mark__Romaine	161	other	7341	2022-12-26	05:28:30	@TonyClimate @MAGAB07910508 How many fat people they got in Haiti? My pulmonologist, who did not fall for the propaganda, told me early on that obesity was the largest predictor of outcome for covid.	how many fat people they got in haitimy pulmonologist who did not fall for the propaganda told me early on that obesity was the largest predictor of outcome for covid	0	Negative
thriving__kids	9963	Join our community	4535	2022-12-23	19:18:54	73.6% of people are overweight/obese 92% of people have a vitamin/mineral deficiency People are eating more than enough food, The food they eat just isn't very good	of people are overweightobese of people have a vitaminmineral deficiencypeople are eating more than enough foodthe food they eat just is not very good	0	Negative
Cyborgwolf	2032	France	31595	2022-12-26	19:16:15	@Internet_TLCM The face screaming "I beat my wife when dinner is not ready and yell at my stepdaughter because I still think i'm in the army even tho i've been obese for 10 years" https://t.co/KOlXkdd0OU	the face screaming i beat my wife when dinner is not ready and yell at my stepdaughter because i still think i am in the army even tho i have been obese for years	0	Negative
HakimXYQ	1353	Sun City, AZ	48375	2022-12-26	03:19:29	Based on the Umar R.A.'s criticism on the physiognomy of the obese dude, im of the view we are allowed to criticize physiognomy of adults. We aren't allowed to call them ugly, and to criticize any of the unchangeable features such as GENETICS, KENING, eyelashes, hair color, etc.	based on the umar ras criticism on the physiognomy of the obese dude im of the view we are allowed to criticize physiognomy of adults we are not allowed to call them ugly and to criticize any of the unchangeable features such as genetics kening eyelashes hair color etc	0	Negative
RileyWilyUwU	804	He/Him	2174	2022-12-24	08:56:16	sorry but if you do/are: - a porn addict - unemployed - live with your parents - a virgin - obese - don't clean your room - don't clean yourself - a massive fucking weeb you're legally obligated to allow me to lick your feet, rim your asshole, and make out with your toilet uwu	sorry but if you doare a porn addict unemployed live with your parents a virgin obese do not clean your room do not clean yourself a massive fucking weebyou are legally obligated to allow me to lick your feet rim your asshole and make out with your toilet uwu	0	Negative
Mangan150	194452	other	115725	2022-12-24	17:15:18	Brain iron deposits in obese vs normal weight. "Brain iron accumulation is increasingly recognised to be involved in cognitive dysfunction, and might contribute to the 1·5–2·5-times increased risk of dementia associated with obesity-associated type 2 diabetes" #dumpingiron https://t.co/6ndbBP5ALS	brain iron deposits in obese vs normal weightbrain iron accumulation is increasingly recognised to be involved in cognitive dysfunction and might contribute to the times increased risk of dementia associated with obesityassociated type diabetes	0	Negative
domxnique__	191	Sri Lanka 🇱🇰	1265	2022-12-20	02:00:06	Promoting obesity and such, y'know? Fat people existing. https://t.co/mHysYQlQVk https://t.co/Ld0YBrD6hV	promoting obesity and such yknow fat people existing	0	Negative
EasoPresident	1093	EASO Secretariat	698	2022-12-22	07:27:24	Merry Christmas and Happy New Year to the EASO family and all those we worked with in 2022 to improve the lives of individuals and communities living with obesity or at risk of developing obesity. Looking forward to 2023 #BetterTogether #obesity @EASOobesity 🎄☃️ https://t.co/9nj7dXHJh0	merry christmas and happy new year to the easo family and all those we worked with in to improve the lives of individuals and communities living with obesity or at risk of developing obesity looking forward to	2	Positive
EASOobesity	15463	Europe	21024	2022-12-21	10:15:53	The use of person-first language is the standard for respectfully addressing individuals living with chronic diseases; we don’t label people because of their illness. #obesity @EASOPresident https://t.co/orqdWAOfeo	the use of personfirst language is the standard for respectfully addressing individuals living with chronic diseases we dont label people because of their illness	1	Neutral
opinion	498790	Worldwide	234175	2022-12-26	13:03:06	The world has gone from having too little food to having too much of the wrong kind of food. The result is a surge of obesity and associated diseases in the developing world https://t.co/4Gn0LWDmUz https://t.co/rQV5GEK0TQ	the world has gone from having too little food to having too much of the wrong kind of foodthe result is a surge of obesity and associated diseases in the developing world	0	Negative
people	7806865	other	414822	2022-12-19	22:20:00	#BrendanFraser is opening up about how obesity and acceptance is presented in 'The Whale.' https://t.co/befJcWrwSm	is opening up about how obesity and acceptance is presented in the whale	1	Neutral
GAVGANiMEHRZAD	113	London	160	2022-12-26	19:13:40	@disclosetv Global warming is no joke. It can cause heart disease, obesity, and mass looting! I mean climate change.	global warming is no joke it can cause heart disease obesity and mass looting i mean climate change	0	Negative
nicknorwitz	26508	Boston, MA	11917	2022-12-21	12:31:48	Dos and Do Nots with respect to discussing #obesity https://t.co/QpXoa1eGr4	dos and do nots with respect to discussing	1	Neutral
euluous	2738	other	5431	2022-12-22	13:53:08	Saint Laurent talent scout dispatched to the deepest darkest jungles of Central Africa in search of the 5 remaining black women who aren't obese. https://t.co/5336dzxi5A https://t.co/WbIqPy5Zok	saint laurent talent scout dispatched to the deepest darkest jungles of central africa in search of the remaining black women who are not obese	0	Negative
trm_tum	2424	sweaty blob’s navel	14869	2022-12-23	05:38:38	guy purposely jumps in front of a truck to get isekai’d to a fantasy world where he can live out all of his debauched harem dreams, but he ends up in a world where all of the women take great pride in being as obese and odorous as possible	guy purposely jumps in front of a truck to get isekaid to a fantasy world where he can live out all of his debauched harem dreams but he ends up in a world where all of the women take great pride in being as obese and odorous as possible	0	Negative
ChrisPalmerMD	36749	Belmont, MA	6258	2022-12-23	13:48:48	With skyrocketing rates of #obesity, #diabetes, and #mentalhealth challenges, all of which reduce lifespan, this trend may very well continue. We need to change the ways we address these problems. For the most part, pills are not the long-term solution. https://t.co/f0MyrhyLSK	with skyrocketing rates of and challenges all of which reduce lifespan this trend may very well continue we need to change the ways we address these problems for the most part pills are not the longterm solution	0	Negative
tdcpak	20481	Islamabad, Lahore, Pakistan	15096	2022-12-26	05:37:42	Our hospital is the best choice for the treatment of diabetes and its complications, heart diseases, orthotics, eye, kidney, foot disorders, obesity, and quality lab facilities as well. Call 0514481100 or Whatsapp: 03345228819 #quality #hospital #lahore #thediabetescentre https://t.co/IGTKg7mbU2	our hospital is the best choice for the treatment of diabetes and its complications heart diseases orthotics eye kidney foot disorders obesity and quality lab facilities as wellcall or whatsapp	1	Neutral
Freedom__Fries	171	Naples, FL	110	2022-12-26	05:43:37	@alexstein99 “I’m an expert on mental health &amp; food disorders” says the obese man who thinks he’s a woman. 🙄	im an expert on mental health amp food disorders says the obese man who thinks hes a woman	0	Negative
davoolson	1391	United States	20678	2022-12-23	08:34:12	@ClownWorld_ And this does NOT mean I think being obese means you’re ugly. There are plenty of beautiful and attractive people who suffer from obesity. It’s NOT ugly, it’s sad, and it’s concerning. It is NOT fun to be overweight.	and this does not mean i think being obese means youre ugly there are plenty of beautiful and attractive people who suffer from obesity its not ugly its sad and its concerning it is not fun to be overweight	0	Negative
sociedadSEEN	13194	Comunidad de Madrid, España	9027	2022-12-24	06:00:00	📕Semaglutide for the treatment of overweight and obesity: A review 📌Se observaron mejoras en los FR cardiometabólicos, incluida la HTA, lípidos aterogénicos y los beneficios en la función física y la calidad de vida con semaglutida 2,4 mg https://t.co/ifEjr871Et @ObesitySeen https://t.co/LsbZ3PCyjv	semaglutide for the treatment of overweight and obesity a reviewse observaron mejoras en los fr cardiometablicos incluida la hta lpidos aterognicos y los beneficios en la funcin fsica y la calidad de vida con semaglutida mg	1	Neutral
gdreaper7	167	other	926	2022-12-24	12:50:48	@danyala_ @peymamas Obesity can kill. Diabetes WILL kill if untreated.	obesity can kill diabetes will kill if untreated	0	Negative
AndreAndrewsQ	2528	Parkland, WA	55272	2022-12-24	23:57:56	New character splash art for Shibutaku, my obese biker OC that I've now officially grown too attached to! Meaning he won't be put up for adoption and will be put on reserve for when I might need him... Help me... #OriginalCharacter #CharacterDesign #ShutUpShogo https://t.co/stohkERpyu	new character splash art for shibutaku my obese biker oc that i have now officially grown too attached to meaning he will not be put up for adoption and will be put on reserve for when i might need himhelp me	1	Neutral
ThatAlexWoman	60778	London, England	9669	2022-12-23	15:22:55	Remember back when Brits didn’t know how to cook and you needed one of these bad boys to saw an overcooked shrunken little joint of meat into skinny slither rations to feed a family of 8? Back before Saturday Kitchen and mass obesity? https://t.co/z5i5bCYl2v	remember back when brits didnt know how to cook and you needed one of these bad boys to saw an overcooked shrunken little joint of meat into skinny slither rations to feed a family of back before saturday kitchen and mass obesity	0	Negative
BonifaceOption	10316	Upper Midwest Steppes	534	2022-12-22	14:11:43	No, the obesity epidemic would get demonstrably worse (as would gym quality). https://t.co/nOLvwEXsTP	no the obesity epidemic would get demonstrably worse as would gym quality	0	Negative
swapnakusum	113	Vellore, India	778	2022-12-26	13:07:21	One of the most common new year #resolution is losing weight 😊 Yes With the right mindset #weightloss is possible. Let's Make #2023 the best year. #obesity #2023goals #Health #Hello2023 https://t.co/quo3rQgrgz	one of the most common new year is losing weight yeswith the right mindset is possible let us make the best year	2	Positive
MatthewTheStoat	4579	London, England	438	2022-12-26	17:02:19	thankyou for the lore my friend! I cannot believe that obese neo nazi Pennacchietti would take so much glory in being a 30 year old virgin AND encouraging his Giocel acolytes to follow in his footsteps... https://t.co/fe1T0fn6Y3	thankyou for the lore my friend i cannot believe that obese neo nazi pennacchietti would take so much glory in being a year old virgin and encouraging his giocel acolytes to follow in his footsteps	2	Positive
NatureMedicine	300791	New York - London	9729	2022-12-19	19:00:21	Identification and characterisation of variants in HTR2C in people with severe obesity, reveals a role for serotonin 2C receptor in regulation of appetite, weight and behaviour https://t.co/MSxC8COm1j	identification and characterisation of variants in htrc in people with severe obesity reveals a role for serotonin c receptor in regulation of appetite weight and behaviour	1	Neutral
sourpatchlyds	181193	Old Hampshire	8283	2022-12-22	04:07:49	Reflecting back on AmFest, so many of the people there, both visiting and speaking, buck the American trend of obesity and for that, I'm very glad to consider myself part of the movement.	reflecting back on amfest so many of the people there both visiting and speaking buck the american trend of obesity and for that i am very glad to consider myself part of the movement	2	Positive
CryptoCronkite	25673	other	65855	2022-12-19	20:39:05	business idea: take a pic of current body, become obese while taking weekly body pics start social media account where you post the last pic first and say you're gonna lose the weight post pics in reverse get clout, go viral, become supplement shill profit	business ideatake a pic of current body become obese while taking weekly body picsstart social media account where you post the last pic first and say you are gonna lose the weightpost pics in reverseget clout go viral become supplement shillprofit	1	Neutral
sourpatchlyds	181193	Old Hampshire	8283	2022-12-21	06:50:18	@cozmoss4 @ShifterofShapes Jazz Jennings is (recently) morbidly obese and could not go to college because Jazz could not be left alone d/t suicidality. That is not happy.	jazz jennings is recently morbidly obese and could not go to college because jazz could not be left alone dt suicidality that is not happy	0	Negative
JoelBrownMD	22049	England, United Kingdom	2575	2022-12-23	16:58:47	But my ability to care for my patients requires that I stand on truth and affirm that at all costs. Lying to my patients in order to make them feel emotional affirmed is always immoral. Telling morbidly obese patients not to worry abt their weight is medical malpractice.	but my ability to care for my patients requires that i stand on truth and affirm that at all costs lying to my patients in order to make them feel emotional affirmed is always immoral telling morbidly obese patients not to worry abt their weight is medical malpractice	0	Negative
Naichism	262	His/Your Radiance	14692	2022-12-24	18:39:26	Named nothing but fast food you fat fucking obese sack of shit https://t.co/l0Y5mcVdXx	named nothing but fast food you fat fucking obese sack of shit	0	Negative
AquaPaadre	3475	Haplogroup: R1b	18636	2022-12-20	13:56:29	Obesity on Asia https://t.co/nv4ZJpRBAl	obesity on asia	0	Negative
FWPlayboy	55280	Fort Worth, TX	49601	2022-12-21	15:55:40	A third world country where everyone is obese and wearing pajamas and sweats https://t.co/IBVqDJemQy	a third world country where everyone is obese and wearing pajamas and sweats	0	Negative
NewYorker	8983097	New York, NY	146677	2022-12-19	22:26:59	Brendan Fraser stands at the front of the race for the Academy Award for Best Actor. But his transformation into a lonely, obese man has troubled many in the fat-acceptance movement. https://t.co/7J7045zt5t	brendan fraser stands at the front of the race for the academy award for best actor but his transformation into a lonely obese man has troubled many in the fatacceptance movement	0	Negative
86stitt	3005	oklafucklahoma	26100	2022-12-22	12:17:47	@LtGovPinnell Speaking of meals ....1 in 4 Okies are starving. Any plans to help out with stolen SNAP benefits? Oklahomans are already struggling w/high energy cost thanks to you. Also....nice example of why OK is ranked so well in health and obesity. Good lookin out Matt.	speaking of meals in okies are starving any plans to help out with stolen snap benefits oklahomans are already struggling whigh energy cost thanks to you alsonice example of why ok is ranked so well in health and obesity good lookin out matt	0	Negative
NuritBaytch	3581	other	23649	2022-12-25	16:36:52	@boulware_dr @GermHunterMD this was a trial in overweight/obese adults. any chance the effect of metformin could be connected to the fact that diabetes is a risk-factor for poor COVID-19 outcomes? i.e. the benefit seen in this trial was due to undiagnosed prediabetes, which may lead to worse COVID outcomes	this was a trial in overweightobese adults any chance the effect of metformin could be connected to the fact that diabetes is a riskfactor for poor covid outcomes ie the benefit seen in this trial was due to undiagnosed prediabetes which may lead to worse covid outcomes	0	Negative
NatMetabolism	42819	Berlin, Germany	2937	2022-12-19	17:26:07	Online now! The discovery of human agouti-induced obesity and its implication for genetic diagnosis https://t.co/N00tlyhKN5	online now the discovery of human agoutiinduced obesity and its implication for genetic diagnosis	1	Neutral
kmahawar	4607	Sunderland, England	3881	2022-12-23	08:36:14	How often do you send partial stomach specimen after sleeve gastrectomy (for obesity and metabolic syndrome) for histology? @T4UGIS @Nimeri_MD @HayssamFawal @SAGES_Updates @ASMBS @me4_so @juliomayol @SWexner @BalibreaJose @zerrweck @Ali_Aminian_MD @BariatricTimes @bariatricBOMSS	how often do you send partial stomach specimen after sleeve gastrectomy for obesity and metabolic syndrome for histology	1	Neutral
obese_to_beast	19087	other	16586	2022-12-23	03:38:59	No matter where you are, you can change ❤️ https://t.co/PLGbxKGq4P	no matter where you are you can change	1	Neutral
LisaSavageLCSW	1591	other	4694	2022-12-24	02:37:43	@peymamas @gender_hoarder Please stop creating a false hierarchy for diseases. Obesity is a disease, too. Blame big pharma for creating a demand and not producing enough to meet the demand. Don’t blame people with obesity for trying to get healthy.	please stop creating a false hierarchy for diseases obesity is a disease too blame big pharma for creating a demand and not producing enough to meet the demand dont blame people with obesity for trying to get healthy	0	Negative
drewdyck	39444	Portland, OR	76217	2022-12-25	22:37:50	My daughter pronounces obese “o-beast.” Not helpful.	my daughter pronounces obese obeast not helpful	0	Negative
BowTiedUM	13467	Degen, Svizra	3799	2022-12-20	00:34:07	1) Obesity Obese people need 2-3x higher dosages https://t.co/YFDw5ewuKD	obesityobese people need x higher dosages	0	Negative
TomasDaub	206	The Hague, The Netherlands	15216	2022-12-24	22:03:56	@davidrkadler Overdose, obesity epidemy, and drug-related violence play some role.	overdose obesity epidemy and drugrelated violence play some role	0	Negative
JohnConstas	97461	Discover 1-on-1 coaching	22685	2022-12-23	14:11:16	People think they need to cut carbs or spend all their free time doing cardio to be healthy If you’re obese that may help, but if what you’re trying to achieve is health, balance, improved sleep and energy or reducing stress… There are much better options for you	people think they need to cut carbs or spend all their free time doing cardio to be healthyif youre obese that may help but if what youre trying to achieve is health balance improved sleep and energy or reducing stressthere are much better options for you	1	Neutral
TrackANaziMerc	4493	FOLLOW TG	1134	2022-12-19	16:38:06	Aleksandr Kravtsov, leader of SS Vedmedi unit of Azov, is crying on Instagram. He is sad that he lost so much fat while he was in Yelenovka detention and that he is not obese pig anymore but just an ordinary Slim Nazi Pig https://t.co/WkBt0Dhw6e	aleksandr kravtsov leader of ss vedmedi unit of azov is crying on instagramhe is sad that he lost so much fat while he was in yelenovka detention and that he is not obese pig anymore but just an ordinary slim nazi pig	0	Negative
quakingfleshqu1	3249	Your local drivethrough	2611	2022-12-26	19:26:22	Is there a word for being turned on by watching yourself go from skinny punk girl in art school to obese nerdy shut in adult?	is there a word for being turned on by watching yourself go from skinny punk girl in art school to obese nerdy shut in adult	0	Negative
terrychristian	125457	Manchester, England	259911	2022-12-20	16:47:44	Says halfwit hate merchant with a laugjable timeline of BNP BM and National Front fascist bollocks . Imagine meeting this obese wobbly gammmon in real life gasping for breath between the few teeth he has left https://t.co/FMyrFT2uKQ	says halfwit hate merchant with a laugjable timeline of bnp bm and national front fascist bollocks imagine meeting this obese wobbly gammmon in real life gasping for breath between the few teeth he has left	0	Negative
NeilFlochMD	130722	Connecticut	90402	2022-12-21	12:51:24	'The Whale': Brendan Fraser Gets Obesity Right | MedPage Today Pleasure to have written this for ⁦@medpagetoday⁩ with ⁦@Eggface⁩ ⁦@NeilFlochMD⁩ #obesity #weight #weightloss https://t.co/Nh5bMyGH6Z	the whale brendan fraser gets obesity right medpage todaypleasure to have written this for with	2	Positive
TheLancetEndo	35768	London	8071	2022-12-22	11:00:00	Also read: #Obesity in #Mexico: rapid epidemiological transition and food industry interference in health policies https://t.co/0Tdz65aTXD #FREE to read with registration (also FREE)	also read in rapid epidemiological transition and food industry interference in health policies to read with registration also free	1	Neutral
DrHoenderkamp	98603	London, England	31169	2022-12-22	15:53:24	And obesity one of the biggest risk factors for poorer outcome. It’s time to take our personal health seriously and maximise it wherever possible. https://t.co/U2llvYnZCG	and obesity one of the biggest risk factors for poorer outcome its time to take our personal health seriously and maximise it wherever possible	0	Negative
am_hvs	249	other	28249	2022-12-23	10:56:57	nah man vets told me my cat is obese I just thought he was cuddly or sumn	nah man vets told me my cat is obese i just thought he was cuddly or sumn	0	Negative
euluous	2738	other	5431	2022-12-20	09:50:21	Is it possible to have Capitalism without mass obesity? Libertarians have written 475 books on how private roads and highways would function but have yet to answer this crucial question. Growth must come from somewhere.	is it possible to have capitalism without mass obesity libertarians have written books on how private roads and highways would function but have yet to answer this crucial question growth must come from somewhere	0	Negative
emorexo	200	• they/them • edtwt & 988twt •	1212	2022-12-24	07:13:56	...tiktok will never understand that you dont gotta be morbidly obese to be fat https://t.co/x7hqc8viE4	tiktok will never understand that you dont gotta be morbidly obese to be fat	0	Negative
CarreteroJuani	1549	Zafra, España	9923	2022-12-19	22:31:08	Our last work Effect of semaglutide on fatty liver disease biomarkers in patients with diabetes and obesity @Diabetes_SEMI @Sociedad_SEMI @fjcarrascos @joscarlor2 @ena @chemachir @pedropabloce @DrPMiramontes Dr Seguí https://t.co/SyR4CtUyx7	our last workeffect of semaglutide on fatty liver disease biomarkers in patients with diabetes and obesity dr segu	1	Neutral
SimmonsBart	21465	Texas	50521	2022-12-20	12:13:04	Embrace an ancestral diet lifestyle centered around ruminant meat, eggs and seafood…..and the hunger pains as you diet disappear. Big Food, Big Ag, Big Pharma want you obese….and begging for their products. Fight it with everything ya got. Health is freedom. https://t.co/K8cRPbLW3t	embrace an ancestral diet lifestyle centered around ruminant meat eggs and seafoodand the hunger pains as you diet disappear big food big ag big pharma want you obeseand begging for their products fight it with everything ya got health is freedom	0	Negative
WheatPM	2588	she/her	15959	2022-12-21	19:58:59	Suburbcels when you aren't chronically obese, isolated from all friends, devoid of normal human contact, suspicious of all but the family unit -which they hate- as "homeless men pleasuring themselves" and car dependent at 35 https://t.co/nqdTDNkWG9	suburbcels when you are not chronically obese isolated from all friends devoid of normal human contact suspicious of all but the family unit which they hate as homeless men pleasuring themselves and car dependent at	0	Negative
CharlotteFang77	11435	省 省	13025	2022-12-23	12:18:37	The reason people are so quick to believe obesity is caused by poverty is because they’re both caused by the same thing — sin https://t.co/Vihc3ms4Qd	the reason people are so quick to believe obesity is caused by poverty is because theyre both caused by the same thing sin	0	Negative
sknnymiya	1547	ed twt, she/her,16	409	2022-12-24	02:54:05	Yeah that’s because America is like the only country that tries to normalize obesity to much https://t.co/G1hJs5pICk	yeah thats because america is like the only country that tries to normalize obesity to much	0	Negative
MichaelJStern1	25923	Los Angeles, CA	64023	2022-12-21	17:07:07	I've not seen The Whale and won't because it will be too difficult for me, considering how obesity contributed to my brother's death. Some of the criticism around it seems mindless and misguided. Actors act - they play people not like them. Not a crime. https://t.co/SmtM2JwH8X	i have not seen the whale and will not because it will be too difficult for me considering how obesity contributed to my brothers deathsome of the criticism around it seems mindless and misguidedactors act they play people not like them not a crime	0	Negative
ElhosseinAhmed	131	Alexandria, Egypt	354	2022-12-23	16:19:21	Today I join the global community of #SCOPECertified professionals,experts in the prevention,management,and treatment of obesity بمناسبة حصولي ع شهادة Scope الدولية هتابع مع أول 5حالات سمنة مجانا وبقيت الحالات خصم50% لاخر الشهر اللي جاهز يبعتلي 💪 #WorldObesity #SCOPEObesity https://t.co/Rri2jxEHVw	today i join the globalcommunity of professionalsexperts in the preventionmanagementand treatment of obesity scope	1	Neutral
GeauxGabrielle	16361	New Orleans, LA	146669	2022-12-21	15:20:48	Every time I see old pictures of Toccara I am FLABBERGASTED that Tyra Banks acted like this woman was morbidly obese on ANTM. She was MAYBE a size 12 https://t.co/2eux8gJ8Dd	every time i see old pictures of toccara i am flabbergasted that tyra banks acted like this woman was morbidly obese on antm she was maybe a size	0	Negative
EsotericCD	66603	Chicago, IL/Washington, DC	188216	2022-12-22	12:19:19	Some are saying good things about Darren Aronofsky's new film THE WHALE and Brendan Fraser's performance in it, others are complaining, but as for me I'll confess that I'm just not that interested in going to the theater to see a morbidly obese depressed man eat himself to death.	some are saying good things about darren aronofskys new film the whale and brendan frasers performance in it others are complaining but as for me i will confess that i am just not that interested in going to the theater to see a morbidly obese depressed man eat himself to death	0	Negative
soon2bskinz	3055	bmi 24.3 ღ	4445	2022-12-25	07:40:17	@pupxui @lilac_frappe LITERALLY the obese to normal weight struggle has been hard enough and now i have to go from normal to underweight ??? bro 💀	literally the obese to normal weight struggle has been hard enough and now i have to go from normal to underweight bro	0	Negative
saaiyer	23791	Mumbai	19685	2022-12-21	10:19:22	Veg oil consumption, cereals, and UPF are leading causes of Obesity. Animal fats and proteins have declined. Move to a predominantly animal based diet for better health. https://t.co/QP0rzRv4o3	veg oil consumption cereals and upf are leading causes of obesityanimal fats and proteins have declined move to a predominantly animal based diet for better health	0	Negative
Redpeter99	24540	North Yorkshire	91492	2022-12-25	21:08:02	In the same way throwing away bathroom scales will cure the obesity crisis. https://t.co/AsypaPoqs8	in the same way throwing away bathroom scales will cure the obesity crisis	0	Negative
DoctorTro	73071	USA	63171	2022-12-23	17:39:24	I get to do this every day as my job. Reversing obesity, diabetes and chronic disease https://t.co/ERHoF2Hr6F	i get to do this every day as my job reversing obesity diabetes and chronic disease	2	Positive
ProfJWR	8761	Ayr	22360	2022-12-20	15:49:09	Dramatic fall in number of children at risk of obesity https://t.co/Jv7IhIw4dd	dramatic fall in number of children at risk of obesity	0	Negative
docchennai	3486	59.515496,17.923281	4691	2022-12-25	03:22:40	10 Km run on Christmas Day with my brother and wife joining me. #Obesity #PhysicalActivity #Run #RSSDI @mmamas1973 https://t.co/rsmycCW7u1	km run on christmas day with my brother and wife joining me	2	Positive
rektdiomedes	29788	other	15283	2022-12-22	12:05:30	Another huge issue that must be noted is the overwhelming rise in obesity we have seen over the exact same timespan that Eberstadt's phenomenon has developed. Indeed, there is perhaps no more defining issue of our times than the obesity epidemic. https://t.co/qk0U0OBhDa 16/x	another huge issue that must be noted is the overwhelming rise in obesity we have seen over the exact same timespan that eberstadts phenomenon has developedindeed there is perhaps no more defining issue of our times than the obesity epidemicx	0	Negative
BowTiedOx	39088	Degen Island	44745	2022-12-20	19:06:28	Why do we even fund millions of dollars a year on trying to isolate “what causes obesity” Sure, you’ll find various mechanisms &amp; pathways, but the end result will be a net positive caloric balance Eat less, if you cannot eat less, move more, if you cannot move more… stop lying	why do we even fund millions of dollars a year on trying to isolate what causes obesitysure youll find various mechanisms amp pathways but the end result will be a net positive caloric balanceeat less if you cannot eat less move more if you cannot move more stop lying	0	Negative
lilcowzia	5192	other	163	2022-12-21	01:37:20	enough obese elf girls with the pear-shaped-with-sizable-tits body type, give me the Belly H E A V Y bitches	enough obese elf girls with the pearshapedwithsizabletits body type give me the belly h e a v y bitches	0	Negative
SeedOilDsrspctr	56963	other	18904	2022-12-21	17:44:57	If your metabolism is not corrupted, food will make you full and you will not become obese. You can be active or completely sedentary. Your hunger will respond. The most common way metabolism is corrupted is from seed oils (high omega-6).	if your metabolism is not corrupted food will make you full and you will not become obese you can be active or completely sedentary your hunger will respond the most common way metabolism is corrupted is from seed oils high omega	1	Neutral
dgardner	28081	Ottawa	179	2022-12-22	23:50:59	What's the one fact about modern life that people from centuries past would find most astonishing? My guess: the inverse correlation between obesity and income.	what is the one fact about modern life that people from centuries past would find most astonishing my guess the inverse correlation between obesity and income	0	Negative
FireflyCait	3180	'Merica	10535	2022-12-20	13:08:37	@DailyLoud Obesity is a silent killer :/ I'm not trying to fat shame, it's just the truth.	obesity is a silent killer i am not trying to fat shame it is just the truth	0	Negative
thehealthb0t	170593	other	101832	2022-12-24	16:45:35	Mice injected with MSG become rapidly obese, inactive, and have other hormonal issues.	mice injected with msg become rapidly obese inactive and have other hormonal issues	0	Negative
FruitsOfVine	48	other	211	2022-12-20	14:16:32	@garethicke They often look the same, late 30's and obese. Probably self-hating single mums with mental health problems. Which is at epidemic levels in liberal communities.	they often look the same late s and obese probably selfhating single mums with mental health problems which is at epidemic levels in liberal communities	0	Negative
loftiyt	3580	other	4624	2022-12-19	21:12:43	Boycott sexy aliens embrace modern obesity and incomprehensible Twitter bios https://t.co/xV4mlkcxB3 https://t.co/nujTHtDjgQ	boycott sexy aliens embrace modern obesity and incomprehensible twitter bios	0	Negative
nmlinguaphile	13527	Pecos, NM	122283	2022-12-20	23:32:10	Reminder: obesity was far more danger than covid before covid, during covid and after covid. And, it is entirely within your control.	reminder obesity was far more danger than covid before covid during covid and after covid and it is entirely within your control	0	Negative
Flora34921110	2451	here	126252	2022-12-20	11:21:50	@Spy5Wire Getting so tired of these people jumping on the bandwagon &amp; the MSM use them to pile on the pressure in the hope of forcing a general election. They're ALWAYS obese &amp; have nice homes with the latest tech. True poverty would finish them off - they'd never cope.	getting so tired of these people jumping on the bandwagon amp the msm use them to pile on the pressure in the hope of forcing a general election they are always obese amp have nice homes with the latest tech true poverty would finish them off they would never cope	0	Negative
anjougauleiter	487	WineDarkSea	695	2022-12-19	18:36:31	Being obese means that your ancestors were peasants or slaves with scare access to food which was usually grain slop. Nowadays, artificially tasty foods make your slave genetics over-consume and store every calorie as fat because it still thinks you’re on the brink of starvation. https://t.co/kVHHy9YcG7	being obese means that your ancestors were peasants or slaves with scare access to food which was usually grain slop nowadays artificially tasty foods make your slave genetics overconsume and store every calorie as fat because it still thinks youre on the brink of starvation	0	Negative
snopes	294574	other	80317	2022-12-24	16:21:42	A viral image claims Kari Lake once tweeted of Donald Trump, "Congratulations to the obese American public for getting one of their own into the White House, the fattest U.S. president since Taft." Here's what we know about the alleged post: https://t.co/kt6Bze4VrL	a viral image claims kari lake once tweeted of donald trump congratulations to the obese american public for getting one of their own into the white house the fattest us president since taftheres what we know about the alleged post	0	Negative
LibertariansDP	3749	other	5588	2022-12-21	15:52:24	The consumption of excess sugar has absolutely no link to diabetes or obesity. It’s science! Now chow down on some sugar, lil piggies 🐷😂 https://t.co/Dc9FdCb4f8	the consumption of excess sugar has absolutely no link to diabetes or obesity its science now chow down on some sugar lil piggies	0	Negative
edepopMD	727	Albuquerque, NM	427	2022-12-20	16:54:24	Rotarex continues to impress me. Retrograde 6F rotarex for occluded P3 pop. Indication: rest pain, full thickness ulceration. IVUS = soft plaque. Pt morbidly obese. Goal was to avoid groin if possible and protect runoff (I like retrograde sheath for embo protection). @CLIfighters https://t.co/BG5CMfMq57	rotarex continues to impress me retrograde f rotarex for occluded p pop indication rest pain full thickness ulceration ivus soft plaque pt morbidly obese goal was to avoid groin if possible and protect runoff i like retrograde sheath for embo protection	1	Neutral
Bossmustangfan	314	other	23723	2022-12-22	23:44:29	@ClownWorld_ There’s curvy. And there’s morbidly obese. All of these women have elevated BP’s and blood sugar and knee pain.	theres curvy and theres morbidly obese all of these women have elevated bps and blood sugar and knee pain	0	Negative
VeganRecovering	7935	Los Angeles, CA	10380	2022-12-20	20:54:06	100% "carbitarian" diet -- sure to lead to tooth decay, metabolic syndrome, malnutrition and obesity. https://t.co/iwBV4WuOuH	carbitarian diet sure to lead to tooth decay metabolic syndrome malnutrition and obesity	0	Negative
northwoods1980	10680	USA	14176	2022-12-20	03:35:22	Recent dislocation. Rim fx’s along w split head. What tx recommended here? Young obese patient. https://t.co/xcVmjJOMIn	recent dislocation rim fxs along w split head what tx recommended here young obese patient	0	Negative
InsiderHCW	4572	other	3080	2022-12-26	00:19:10	Walk into an American hospital, and you’ll find some of the sickest and most obese people. And no, I’m not talking about the patients. I’m talking about the doctors and nurses. “Healthcare providers” who don’t take care of their own health!? Got the vaccines tho ! ✅💉	walk into an american hospital and youll find some of the sickest and most obese people and no im not talking about the patientsim talking about the doctors and nurses healthcare providers who dont take care of their own healthgot the vaccines tho	0	Negative
AbudBakri	3256	other	3415	2022-12-20	03:47:51	I am not surprised that OVER 40% of the population is obese I am surprised that EVERYONE is not obese That's how bad the modern environment is for human physiology	i am not surprised that over of the population is obesei am surprised that everyone is not obese that is how bad the modern environment is for human physiology	0	Negative
ArtistAJ17	25701	Somewhere doing art	40973	2022-12-20	01:38:47	Shaming and humiliating obese people in public to make a TV show to make them lose weight is the most American solution to the most American problem ever I swear.	shaming and humiliating obese people in public to make a tv show to make them lose weight is the most american solution to the most american problem ever i swear	0	Negative
BeeepBeeep33	16529	usa	34028	2022-12-26	13:53:44	Donald Trump keeps complaining that his erection was stolen but the reality is he lost it a long time ago. Poor diet lack of exercise and morbid obesity and he has nobody to blame but himself and he should stop blaming the pool boy.	donald trump keeps complaining that his erection was stolen but the reality is he lost it a long time ago poor diet lack of exercise and morbid obesity and he has nobody to blame but himself and he should stop blaming the pool boy	0	Negative
zentoco1	360	USA	6332	2022-12-26	15:32:43	@libsoftiktok Like, an obese man identifying as a woman lecturing on health and well being? k dude.	like an obese man identifying as a woman lecturing on health and well being k dude	0	Negative
CellReports	90544	Cambridge, MA, USA	11630	2022-12-21	16:57:02	Blocking AMPK β1 myristoylation enhances AMPK activity and protects mice from high-fat diet-induced obesity and hepatic steatosis https://t.co/QlSoui0cvd	blocking ampk myristoylation enhances ampk activity and protects mice from highfat dietinduced obesity and hepatic steatosis	1	Neutral
obese_dogma777	3413		21705	2022-12-20	18:46:25	Just in time for all your xmas family gatherings. https://t.co/dCdykhCLjb	just in time for all your xmas family gatherings	1	Neutral
RoxanneHoge	12518	North Hollywood, CA	57227	2022-12-22	04:40:55	Why are comments disabled, @HHSGov? You don't want people to know which "chronic conditions" lead to adverse outcomes from Covid, do you? •morbid obesity •diabetic hypertension •nursing home residency •poss low Vitamin D •multiple mRNA shots Are any of these on your list? https://t.co/zhPQEOEHEv	why are comments disabled you do not want people to know which chronic conditions lead to adverse outcomes from covid do youmorbid obesitydiabetic hypertensionnursing home residencyposs low vitamin dmultiple mrna shotsare any of these on your list	0	Negative
TheWillRivera	15448	Atlanta, GA	16086	2022-12-22	13:30:01	1) Poor diet • Candy • Fast food • Packaged food These have little nutrients. Your brain gets crappy fuel to function. They destroy your physical and mental health. Excess sugar also causes obesity and diabetes. It’s simple - eat real whole foods most of the time.	poor dietcandy fast food packaged foodthese have little nutrientsyour brain gets crappy fuel to functionthey destroy your physical and mental healthexcess sugar also causes obesity and diabetesits simple eat real whole foods most of the time	0	Negative
MarkHyman	2845	other	36849	2022-12-25	12:01:53	@MattHoyOfficial According to CDC report: in 2020 (pre-vax) sample size of 148,494: 4 of 5 ppl who were sickest or died from #Covid were either overweight (28.3%) or obese (50.8%). Often do you see fat Haitians? https://t.co/rXcgDTSSeI	according to cdc report in prevax sample size of of ppl who were sickest or died from were either overweight or obese often do you see fat haitians	0	Negative
MailOnline	2806835	other	488843	2022-12-20	15:20:09	Mother admits killing her disabled 16-year-old daughter by allowing her to become morbidly obese https://t.co/LxJ9kFYkuz	mother admits killing her disabled yearold daughter by allowing her to become morbidly obese	0	Negative
shashiiyengar	9420	Mumbai. India.	34433	2022-12-25	06:37:55	1 in 5 have diabetes in mumbai T2d comes with BP, dyslipidemia, stress, fatty liver, obesity etc 42% said they have stress/depression Younger ones more stressed at 63% Low carb is an excellent option Ignorance, scare mongering, addiction are pitfalls @dlifein @Mindzatwork https://t.co/ExOO54SuzU	in have diabetes in mumbaitd comes with bp dyslipidemia stress fatty liver obesity etc said they have stressdepression younger ones more stressed at low carb is an excellent option ignorance scare mongering addiction are pitfalls	0	Negative
marquisele	12692	BING BONG on ya head	14136	2022-12-24	18:21:14	These shortages for diabetes drugs are about the intentional widening of a market—which has been the weight loss industry’s strategy for over a year—in order to manufacture long-term demand. Simply put: these are not “obesity” drugs alone—they are weight loss drugs that people	these shortages for diabetes drugs are about the intentional widening of a marketwhich has been the weight loss industrys strategy for over a yearin order to manufacture longterm demand simply put these are not obesity drugs alonethey are weight loss drugs that people	0	Negative
VincentCostaPhd	2539	SYR / UFL / NIMH / ONPRC	3289	2022-12-20	23:31:46	DoorDash is slowly eroding my orbitofrontal cortex. Nice work ⁦@dr_stan⁩ ⁦@drstephieb⁩! https://t.co/jaCg8sDRXE	doordash is slowly eroding my orbitofrontal cortex nice work	2	Positive
ObeseChess	3080	Portland, OR	155532	2022-12-24	02:13:16	Half-Life 3 won’t come out until 2052 because they’re waiting for ET to enter the public domain	halflife wont come out until because theyre waiting for et to enter the public domain	1	Neutral
IrlandaT	90	other	2003	2022-12-21	13:29:52	@SBakerMD Isn’t the consumption of sugar the main cause of obesity and insulin resistance? 🤡	isnt the consumption of sugar the main cause of obesity and insulin resistance	0	Negative
7riskelionJihad	14152	Chi Town	2753	2022-12-26	12:00:07	Americans are obese, TYPE II diabetic SHE-MALES who if interdimensional ALIENS attacked who could generate nuclear explosions with their MIND would mouth off that said 'LIENS we're, "Third World GOAT FUCKKERS HURR!"	americans are obese type ii diabetic shemales who if interdimensional aliens attacked who could generate nuclear explosions with their mind would mouth off that said liens we are third world goat fuckkers hurr	0	Negative
BarnettforAZ	106317	Phoenix, AZ	54549	2022-12-26	20:03:48	Studies show working out just 2 times a week and eating healthy reduces obesity, cancer, diabetes, heart disease etc...make the time to get it done. Without our health we have nothing!	studies show working out just times a week and eating healthy reduces obesity cancer diabetes heart disease etcmake the time to get it done without our health we have nothing	1	Neutral
restrictivluna	294	22y/o they/them	6811	2022-12-23	01:08:59	didn’t get skinny december is almost over!! who’s ready for jumbo january fatty february massive march astronomically huge april morbidly obese may jelly belly june	didnt get skinny december is almost over whos ready for jumbo january fatty february massive march astronomically huge april morbidly obese may jelly belly june	0	Negative
snj_1970	2753	London, England	28390	2022-12-23	03:15:02	We have moved from blaming those with obesity for pressure on the health service (despite the biggest risk factor for this being poverty) to labelling social human contact as a risky, dangerous activity. Prepandemic could we ever have dreamt this?	we have moved from blaming those with obesity for pressure on the health service despite the biggest risk factor for this being poverty to labelling social human contact as a risky dangerous activityprepandemic could we ever have dreamt this	0	Negative
Sociedad_SEMI	27869	España	12118	2022-12-20	13:55:03	📃🔵🆕"Effect of semaglutide on fatty liver disease biomarkers in patients with diabetes and obesity | Efecto de la semaglutida sobre los biomarcadores de la enfermedad del hígado graso en pacientes con diabetes y obesidad" 🔗Disponible online en @RCE_SEMI https://t.co/sFw0IiC5D1 https://t.co/JNl0Vfo3j6	effect of semaglutide on fatty liver disease biomarkers in patients with diabetes and obesity efecto de la semaglutida sobre los biomarcadores de la enfermedad del hgado graso en pacientes con diabetes y obesidaddisponible online en	1	Neutral
SaysSimonson	29624	Virginia	82879	2022-12-26	17:02:17	"Some doctors worry that the drugs...will overshadow the need for lifestyle changes.." These doctors are right that fat people should exercise and stop eating, but odds are that won't happen. we should unironically use the DPA to manufacture these drugs https://t.co/8SVXHzzdCS	some doctors worry that the drugswill overshadow the need for lifestyle changesthese doctors are right that fat people should exercise and stop eating but odds are that will not happen we should unironically use the dpa to manufacture these drugs	0	Negative
doctor_khurram	18693	Pakistan	6880	2022-12-21	07:16:59	In the last fifty years, the average male’s #sperm count has dropped by 62 percent and #testosterone rates are down over 30 percent. Obesity is the number one factor here. Losing weight typically raises your sperm count. Don't be FAT. Please Keep moving. #fertility	in the last fifty years the average males count has dropped by percent and rates are down over percent obesity is the number one factor herelosing weight typically raises your sperm countdo not be fatplease keep moving	1	Neutral
SKYRIDER4538	109905	United States	243383	2022-12-24	20:56:54	If you have loved ones that are obese or overweight, help them (in love) to change their habits &amp; live healthier lives. The most dangerous lie you can tell to an obese person is “you look great the way you are”. Diabetes, high BP &amp; heart attack don’t speak PC language. https://t.co/rgvEOFCn1a	if you have loved ones that are obese or overweight help them in love to change their habits amp live healthier livesthe most dangerous lie you can tell to an obese person is you look great the way you are diabetes high bp amp heart attack dont speak pc language	0	Negative
gyukovable	415	edtwt - 14yo she/her 🇮🇶	22840	2022-12-25	15:26:35	@gyuscaIe it's so funny to me how men go around calling every woman fat while they're 390lbs and wobble w every step they take. if we're going based off gender stereotypes..how is a morbidly obese man supposed to hunt 🤨🤨🤨	it is so funny to me how men go around calling every woman fat while they are lbs and wobble w every step they take if we are going based off gender stereotypeshow is a morbidly obese man supposed to hunt	0	Negative
CharlotteFang77	11435	省 省	13025	2022-12-23	01:39:59	No income barrier to good health in first world, you can afford a grade A ribeye every day on American EBT. Fed health regulations are designed to induce obesity which significantly lowers IQ. Democratic states have strong incentive to reduce the cogency of its voting population. https://t.co/XS1aAyLwo9	no income barrier to good health in first world you can afford a grade a ribeye every day on american ebt fed health regulations are designed to induce obesity which significantly lowers iq democratic states have strong incentive to reduce the cogency of its voting population	0	Negative
ThePerilousGirl	10201	India	77097	2022-12-22	07:43:58	People should not support obesity in tha name of body positivity obesity is not a natural process it is the result of bad eating habits and unhealthy lifestyle. Further it can lead you towards various health problems. Take a note and adopt healthy lifestyle and eating habits.	people should not support obesity in tha name of body positivity obesity is not a natural process it is the result of bad eating habits and unhealthy lifestyle further it can lead you towards various health problems take a note and adopt healthy lifestyle and eating habits	0	Negative
susandtom	60924	Georgetown TX	132771	2022-12-20	13:41:13	Nowhere else on earth could an obese grifter stick his head on a superhero's body and find suckers willing to pay for it. Nowhere.	nowhere else on earth could an obese grifter stick his head on a superheros body and find suckers willing to pay for it nowhere	0	Negative
BbwGracey420	7771	United States	368	2022-12-22	03:33:35	Find this stuffing vid &amp; more.... #bbw #bbws #ssbbw #ssbbws #stuffer #feedist #feedee #obese #fatgirls #Gorda #Gordita #Gordihna #bellyhang #bellies https://t.co/sYYjpVfHYv https://t.co/YMcXCIUjyK	find this stuffing vid amp more	1	Neutral
skinnyslaying	7673	Lw 30kg 5’7	3527	2022-12-24	08:21:01	Death by obesity vibes😍 https://t.co/XRiHab0maS	death by obesity vibes	0	Negative
NJChub1	1524	New Jersey, USA	3397	2022-12-20	19:23:23	I can't recommend being obese enough. It's just so fucking hot. 🔥🔥 https://t.co/YeTcyTZ9ZC	i cannot recommend being obese enough it is just so fucking hot	0	Negative
Alphafox78	1791	USA, Mass.	3231	2022-12-24	15:16:43	Why are people cheering to see an obese person roll around on the ground? https://t.co/JX0rpu6uK4	why are people cheering to see an obese person roll around on the ground	0	Negative
EASOobesity	15463	Europe	21024	2022-12-23	12:25:50	New paper from @OMGhanemMD et al in @BJSurgery @theNCI Bariatric Surgery May Reduce Risk of Common Cancers https://t.co/6T4UBsd6PK @EuropeanCan @EuObesity #obesity https://t.co/tQV6LskiRj	new paper from et al in bariatric surgery may reduce risk of common cancers	1	Neutral
davestwittylife	1495	Santa Ana, CA	24159	2022-12-22	01:31:09	Darren Aronofsky’s ‘The Whale’ might just be the movie of the year for me. This was the most honest portrayal of obesity, and it’s impact on relationships, I’ve seen in film. Also a poignant reflection on faith &amp; forgiveness. Brendan Fraser gives the best performance of his life. https://t.co/65BUcJXEg0	darren aronofskys the whale might just be the movie of the year for me this was the most honest portrayal of obesity and its impact on relationships ive seen in film also a poignant reflection on faith amp forgiveness brendan fraser gives the best performance of his life	2	Positive
MissTaffBrit2	591	other	4661	2022-12-22	10:18:33	@IsabellaMDeLuca It's part of a vast campaign to encourage unhealthy lifestyles. Unhealthy people rely on big Pharma a lot more than healthy people do. There's money in it for politicians, celebrities, scientists and the media to support big Pharma by promoting obesity as beautiful.	it is part of a vast campaign to encourage unhealthy lifestyles unhealthy people rely on big pharma a lot more than healthy people do there is money in it for politicians celebrities scientists and the media to support big pharma by promoting obesity as beautiful	2	Positive
DoctorTro	73071	USA	63171	2022-12-23	07:57:03	Over 25% of children diagnosed with type 2 diabetes have NO OBESITY Can someone tell Roy Taylor? https://t.co/Z6EpN1CPbi	over of children diagnosed with type diabetes have no obesitycan someone tell roy taylor	0	Negative
HakimXYQ	1353	Sun City, AZ	48375	2022-12-26	00:23:35	how to be able to eat sugars n tolerate trash with a reduced possibility of heart attack? get yourself optimized, one of the ways via #kmss. The worst reaction is probably gonna be acne for 2-3 days. U are in no business of eating trash if u r obese with diabetes hypertension etc https://t.co/2K1tTkKuAD	how to be able to eat sugars n tolerate trash with a reduced possibility of heart attack get yourself optimized one of the ways via the worst reaction is probably gonna be acne for days u are in no business of eating trash if u r obese with diabetes hypertension etc	0	Negative
ObeseUgandan	39	Yourmumshouse/Uganda	2061	2022-12-26	22:03:17	@StokeyyG2 A short story: https://t.co/Ec7g4soCzM	a short story	1	Neutral
JimHarris	255083	Global & North America	46756	2022-12-21	19:19:31	Our TVs are getting thinner . . . LOVE THIS POWERFUL CARTOON On How Things of Changed Since 1990's Get up and stretch every hour if you're sitting at your desk. Exercise! #CES2023 #fitness #health #CES #wellness #exercise #healthcare #obesity #diabetes #funny #lol #notfunny https://t.co/BipRdC5U65	our tvs are getting thinner love this powerful cartoon on how things of changed since s get up and stretch every hour if you are sitting at your desk exercise	2	Positive
DavidHe97294863	181	Kent 🇬🇧	7416	2022-12-20	11:00:21	@Spy5Wire It’s funny that the media always pick those who are obese regarding food poverty and those with a financial problem whilst holding a brand new iPhone. 🤷‍♂️	its funny that the media always pick those who are obese regarding food poverty and those with a financial problem whilst holding a brand new iphone	0	Negative
AllNight1306	198	2015 army	14315	2022-12-24	13:37:00	it would be a crime if this isn’t included https://t.co/P06xNVy9yR https://t.co/LPlHLUtqar	it would be a crime if this isnt included	0	Negative
2222ivy	2345	other	2756	2022-12-25	23:56:59	Funny how Ethan is saying something about nickocado and hen he looks like this. I usually despise nickocado for promoting obesity but im on his side 100% https://t.co/gJzNKQ3h3b	funny how ethan is saying something about nickocado and hen he looks like this i usually despise nickocado for promoting obesity but im on his side	0	Negative
LockdownLes	3485	Not a third world sh!t tip yet	12487	2022-12-26	15:24:04	Short for OBEse and smelling of fish . https://t.co/Ng3qlPcHOB	short for obese and smelling of fish	0	Negative
paulie2000	5946	New York State	26829	2022-12-26	15:48:27	An obese black women from Alabama threw a computer at an airline worker and did $10,000 of damage endangering everyone around her at the airport. Some of the press accounts said she was “justifiably upset.” she was charged with assault and other crimes, she should go to jail!	an obese black women from alabama threw a computer at an airline worker and did of damage endangering everyone around her at the airport some of the press accounts said she was justifiably upset she was charged with assault and other crimes she should go to jail	0	Negative
VAEPinfo	1028	Canada	6532	2022-12-22	23:00:50	There are thousands of flavours of alcohol...because adults like flavours! We have rising obesity rates...because adults like flavours! There are thousands of eliquid flavours...because adults like flavours! Flavours help smokers quit! https://t.co/8rgZglGCMd https://t.co/dsbGtUOi2t	there are thousands of flavours of alcoholbecause adults like flavours we have rising obesity ratesbecause adults like flavoursthere are thousands of eliquid flavoursbecause adults like flavours flavours help smokers quit	1	Neutral
guardiannews	3852436	other	335977	2022-12-20	17:10:43	Woman in Wales admits manslaughter by letting daughter become obese https://t.co/5Y4sQU1BDb	woman in wales admits manslaughter by letting daughter become obese	0	Negative
EvaluateJP	2692	Tokyo, Japan	7132	2022-12-21	03:30:00	LillyとPfizerの戦いが始まる 両社は、注射用GLP-1に匹敵する経口薬の野心的な計画を打ち出している。#Lilly はMounjaroと2つの #糖尿病 及び #肥満 治療薬開発を進める。一方 #Pfizer は、R&amp;Dアップデートで、2つの #経口GLP1薬 の1つをP3に移行予定だと述べた。 https://t.co/xYKproLOVs #Evaluate	lillypfizerglp mounjaro rampd p	1	Neutral
DoctorTro	73071	USA	63171	2022-12-24	14:00:19	For over 5 years I have been fighting to reverse type 2 diabetes and obesity in my patients. Read about our practice, our goals, and what's coming ahead https://t.co/v1kXqSjgSM	for over years i have been fighting to reverse type diabetes and obesity in my patients read about our practice our goals and what is coming ahead	1	Neutral
WorldAndScience	2381247	other	3562	2022-12-23	11:07:07	Our fight with fat: Why is obesity getting worse? https://t.co/G2JVTI5CTF	our fight with fat why is obesity getting worse	0	Negative
davidludwigmd	39700	Brookline, MA	4059	2022-12-22	16:47:58	Continuation of Worrisome Trend: 👉Life-expectancy still declining in US from a high ≈10 yr ago. 👉Increased mortality due to Covid-19, drug overdose. 👉Occurred on background of #obesity, metabolic dysfunction, poor #diet – increasing population risks https://t.co/G2jyt587Pl	continuation of worrisome trendlifeexpectancy still declining in us from a high yr agoincreased mortality due to covid drug overdoseoccurred on background of metabolic dysfunction poor increasing population risks	0	Negative
medical_xpress	165680	other	82158	2022-12-21	14:03:04	#Obesity researchers discover new gene mutation in children @unileipzig https://t.co/znk3W8MLW0 https://t.co/9HiegXUdYw	researchers discover new gene mutation in children	1	Neutral
DanielJDrucker	21702	Toronto	26281	2022-12-22	14:37:04	Class dismissed no longer. A deep dive into structure function relationships with translational implications for Class B1 GPCRs from the experts #openaccess #EndocrineReviews #diabetes #obesity #NASH https://t.co/Cx1Xdmuz3P https://t.co/YEqllcCK3e	class dismissed no longer a deep dive into structure function relationships with translational implications for class b gpcrs from the experts	1	Neutral
NatMetabolism	42819	Berlin, Germany	2937	2022-12-20	16:10:00	#NatMetabPicks | In @cellhostmicrobe, Andrew Gewirtz &amp; cols. (@GeorgiaStateU) show that dietary fiber deficiencies in the mother negatively impacts the #microbiome of lactating offspring, leading to gut low-grade #inflammation &amp; increased #obesity risk. https://t.co/OGrACQkl37	in andrew gewirtz amp cols show that dietary fiber deficiencies in the mother negatively impacts the of lactating offspring leading to gut lowgrade amp increased risk	0	Negative
MissusPokerFace	20698	आओ कभी ठेके पे	52463	2022-12-19	16:59:54	I know winters make us feel lazy, not feel like going to office. We get jealous of people who are working from home. But trust me, WFH is doing no good to health. Back problems, obesity, making our bodies lazy, not being able to use the productivity at your best.	i know winters make us feel lazy not feel like going to office we get jealous of people who are working from homebut trust me wfh is doing no good to health back problems obesity making our bodies lazy not being able to use the productivity at your best	0	Negative
BBCWalesNews	167661	Wales	125537	2022-12-20	18:15:02	Kaylea Louise Titford, 16, was found dead at her Powys home in October 2020 https://t.co/vOAVx7dxTu	kaylea louise titford was found dead at her powys home in october	0	Negative
Vaccinologist	38756	Switzerland + Singapore or ✈️	9668	2022-12-23	19:55:36	#COVID19 #variant BF.7 is still #Omicron. Same precautions apply. Get a booster. Exercise regularly. Control your chronic medical conditions (#hypertension, #diabetes, #obesity, etc.) Stay calm. Stay vigilant. #BF7Omicron #BF7Variant #BF7 https://t.co/YeFIXXMkmr	bf is still same precautions apply get a booster exercise regularly control your chronic medical conditions etc stay calm stay vigilant	1	Neutral
BullseyeBanjo	5481	Bluegrass state	51496	2022-12-21	01:58:23	Tayler Hansen on Tucker Carlson: No Dads Were at the Christmas Drag Show – “Mostly Single Mothers Who Happen to Be Obese” 🎶 There It Is...Hey-E-Yey https://t.co/1SFF1KUMqm	tayler hansen on tucker carlson no dads were at the christmas drag show mostly single mothers who happen to be obese there it isheyeyey	0	Negative
EngineerEarth	1957	88 Moscow Rd, Jefferson MA.	86948	2022-12-20	05:08:54	@ronin19217435 Could be entirely natural especially considering 2 factors A=he is obese B=he had the same operation I had as well as Keanu fusing that which connects skull&amp;bones or your feeling memory esoterically where the main plug goes. Have the operation &amp; don't work out you look like Elon https://t.co/Y3gf1jVo5D	could be entirely natural especially considering factors ahe is obesebhe had the same operation i had as well as keanu fusing that which connects skullampbones or your feeling memory esoterically where the main plug goes have the operation amp do not work out you look like elon	0	Negative
mbga_uk	6014	UK /ENGLAND	37071	2022-12-21	15:17:28	I have seen women like this on the news complaining they cannot get enough to eat &amp; are forced to use food banks to feed themselves &amp; their kids. When i go out shopping i see many obese people with trollies full. How about dieting &amp; exercise. Less burden on our NHS &amp; Welfare. https://t.co/rHrHyngXLn	i have seen women like this on the news complaining they cannot get enough to eat amp are forced to use food banks to feed themselves amp their kidswhen i go out shopping i see many obese people with trollies full how about dieting amp exercise less burden on our nhs amp welfare	0	Negative
DanielBerglind	2773	Stockholm	11402	2022-12-20	06:12:21	Meta-analysis: Time-restricted eating (8h eat and 16h fast), especially early fast ⏰ (eat during the morning hours) or in combination with caloric intake restriction, is effective for weight control in obese adults: https://t.co/lwHZvBaLd8	metaanalysis timerestricted eating h eat and h fast especially early fast eat during the morning hours or in combination with caloric intake restriction is effective for weight control in obese adults	1	Neutral
Brahmslover1278	20082	Fraus omnia vititiat	67334	2022-12-21	15:58:49	@akafacehots @elonmusk We need to invest in the country’s infrastructure, beginning with border walls, and repair revamp all delapidated venues. We are like a third world country when it comes to public transportation, and roads. Sidewalks for people to walk. No wonder everyone’s obese. 🤔😏	we need to invest in the countrys infrastructure beginning with border walls and repair revamp all delapidated venues we are like a third world country when it comes to public transportation and roads sidewalks for people to walk no wonder everyones obese	0	Negative
plexel_XL	2328	any pronouns	3467	2022-12-19	22:03:05	Obesity is the spice of life.	obesity is the spice of life	2	Positive
beevtgrl	3467	NJ	39759	2022-12-19	17:18:24	Nowhere else on earth could an obese grifter stick his head on a superhero's body and find suckers willing to pay for it. Nowhere.	nowhere else on earth could an obese grifter stick his head on a superheros body and find suckers willing to pay for it nowhere	0	Negative
Sentra_Ryan	24	San Ramon, CA	140	2022-12-24	03:36:17	@KimDotcom You have to work on that weight. I was almost as big as you and obesity gave me kidney failure. No Diabetes. Now I'm on Dialysis. Please work on it, don't end up like me.	you have to work on that weight i was almost as big as you and obesity gave me kidney failure no diabetes now i am on dialysis please work on it do not end up like me	0	Negative
Tuhina_Neogi	2565	Boston, MA	5357	2022-12-23	03:40:39	Effect of Diet and Exercise on Knee Pain in Patients With Osteoarthritis and Overweight or Obesity: A Randomized Clinical Trial | Geriatrics | JAMA | JAMA Network https://t.co/6SSetRD8Tu	effect of diet and exercise on knee pain in patients with osteoarthritis and overweight or obesity a randomized clinical trial geriatrics jama jama network	1	Neutral
Boogie2988	502815	the internet	102529	2022-12-19	23:57:22	In the comment section of today’s video, a lot of people guessed that I was a right wing Republican. What about my morbidly obese mentally ill ass makes people think that? I literally say I love everyone at the end of every video. Doesn’t seem very Republican of me lol.	in the comment section of todays video a lot of people guessed that i was a right wing republicanwhat about my morbidly obese mentally ill ass makes people think thati literally say i love everyone at the end of every video doesnt seem very republican of me lol	0	Negative
YodaDaBaby	14028	mind ya bidness	5395	2022-12-19	23:41:39	That one where he said he had intercourse with an obese man's wife. https://t.co/LdUCwFz6Pu	that one where he said he had intercourse with an obese mans wife	1	Neutral
drlucymcbride	26830	Washington, DC	7293	2022-12-24	17:34:51	@avatans @TracyBethHoeg "There's no study in the world that show that masks work that well." @AshishKJha46 Dr. Jha is right...which is not "anti-mask" but rather the VERY reason we should focus attention on ventilation, vaccination &amp; addressing underlying health (ie obesity) to manage these illnesses!	there is no study in the world that show that masks work that well dr jha is rightwhich is not antimask but rather the very reason we should focus attention on ventilation vaccination amp addressing underlying health ie obesity to manage these illnesses	0	Negative
gerryconway	25107	Thousand Oaks, CA 91362	76903	2022-12-21	20:29:14	As a one-time member of the “fat community”, I say to them— STFU. Obesity and the emotional compulsions that enable it should never be shamed (any more than any addiction) but neither should obesity (a deadly disease) be defended as a protected“lifestyle”. https://t.co/NiI7J5BhGI	as a onetime member of the fat community i say to them stfu obesity and the emotional compulsions that enable it should never be shamed any more than any addiction but neither should obesity a deadly disease be defended as a protectedlifestyle	0	Negative
obese_to_beast	19087	other	16586	2022-12-22	20:59:52	We were gonna go look at lights, but it’s raining smh https://t.co/5jbZ8VZXcD	we were gonna go look at lights but its raining smh	0	Negative
DrRobertKushner	3975	Chicago, IL	914	2022-12-20	14:32:35	Comprehensive article on new weight loss medications along with challenges that include exposed health inequities. #obesity @ObesityAction @ConscienHealth @NMEndocrinology @ObesityMedicine @OMAsocial @ObesitySociety https://t.co/HpmZEjlbVf	comprehensive article on new weight loss medications along with challenges that include exposed health inequities	1	Neutral
vanillanathin	150	19 • she/her	230	2022-12-25	18:57:23	@catwithbulimia she’s literally obese how can she possibly fit in a small https://t.co/1Oh6ahibfa	shes literally obese how can she possibly fit in a small	0	Negative
HustusMichael	9521	other	173654	2022-12-22	00:10:13	SHOCKING!!!!!! 👇 Jamie Lopez, the morbidly obese founder of a Las Vegas salon for *Plus-Size Women* - and a "Model" for the “Body Positivity” movement, died has died at age 37 ... Of Heart Failure https://t.co/SygDo069e0	shockingjamie lopez the morbidly obese founder of a las vegas salon for plussize women and a model for the body positivity movement died has died at age of heart failure	0	Negative
amazingmap	503334	amazingmapscontact@gmail.com	10170	2022-12-10	09:43:07	Obesity in North America (2021) https://t.co/INIDKrN6UG	obesity in north america	0	Negative
ProfKarolSikora	329979	London	5988	2022-12-18	08:34:39	Society has normalised obesity in a way that sets a horrific example for children and is simply not healthy. I'll get accused of 'fat-shaming', but it's absolutely true. People are so afraid of causing offence, we're ignoring the medical reality. Total insanity.	society has normalised obesity in a way that sets a horrific example for children and is simply not healthyi will get accused of fatshaming but it is absolutely truepeople are so afraid of causing offence we are ignoring the medical realitytotal insanity	0	Negative
EricTopol	674940	La Jolla, CA	44626	2022-12-10	20:41:51	I wrote about the new anti-obesity drugs—semaglutide (Wegovy) and tirzepatide (Mounjaro)—that represent one of the most important breakthroughs in medicine https://t.co/SMZO20ExDk	i wrote about the new antiobesity drugssemaglutide wegovy and tirzepatide mounjarothat represent one of the most important breakthroughs in medicine	2	Positive
amerix	1141827	Minneapolis, MN. Kenya	73701	2022-12-16	07:10:34	If you really want to understand how obesity is a burden to the economy, Just get into a public vehicle and sit next to a fat person. UNFAT! #FoodFriday	if you really want to understand how obesity is a burden to the economyjust get into a public vehicle and sit next to a fat person unfat	0	Negative
stevie_mat	5865	Los Angeles, CA	187691	2022-12-18	03:06:33	Ah yes, the war criminal's wife is here to lecture me about marriage and family. I can't wait to heed childrearing advice from a lady who ran an anti-"obesity" campaign for kids cause so they'd be fit to send to war.	ah yes the war criminals wife is here to lecture me about marriage and family i cannot wait to heed childrearing advice from a lady who ran an antiobesity campaign for kids cause so they would be fit to send to war	2	Positive
ElieJarrougeMD	72640	Houston, TX	4845	2022-12-17	12:41:19	Sugar has ruined more lives in the last 70-100 years than any other war or natural disaster. It continues to be worshiped and consumed excessively no matter how many people go blind, get obese, diabetes, heart attacks, strokes, dementia, cancer, lose limbs or end up on dialysis.	sugar has ruined more lives in the last years than any other war or natural disaster it continues to be worshiped and consumed excessively no matter how many people go blind get obese diabetes heart attacks strokes dementia cancer lose limbs or end up on dialysis	0	Negative
JasonManford	449039	Manchester	55665	2022-12-11	10:32:06	You know what’s getting boring? Certain influencers making out that everyone who is trying to lose weight has some sort of mental illness! Yes there is a mental illness problem but there’s also an obesity epidemic. Some of us are fat and we’d like to not be! 😂	you know whats getting boring certain influencers making out that everyone who is trying to lose weight has some sort of mental illness yes there is a mental illness problem but theres also an obesity epidemic some of us are fat and wed like to not be	0	Negative
jordanbpeterson	3614118	Toronto	28486	2022-12-11	08:40:39	When I see obese people now I always think "serious and unfortunate physical illness brought on by Food Pyramid carbohydrate propagandists" https://t.co/WZz4qcIgKS	when i see obese people now i always think serious and unfortunate physical illness brought on by food pyramid carbohydrate propagandists	0	Negative
UberFacts	13644492	🌎	233229	2022-12-11	22:27:06	Shortening the workweek can reduce smoking and obesity, as well as improve overall health	shortening the workweek can reduce smoking and obesity as well as improve overall health	2	Positive
AshramEstore	10023	Ahmadabad City, India	980	2022-12-17	00:29:11	Apple Jam https://t.co/AHMcSYBODV It is rich in vitamins &amp; minerals, gives strength to the heart, brain, liver &amp; stomach, protects from cancer of colon, prostate &amp; lung. Normalizes blood cholesterol,controls obesity. #ashramestore #apple #Ayurveda #Bapuji #trending #jam #viral https://t.co/eePsfIv6zp	apple jamit is rich in vitamins amp minerals gives strength to the heart brain liver amp stomach protects from cancer of colon prostate amp lung normalizes blood cholesterolcontrols obesity	1	Neutral
AlpacaAurelius	236965	Buy beef liver crisps	20505	2022-12-15	01:04:14	americans ate more calories in the early 1900s than they do today. they also ate more bread, butter, lard, meat and sugar. yet they were WAY skinnier. our metabolism has been poisoned by seed oils, endocrine disruptors and pesticides &amp; this is why 40% of America is obese.	americans ate more calories in the early s than they do today they also ate more bread butter lard meat and sugar yet they were way skinnierour metabolism has been poisoned by seed oils endocrine disruptors and pesticides amp this is why of america is obese	0	Negative
EricTopol	674940	La Jolla, CA	44626	2022-12-11	17:47:29	We've never had medications that can safely achieve ≥20% body weight loss. With over 1 billion people with obesity and &gt;40% of American adults, the implications (both good and bad) are profound https://t.co/SMZO20ExDk	we have never had medications that can safely achieve body weight loss with over billion people with obesity and gt of american adults the implications both good and bad are profound	0	Negative
chrismartenson	114699	Worldwide	21339	2022-12-16	14:38:52	4. A whole host of related metabolic syndromes would disappear if Vitamin D levels were adequate across the population. Obesity, diabetes mellitus, insulin resistance ... For some odd reason, for many years NIH/NIAID/CDC have all declined to promote VitD https://t.co/n169nhTFqY	a whole host of related metabolic syndromes would disappear if vitamin d levels were adequate across the population obesity diabetes mellitus insulin resistance for some odd reason for many years nihniaidcdc have all declined to promote vitd	0	Negative
KenDBerryMD	136467	Nashville, TN	13136	2022-12-15	15:00:03	Is the @CDCgov trying to reverse Childhood Obesity or normalize it?? https://t.co/5yUpVBZ9wq	is the trying to reverse childhood obesityor normalize it	0	Negative
EssexPR	269604	Essex , UK	192691	2022-12-12	19:12:36	We live in world where obesity is named as one of the biggest killers, where certain foods cannot be advertised on our trains or TVs, yet when a brand uses a morbidly obese model for campaigns, it’s applauded. The last few years have seen so much hypocrisy &amp; virtue signalling.	we live in world where obesity is named as one of the biggest killers where certain foods cannot be advertised on our trains or tvs yet when a brand uses a morbidly obese model for campaigns its applaudedthe last few years have seen so much hypocrisy amp virtue signalling	0	Negative
Sambannz	28841	Africa	135013	2022-12-12	17:21:37	Ugandan elites who sit in ACs and eat processed fast foods want mbu downtown food to be regulated. Y'all fight your obesity disorders in peace and leave downtown food out of your struggles.	ugandan elites who sit in acs and eat processed fast foods want mbu downtown food to be regulatedyou all fight your obesity disorders in peace and leave downtown food out of your struggles	0	Negative
jacksonhinklle	98563	United States	8503	2022-12-17	03:00:20	If you do OnlyFans, sex work, are morbidly obese or watch anime religiously — you will never be taken seriously.	if you do onlyfans sex work are morbidly obese or watch anime religiously you will never be taken seriously	0	Negative
WhackNicholson	19912	He, Him	70289	2022-12-14	14:42:15	His resting heart rate is the same as an obese cocaine addict. But I'm sure that's just a coincidence. https://t.co/b7tP11P7vC	his resting heart rate is the same as an obese cocaine addict but i am sure that is just a coincidence	0	Negative
SBakerMD	182468	Snohomish, WA	66018	2022-12-12	15:48:13	No this is fat, and it is not healthy! Even in absence of traditional metabolic risk lab markers, fatties continue to see greatly increased risk of cardiovascular disease! Stop glorifying obesity! It’s stupid and it’s wrong https://t.co/cFEdE4tZaX https://t.co/Jx7H5lQkC9	no this is fat and it is not healthy even in absence of traditional metabolic risk lab markers fatties continue to see greatly increased risk of cardiovascular disease stop glorifying obesity its stupid and its wrong	0	Negative
jakeshieldsajj	294148	other	46703	2022-12-14	07:11:52	Obesity isn't the natural order of the world Humans has been around 100’s for thousands of years and always been fit https://t.co/IN48igrgas	obesity is not the natural order of the world humans has been around s for thousands of years and always been fit	0	Negative
ElieJarrougeMD	72640	Houston, TX	4845	2022-12-16	12:57:17	There is NO separate diet for obesity, another for diabetes, one for heart disease, another one for fatty liver, and one more for high blood pressure, etc. They are all manifestations of the same underlying metabolic root cause, and the therapeutic dietary approach is the same.	there is no separate diet for obesity another for diabetes one for heart disease another one for fatty liver and one more for high blood pressure etcthey are all manifestations of the same underlying metabolic root cause and the therapeutic dietary approach is the same	1	Neutral
JordanSchachtel	239757	Florida	46688	2022-12-19	02:28:47	Life is not infinite. Nobody was threatened by Covid outside of 80+ and morbidly obese individuals. Zero healthy people at risk. https://t.co/JPvgBFBjbO	life is not infinite nobody was threatened by covid outside of and morbidly obese individuals zero healthy people at risk	0	Negative
jacksonhinklle	98563	United States	8503	2022-12-17	01:29:09	If you’re mad at me for highlighting the fact that morbid obesity is a major problem facing America, get a gym membership!	if youre mad at me for highlighting the fact that morbid obesity is a major problem facing america get a gym membership	0	Negative
OverfedHog	12645	Ohio, USA	881	2022-12-12	15:29:11	Living my best obese life…overstuffed, stoned and stuck on my back in bed 🐷 https://t.co/Vg3GeZLW5v	living my best obese lifeoverstuffed stoned and stuck on my back in bed	0	Negative
FinanceHippy	8430	Colorado, USA	32164	2022-12-15	15:47:50	I heard a crazy stat, only 1.5% of men in America are making $70k+, are over 5’10”, and not obese. Ladies, my DM’s are open.	i heard a crazy stat only of men in america are making k are over and not obeseladies my dms are open	0	Negative
CasuallyGreg	41890	Oregon, USA	36390	2022-12-18	03:07:04	They want you obese and docile. https://t.co/kxXSFDgSfN	they want you obese and docile	0	Negative
CobraCommander	131475	Cobra Island	1504	2022-12-15	21:04:22	Don’t worry, America! You lost a Superman, but you gained a digital trading card of an obese former president photoshopped into a superhero costume. It’s basically an upgrade!	dont worry america you lost a superman but you gained a digital trading card of an obese former president photoshopped into a superhero costume its basically an upgrade	0	Negative
_mussskan_	1187	Valhalla	36205	2022-12-13	07:35:46	Obesity shouldn't be glorified in the name of body positivity https://t.co/TDTbgofwj8	obesity should not be glorified in the name of body positivity	0	Negative
ERshitmagnet	17622	The Commode	30710	2022-12-16	02:23:44	we had a hallway patient boarding for hours and while taking vitals, nurse noted he was getting more drowsy and his sleep apnea caused him to desat to 58% (note: pt was very obese in a tiny stretcher) moved him to a room so we could have him on nasal cannula	we had a hallway patient boarding for hours and while taking vitals nurse noted he was getting more drowsy and his sleep apnea caused him to desat to note pt was very obese in a tiny stretcher moved him to a room so we could have him on nasal cannula	0	Negative
PaulSkallas	61229	DC	54477	2022-12-09	14:04:24	I took semaglutide/ozempic for a month in October to see if it will be the miracle drug to cure obesity in the United States. I'm not overweight. This is purely for finding out if this is the non-lindy solution to the non Lindy obesity issue Here are my observations	i took semaglutideozempic for a month in october to see if it will be the miracle drug to cure obesity in the united states i am not overweight this is purely for finding out if this is the nonlindy solution to the non lindy obesity issue here are my observations	1	Neutral
carawil17888192	7682	Maine, USA	33725	2022-12-09	19:11:42	Possibly burned‼️ Frankie is obese &amp; possibly burned. This shelter doesn't have a vet. They will EU if we can't get a rescue... Rescue Only A51675214 Stafford Mix Male 6 year 102 lb Mount Pleasant Animal Shelter Mt Pleasant, TX https://t.co/63WIR5KflS https://t.co/INrY7JUKtV	possibly burnedfrankie is obese amp possibly burned this shelter does not have a vet they will eu if we cannot get a rescue rescue onlyastafford mixmale year lbmount pleasant animal shelter mt pleasant tx	0	Negative
soleilcalsxo	1583	ur moms house	22317	2022-12-18	19:59:17	Idk how to tell y’all this but you could be obese eating excess calories every day and be malnourished. Malnourishment is when you don’t have the proper nutrients for your body. You’re either undernourished or overnourished.	idk how to tell yall this but you could be obese eating excess calories every day and be malnourished malnourishment is when you dont have the proper nutrients for your body youre either undernourished or overnourished	0	Negative
N3F45715	1913	other	1101	2022-12-17	21:54:13	“An American airport. You’ll never find a more wretched hive of scum and obesity.” https://t.co/MIfC9wY4qM	an american airport youll never find a more wretched hive of scum and obesity	0	Negative
eshaLegal	29517	other	271668	2022-12-17	02:21:11	Being outside of USA, you realize Obesity is a problem manufactured by capitalism and it cannot be fixed merely through gym membership. It is created by a combination of 1. Food deserts 2. Processes food with hfcs 3. High cost of healthy food 4. Low wages. https://t.co/1N1wLADLvr	being outside of usa you realize obesity is a problem manufactured by capitalism and it cannot be fixed merely through gym membership it is created by a combination of food deserts processes food with hfcs high cost of healthy food low wages	0	Negative
julie_kelly2	362378	Orland Park IL	103713	2022-12-18	21:47:21	@SaraGonzalesTX What percentage of the “moms” are obese?	what percentage of the moms are obese	0	Negative
DrEenfeldt	31935	other	3000	2022-12-16	13:22:09	The massive epidemic of poor metabolic health / obesity is hardly caused by a sudden global loss of willpower or accountability. 🤣 It's not a coincidence that the entire food ecosystem changed over the same time period. It's not a conspiracy. Just a result of chasing profit.	the massive epidemic of poor metabolic health obesity is hardly caused by a sudden global loss of willpower or accountability it is not a coincidence that the entire food ecosystem changed over the same time period it is not a conspiracy just a result of chasing profit	0	Negative
CaryKelly11	5366	Western PA	25130	2022-12-18	09:20:04	We knew 140 years ago how to beat obesity but medicine didn't listen. Meat heals. Always has. https://t.co/k1CpsX1WIU	we knew years ago how to beat obesity but medicine did not listen meat heals always has	0	Negative
StephenStorey	44561	🇧🇷	138881	2022-12-10	18:59:15	Obesity robbed the United States of a lot of natural beauty	obesity robbed the united states of a lot of natural beauty	0	Negative
LKing_1995	2084	Tappy’s Rage	12865	2022-12-19	15:52:45	America is basically Rome 2.0, but with shittier art, and more obesity	america is basically rome but with shittier art and more obesity	0	Negative
ProfKarolSikora	329979	London	5988	2022-12-15	15:39:29	NHS Digital figures show that roughly a quarter of adults are obese. 69% of men are overweight/obese, 59% of women. Horrific - as a society we need to stop pretending that it's healthy. It's not and it sets an awful example for children. Honest truths on obesity are needed.	nhs digital figures show that roughly a quarter of adults are obese of men are overweightobese of womenhorrific as a society we need to stop pretending that it is healthy it is not and it sets an awful example for childrenhonest truths on obesity are needed	0	Negative
simongerman600	248800	Melbourne, Victoria	38194	2022-12-11	12:10:01	Map shows obesity across North America as of 2021. Not surprised to see the home state of KFC standing out in this ranking... Source: https://t.co/BiElNDzTfT https://t.co/9WxQSvyZVl	map shows obesity across north america as of not surprised to see the home state of kfc standing out in this ranking source	0	Negative
Kirabo18827460	1601	other	12935	2022-12-16	05:54:28	KiM WEIGHT LOSS COFFEE! Hey the Obese.. You have tried the Gym Workout, Walking &amp; Eating Less But Belly Fats keeps on.. No More Worries " KiM WEIGHT LOSs COFFEE" regulates Spiking Hormones... Its 100% Natural..Safe &amp; Effective.. DM @uganda_kim #Kimcoffeeroastersuganda https://t.co/6I9BMiSCxJ	kim weight loss coffeehey the obeseyou have tried the gym workout walking amp eating less but belly fats keeps onno more worries kim weight loss coffee regulates spiking hormonesits naturalsafe amp effectivedm	1	Neutral
David_Leavitt	331812	Social distancing	54299	2022-12-13	16:06:27	As much as Space Karen irritates me, we shouldn’t be fat shaming people. Perhaps this is an opportunity to highlight the obesity problem in the United States? https://t.co/9Hix2BRt5s	as much as space karen irritates me we shouldnt be fat shaming peopleperhaps this is an opportunity to highlight the obesity problem in the united states	0	Negative
freemanchari	123814	Zimbabwe/USA	27554	2022-12-13	18:47:19	For a communist, in a country with 34% unemployment rate and high poverty rates ... Gwede's stomach is prima facie case of deriliction &amp; corruption. Real communists wldn't be this obese when everyone is skinny. Or Communism is a fallacy? https://t.co/j6GnVZYoK2	for a communist in a country with unemployment rate and high poverty rates gwedes stomach is prima facie case of deriliction amp corruption real communists wldnt be this obese when everyone is skinny or communism is a fallacy	0	Negative
SCHIZO_FREQ	46849	The Obelisk	6379	2022-12-17	18:24:42	After seeing 20+ men start using steroids for college athletics I realized the main thing steroids do is make you like fat women. They don't even grow your muscles directly, you just have sex with such obese women you become muscular as a side effect of trying not to be crushed https://t.co/ju6V8Yw0z1	after seeing men start using steroids for college athletics i realized the main thing steroids do is make you like fat women they do not even grow your muscles directly you just have sex with such obese women you become muscular as a side effect of trying not to be crushed	0	Negative
RingsideSeatMag	7416	North Carolina, USA	19056	2022-12-15	16:15:08	Someone at Top Rank effed up and signed Mitchell Rose, a former Golden Gloves champion, to face obese sideshow Eric "Butterbean" Esch with predictable (and delightful) results OTD in 1995. VC: Pete Peterson https://t.co/ctmR3WIgWQ	someone at top rank effed up and signed mitchell rose a former golden gloves champion to face obese sideshow eric butterbean esch with predictable and delightful results otd in vc pete peterson	1	Neutral
ninoboxer	79386	USA	5020	2022-12-12	02:44:35	The “Obesity is Sexy” propaganda is just more of globalist agenda to further push humanity into a black hole. I’m sorry ladies, obesity is NOT sexy. It’s unhealthy and you should strive to do better. There are diet programs and physicians that can help. Maybe a gym? Just sayin	the obesity is sexy propaganda is just more of globalist agenda to further push humanity into a black hole im sorry ladies obesity is not sexy its unhealthy and you should strive to do better there are diet programs and physicians that can help maybe a gym just sayin	0	Negative
EricTopol	674940	La Jolla, CA	44626	2022-12-16	17:22:33	The new, potent anti-obesity drugs have impact beyond reducing obesity https://t.co/v0YRKWjZXa @NatureRevEndo I reviewed in some depth here https://t.co/SMZO20ExDk https://t.co/vbujFvTU1s	the new potent antiobesity drugs have impact beyond reducing obesity i reviewed in some depth here	1	Neutral
Peter_Nimitz	62626	Las Vegas, NV	47008	2022-12-15	23:56:22	One of the greatest crimes of USian civilization - the “Heart Attack Grill” of Las Vegas is responsible for killing at least four patrons with obesity alone. They sell among other items the 20,000 calorie “Octuple Bypass Burger”. https://t.co/ie5VSEorSy	one of the greatest crimes of usian civilization the heart attack grill of las vegas is responsible for killing at least four patrons with obesity alone they sell among other items the calorie octuple bypass burger	0	Negative
TheJackBly	104709	Florida, USA	62062	2022-12-19	13:38:11	Eating eggs has helped me avoid: • obesity • inflammation • heart disease • low muscle mass If you'd like to do the same, keep reading to learn 10 surprising effects of eggs on your brain &amp; body:	eating eggs has helped me avoid obesity inflammation heart disease low muscle massif you had like to do the same keep reading to learn surprising effects of eggs on your brain amp body	2	Positive
ray_hessel	10925	Mars	127769	2022-12-17	17:54:11	@DrJamesOlsson Ozzy jabbed — beyond terrified/paranoid of catching COVID w Parkinson’s — still got COVID — gave to jabbed wife Sharon Osbourne — now she’s been rushed to ER. Tell me again what’s the benefit of the vaccine? Take Vitamin D, don’t be obese, eat better, light weights, healthy life! https://t.co/rdlT1LHGQl	ozzy jabbed beyond terrifiedparanoid of catching covid w parkinsons still got covid gave to jabbed wife sharon osbourne now shes been rushed to er tell me again whats the benefit of the vaccine take vitamin d dont be obese eat better light weights healthy life	0	Negative
RobertLustigMD	79072	San Francisco, California	6784	2022-12-19	05:51:06	"Diet plays a role in obesity, diabetes and heart health, but most people don’t realize that it also has profound effects on the brain," writes @ChrisPalmerMD. @CNBC https://t.co/KVUnsZnpCn	diet plays a role in obesity diabetes and heart health but most people dont realize that it also has profound effects on the brain writes	1	Neutral
skinnyslaying	7673	Lw 30kg 5’7	3527	2022-12-18	00:54:53	I think a lot of ppl misunderstand my morals. I’m not fatphobic against every fat person. I’m fatphobic against fat ppl that are glamorizing obesity and tell other ppl it’s ok to be 500lbs and that you can be healthy at every size	i think a lot of ppl misunderstand my morals im not fatphobic against every fat person im fatphobic against fat ppl that are glamorizing obesity and tell other ppl its ok to be lbs and that you can be healthy at every size	0	Negative
PowellTimothy	109	Gastonia, NC	1680	2022-12-12	20:51:48	@DaveEDanna You so got this! As someone who also defeated obesity, the road may be hard, there may be days where you don’t think you can do it, but the journey is worth every single moment! Go crush this! Looking forward to following you on your journey! https://t.co/ITXreMbYuf	you so got this as someone who also defeated obesity the road may be hard there may be days where you dont think you can do it but the journey is worth every single moment go crush this looking forward to following you on your journey	1	Neutral
gingeRnB_	1128	Upstate NY	5768	2022-12-17	18:31:37	@iconicproblem_ Remember when he told d woods that she was a cheeseburger away from obese? And she was at MOST, MAYBE a size 6? She was just curvier than the girls but still slim and tall? The audacity.	remember when he told d woods that she was a cheeseburger away from obese and she was at most maybe a size she was just curvier than the girls but still slim and tall the audacity	0	Negative
dammybtw	47	∅	968	2022-12-12	16:55:00	@DaveEDanna YES DUDE! As an ex 14 year obese guy I battled that thing for years and this last year, I finally won! Really hope you can too! https://t.co/dMxEQH4eKP	yes dude as an ex year obese guy i battled that thing for years and this last year i finally won really hope you can too	2	Positive
Fact	3478862	other	803486	2022-12-14	23:34:02	Loneliness is a greater hazard than obesity.	loneliness is a greater hazard than obesity	0	Negative
scyllapilled	159	other	11606	2022-12-14	08:10:21	@sulliscomrade Anyone over 130 lbs trying to not get called obese by edtwt: https://t.co/vLgkxCweOd	anyone over lbs trying to not get called obese by edtwt	0	Negative
drzoeburton	421	Sheffield, England	775	2022-12-15	12:49:38	Excited to introduce the new @SOBAuk guideline for anaesthetising children &amp; young people living with obesity! 👏 Thanks to the SOBA Team, Katherine Russell &amp; Fran Saddington @APAGBI @PATRN_APAGBI @RCoANews @Assoc_Anaes @CPOC_News #PEACHY19 🍑 #childhoodobesity @SheffChildrens https://t.co/bLYmWCT9Ei	excited to introduce the new guideline for anaesthetising children amp young people living with obesity thanks to the soba team katherine russell amp fran saddington	2	Positive
Tadalooo	457	he/they | bmi17.5 | 15 | 🇨🇳	2091	2022-12-16	06:10:36	Obese to underweight in a year what can I say https://t.co/KUQceLmh95	obese to underweight in a year what can i say	0	Negative
FitFounder	359988	other	80138	2022-12-07	16:52:42	@ZubyMusic Increased consumption of hyper palatable processed foods. Less movement. Food addiction. Normalcy of obesity. I’m sure there are more.	increased consumption of hyper palatable processed foodsless movementfood addictionnormalcy of obesityim sure there are more	0	Negative
PTI_News	4004229	New Delhi, India	135590	2022-12-17	10:55:18	UP BJP MLA Rajeshwar Singh urges Union government to bring legislation that mandates compulsory physical fitness period in schools that will help to combat rising cases of obesity and diabetes among children	up bjp mla rajeshwar singh urges union government to bring legislation that mandates compulsory physical fitness period in schools that will help to combat rising cases of obesity and diabetes among children	1	Neutral
guybranum	100599	West Hollywood	59184	2022-12-13	06:29:30	The "Obesity Advisors" on "The Whale" are a fake fat-rights group funded by bariatric surgery companies. https://t.co/xmdKID3VLg	the obesity advisors on the whale are a fake fatrights group funded by bariatric surgery companies	0	Negative
AndyOstroy	90997	NYC	57150	2022-12-14	19:32:36	A ridiculously out-of-shape obese old sociopath pretending to be a young, fit warrior while standing in front of a criminal enterprise that's just been convicted of 17 counts of fraud. Nah...it's not a cult... #Trump https://t.co/07OuegthTp	a ridiculously outofshape obese old sociopath pretending to be a young fit warrior while standing in front of a criminal enterprise that is just been convicted of counts of fraud nahit is not a cult	0	Negative
WHO	11987455	Geneva, Switzerland	72511	2022-12-13	17:11:46	Drinking sugar-sweetened beverages like soda &amp; energy drinks is linked to weight gain and obesity https://t.co/M1GQE4136I https://t.co/JBipeo7Kk6	drinking sugarsweetened beverages like soda amp energy drinks is linked to weight gain and obesity	1	Neutral
Lady_Astor	22104	Isle of Avalon	199182	2022-12-14	14:13:31	You see? Argentina has the perfect counter ideology to enamour the world, the Sheik is on board: We give asado and wine, instead of bugs and soy. We offer good sport &amp; fit women, instead of vidya and obese. We offer joy to every people in the Earth instead of division &amp; strife. https://t.co/nChY0vNlDI	you see argentina has the perfect counter ideology to enamour the world the sheik is on board we give asado and wine instead of bugs and soywe offer good sport amp fit women instead of vidya and obesewe offer joy to every people in the earth instead of division amp strife	0	Negative
tednaiman	86420	Seattle	41287	2022-12-11	04:02:52	In the two decades since I became a board-certified physician, obesity prevalence in the United States steadily climbed from 30.5% to 41.9%. https://t.co/VG7ZGxedf0	in the two decades since i became a boardcertified physician obesity prevalence in the united states steadily climbed from to	1	Neutral
MyBoxerLuvMac1	32027	SE Pennsylvania, USA	217471	2022-12-14	00:17:16	💔Lucky💔 #NYCACC #160225 13y ▪️To Be Killed: 12/15💉 Darling sweet SR arrived coughing, obese+ limping. Waggy tailed, lev 1, highly social gent, allowed all handling+ followed staff around. Sr shouldn't b in shelter +needs loving, N.East #Adopter/#Foster, 4 MD +TLC. #pledge 💞L https://t.co/zeO5qNqjhl	lucky yto be killed darling sweet sr arrived coughing obese limping waggy tailed lev highly social gent allowed all handling followed staff around sr should not b in shelter needs loving neast md tlc l	0	Negative
peechington	387	other	15203	2022-12-19	06:06:57	"obesity" is a medical term as much as "bmi" is a medical term. both terms are: used as a weapon arbitrarily applied (racist 🙂) used as dehumanizing tools contribute to violence against fat people easy ways to tell people who will believe anything and do not think critically. https://t.co/nhd8wx0cX3	obesity is a medical term as much as bmi is a medical term both terms areused as a weapon arbitrarily applied racist used as dehumanizing toolscontribute to violence against fat peopleeasy ways to tell people who will believe anything and do not think critically	0	Negative
oceansjonas	5218	she/her • black 🇪🇹 • mpls	72557	2022-12-11	17:16:38	mind you his fans make fun of her lupus, call her fat, obese, balloon head etc when her weight shifts but in their demented heads it’s her fault she’s insecure from being bodyshamed? him and his fans are disgusting, she can talk about it whenever she wants that’s it	mind you his fans make fun of her lupus call her fat obese balloon head etc when her weight shifts but in their demented heads its her fault shes insecure from being bodyshamed him and his fans are disgusting she can talk about it whenever she wants thats it	0	Negative
drdave1999	40227	other	18446	2022-12-16	14:46:48	Trump: I need to improve my image, and make tons of money off of MAGA morons. Aide: Digital cards!! There’s no investment, and we can make you look like a superhero, instead of an obese, incoherent, orange sh*t stain. Trump: Can I have one where I’m destroying Jack Smith?! https://t.co/PuY2rEnHUt	trump i need to improve my image and make tons of money off of maga moronsaide digital cards theres no investment and we can make you look like a superhero instead of an obese incoherent orange sht staintrump can i have one where im destroying jack smith	0	Negative
Fact	3478862	other	803486	2022-12-18	09:15:04	More people in the world currently suffer from obesity than from hunger.	more people in the world currently suffer from obesity than from hunger	0	Negative
doctorinigo	22214	Denver, CO & Laguardia, Spain	10444	2022-12-10	11:07:18	The Hazda and Tsimane populations in Tanzania and Bolivia are hanger-gathers with mainly a plant-based diet. Obesity rates are ~2% and T2D &lt;1%. Also lowest atherosclerosis % ever observed in humans. Their diet is 65-72% CHO, 11-14% fat, 14-24% protein. Yet they walk 6-12km/day…	the hazda and tsimane populations in tanzania and bolivia are hangergathers with mainly a plantbased diet obesity rates are and td lt also lowest atherosclerosis ever observed in humans their diet is cho fat protein yet they walk kmday	0	Negative
AnilvanderZee	6908	Amsterdamned	27342	2022-12-14	20:02:16	1) After a severe bout of the flu in 2018 I rapidly became intolerant to everything I ate incl medication. Couldn't eat &amp; lost weight rapidly. My GP did nothing when I was in desperate need of help. When I was at my worst in 2020 she thought I was obese. Wtf! #MEawarenesshour https://t.co/addSI0zhlC	after a severe bout of the flu in i rapidly became intolerant to everything i ate incl medication could not eat amp lost weight rapidly my gp did nothing when i was in desperate need of help when i was at my worst in she thought i was obese wtf	0	Negative
xavierjp__	13178	Your Head, Rent free	12886	2022-12-12	15:30:36	1) men are largely responsible for the problems in our society 2) birth control = poison 2) feminism is a satanic ploy designed to imprison women 3) being obese (or mega skinny) is the outcome of poor choices 4) Toxic masculinity isn’t real 5) public education = indoctrination https://t.co/XHSgY9OEHz	men are largely responsible for the problems in our society birth control poison feminism is a satanic ploy designed to imprison women being obese or mega skinny is the outcome of poor choices toxic masculinity isnt real public education indoctrination	0	Negative
kemminnick	17009	other	43995	2022-12-17	22:17:16	#plantbased diets are making people fat and sick. 60% are overweight or obese and it’s not from meat, dairy and eggs! #eatmeatbehappy ♥️🥩 https://t.co/XnALlKwKDJ	diets are making people fat and sick are overweight or obese and its not from meat dairy and eggs	0	Negative
ElieJarrougeMD	72640	Houston, TX	4845	2022-12-11	20:13:06	The only way to eradicate obesity and type 2 diabetes is if each one of you did your part and took responsibility of your own health and fixed your own diet. You can seek help if needed, but nobody else can do it for you. I wish this isn’t the case, but help is NOT coming.	the only way to eradicate obesity and type diabetes is if each one of you did your part and took responsibility of your own health and fixed your own diet you can seek help if needed but nobody else can do it for youi wish this isnt the case but help is not coming	0	Negative
ZhenyuZhonglab	253	Dallas, TX	144	2022-12-14	19:52:14	Excited to share our recent finding published in @ImmunityCP. We solved a long-standing question in the liver field, which is how obesity-induced chronic inflammation, a key event driving NASH development, is sustained in the liver. https://t.co/9k0Umo7zqo	excited to share our recent finding published in we solved a longstanding question in the liver field which is how obesityinduced chronic inflammation a key event driving nash development is sustained in the liver	2	Positive
esotericbot	154332	other	99733	2022-12-15	00:15:33	Why are the rates of obesity, autism, and other diseases skyrocketing?	why are the rates of obesity autism and other diseases skyrocketing	0	Negative
Grannell_	709	Ireland	4947	2022-12-17	16:46:32	Dear media outlets. GLP-1 receptor agonists are not weight loss drugs, they are treatments for the disease of obesity.	dear media outlets glp receptor agonists are not weight loss drugs they are treatments for the disease of obesity	1	Neutral
ganymedeworld	1098	Johannesburg	33974	2022-12-19	09:15:56	I haven't been watching TV, since I don't have it. Looking online, have you noticed how fat AnC delegates are...like.... super obese, starting with Gwede who looks like he's carrying those 10 missing babies.	i have not been watching tv since i do not have it looking online have you noticed how fat anc delegates arelike super obese starting with gwede who looks like he is carrying those missing babies	0	Negative
blakupinyah	8010	Tennessee	1159	2022-12-18	19:34:14	Obese is a medical term. These weirdos need to cut it out https://t.co/PrCFjmseEq	obese is a medical term these weirdos need to cut it out	0	Negative
wheezylikesund1	5769	Liverpool	2937	2022-12-09	09:56:49	Obesity in childhood . One of the scariest graphs you’ll see… the pandemic didn’t help #PovertyKillsChildren https://t.co/Gy9bYGqylP	obesity in childhood one of the scariest graphs youll see the pandemic didnt help	0	Negative
stonerspo	3662	hw 302 ✩ cw 117	15369	2022-12-15	16:03:46	i need to be underweight for once in my overweight/obese life	i need to be underweight for once in my overweightobese life	0	Negative
ada_lluch	36688	Madrid, Comunidad de Madrid	645	2022-12-14	13:16:41	Body positivity is killing people. Literally. There is nothing positive about being extremely obese. There is nothing positive about being extremely thin or anorexic. Being healthy is positive. Do not listen to the “woke” people who say any body is beautiful. It’s deadly.	body positivity is killing people literallythere is nothing positive about being extremely obesethere is nothing positive about being extremely thin or anorexicbeing healthy is positivedo not listen to the woke people who say any body is beautifulits deadly	0	Negative
realTuckFrumper	218957	Witness Protection	554304	2022-12-16	04:04:33	Candace Owens Says She Wants to Openly Discriminate Against the Morbidly Obese and Transgender People https://t.co/LhikGpgA9q	candace owens says she wants to openly discriminate against the morbidly obese and transgender people	0	Negative
plumpchu	10071	other	315	2022-12-10	20:03:45	Obesity Happens~ https://t.co/Cn8KjTvZgc	obesity happens	0	Negative
sweetthuga	1809	other	41663	2022-12-16	06:08:40	KIM WEIGHT LOSS COFFEE! Hi Obese.. Are You Looking for a Safe, Effective &amp; 100% Natural Weight Loss Supplement; Look No further than "KIM WEIGHT LOSS COFFEE" Fat Burner Supplement. ✔️It increases Metabolism &amp; Curbs Appetite level.. DM @Kim_Coffee2020 #Kimcoffeeroastersuganda https://t.co/fNLBnueQpD	kim weight loss coffeehi obeseare you looking for a safe effective amp natural weight loss supplement look no further than kim weight loss coffee fat burner supplementit increases metabolism amp curbs appetite leveldm	1	Neutral
DKThomp	182293	Washington, D.C.	14314	2022-12-13	15:18:47	New pod: This is the one you've been waiting for: The great @elidourado on the breakthroughs of 2022 https://t.co/G2fvAF83MU Cheers, fears, &amp; debate over: - ChatGPT - malaria vaccine - precise atom manipulation - new obesity therapies - exoplanet physics - geothermal drills	new pod this is the one you have been waiting forthe great on the breakthroughs of cheers fears amp debate over chatgpt malaria vaccine precise atom manipulation new obesity therapies exoplanet physics geothermal drills	1	Neutral
mirubunnie	27585	5'7	23060	2022-12-14	01:51:40	what was the moment you realized that something had to change? for me it was a couple of summers ago, i calculated my bmi and i was 2 points away from being literally obese	what was the moment you realized that something had to change for me it was a couple of summers ago i calculated my bmi and i was points away from being literally obese	0	Negative
Crimsix	872619	other	63372	2022-12-17	14:52:11	You have never faced a cyber opponent such as myself. Lost to France at your own sport, so trash that not even the French felt a need to surrender to you. I deem that y’all call it Soccer from now on. Wannabe Americans so bad that they even took our morbid obesity rate from us.	you have never faced a cyber opponent such as myself lost to france at your own sport so trash that not even the french felt a need to surrender to you i deem that yall call it soccer from now on wannabe americans so bad that they even took our morbid obesity rate from us	0	Negative
IanEnglush	27	3rd Stone from the Sun	2594	2022-12-16	12:38:23	Who's the genius that told this poor abused because of his #dementia/#obesity old man that #TrumpTradingCards #TrumpNFT's wud be a good idea? #JaredKushner?#DonaldTrumpJr? Does #Trump realize that #TrumpIsDone bcuz of this? What a #loser #GOPClownShow #TGIF #FriYay! #lockhimupnow https://t.co/kbxQZFCuWQ	who is the genius that told this poor abused because of his old man that wud be a good idea does realize that bcuz of this what a	0	Negative
PaulSkallas	61229	DC	54477	2022-12-09	14:21:31	My conclusion Yeah. It works. It'll solve the obesity problem for a lot of middle class people who just work all day and go home. No exercise needed. After I stopped it I decided to invest in $NVO	my conclusionyeah it works it will solve the obesity problem for a lot of middle class people who just work all day and go home no exercise needed after i stopped it i decided to invest in nvo	1	Neutral
SarahIronside6	31581	Philadelphia, PA	2155	2022-12-12	13:08:24	Just your daily reminder that Elon Musk got rich off his racist mommy and daddy, has never innovated anything, lied about his education, is hated by his children, is obese and doesn't care about any of the people who are on twitter daily kissing his ass.	just your daily reminder that elon musk got rich off his racist mommy and daddy has never innovated anything lied about his education is hated by his children is obese and does not care about any of the people who are on twitter daily kissing his ass	0	Negative
realsolidmeat	27	Your walls	5102	2022-12-13	13:29:41	@bafadam @DudespostingWs Fat guy here, honestly not wanting to be obese is a good thing, and I plan on overcoming obesity soon with the help of my gf	fat guy here honestly not wanting to be obese is a good thing and i plan on overcoming obesity soon with the help of my gf	2	Positive
ChefGruel	173784	California	47647	2022-12-19	15:42:57	Testosterone is plummeting worldwide due to obesity and forever chemicals in our food system. This is fact. Don’t push your powders on me. https://t.co/nuE1t3sIqC	testosterone is plummeting worldwide due to obesity and forever chemicals in our food system this is fact dont push your powders on me	0	Negative
prwhittle	42073	London	16149	2022-12-17	06:16:30	A quite beautiful picture; the poise of the women in the foreground conjures up Georges Seurat’s Grande Jette. The point’s been made so many times but it still strikes one: the complete absence of obesity, and the self-possession on display https://t.co/M9TM6tBipD	a quite beautiful picture the poise of the women in the foreground conjures up georges seurats grande jette the points been made so many times but it still strikes one the complete absence of obesity and the selfpossession on display	2	Positive
davereaboi	172909	Miami Beach, FL	223211	2022-12-11	16:26:46	Running this obese, performatively patriotic beta off Twitter—if he ever does depart—is an Elon win. https://t.co/SadSNENEpy https://t.co/TCblTA35jb	running this obese performatively patriotic beta off twitterif he ever does departis an elon win	0	Negative
0ddette	17130	Lithuania	108620	2022-12-19	13:28:20	Michelle Obama on Let’s Move! “Military leaders ... tell us that when more than one in four young people are unqualified for military service because of their weight, they tell us that childhood obesity isn’t just a public health issue… it is a national security threat as well” https://t.co/jWfNy6xVO2	michelle obama on lets move military leaders tell us that when more than one in four young people are unqualified for military service because of their weight they tell us that childhood obesity isnt just a public health issue it is a national security threat as well	0	Negative
DrEenfeldt	31935	other	3000	2022-12-18	15:16:08	Does the microbiome cause obesity? Can new gut bacteria help you lose weight or improve your health? While initially promising, the theory has now been tested over and over. Putting microbiome of slim people into people w. obesity makes ZERO difference💩👎 Here's why: 1/3	does the microbiome cause obesity can new gut bacteria help you lose weight or improve your healthwhile initially promising the theory has now been tested over and overputting microbiome of slim people into people w obesity makes zero differenceheres why	1	Neutral
ebtapper	28314	Ann Arbor, MI	8999	2022-12-17	15:48:51	Poop-mania on the outs? In this wild trial, people with obesity scheduled for bariatrics got transplanted with either their 💩or super💩from lean runners No weight difference https://t.co/Al2A5p1Nwp It’s time to get real about the power of 💩my friends https://t.co/8dazWuJLEM	poopmania on the outsin this wild trial people with obesity scheduled for bariatrics got transplanted with either their or superfrom lean runnersno weight differenceits time to get real about the power of my friends	0	Negative
saaiyer	23791	Mumbai	19685	2022-12-18	13:36:45	A thyroid cancer survivor, this brave client came to me with multiple issues - T2D, NAFLD, High Trigs/Uric Acid &amp; Obesity. 10 weeks on meat based Low Carb, 10 kgs lost, all nos slowly reaching remission. Watch this space, and I will post blood work next month. https://t.co/pZdYmFjTXi	a thyroid cancer survivor this brave client came to me with multiple issues td nafld high trigsuric acid amp obesity weeks on meat based low carb kgs lost all nos slowly reaching remission watch this space and i will post blood work next month	0	Negative
NaturePortfolio	2293644	London	20331	2022-12-17	20:50:05	Early-life trauma is a risk factor for binge eating and obesity later in life. A study in @NatureNeuro identifies a circuit pathway that mediates early-life trauma-induced binge-like consumption of high-fat diet and obesity-prone characteristics. https://t.co/14UgRcdRr8 https://t.co/lVhDCjpqqa	earlylife trauma is a risk factor for binge eating and obesity later in life a study in identifies a circuit pathway that mediates earlylife traumainduced bingelike consumption of highfat diet and obesityprone characteristics	0	Negative
frankenfemme_	10103	John Waters Basement	140028	2022-12-13	04:46:48	Neglecting your family to play an obese racist that died on the toilet cause he couldn’t dookie????https://t.co/vpg0dJcXn7 https://t.co/uKj9yWRgpV	neglecting your family to play an obese racist that died on the toilet cause he couldnt dookie	0	Negative
DrJackOSullivan	1229	Stanford, CA	1116	2022-12-11	15:55:52	🧬 Our new review in @ehj_ed of polygenic risk scores (PRS) for cardiometabolic disease. 🏥 We assessed the evidence of 7 cardiometabolic PRS: CAD, stroke, hypertension, heart failure and cardiomyopathies, obesity, AF and T2DM. 🧵 https://t.co/Uw6dCJxhqV	our new review in of polygenic risk scores prs for cardiometabolic disease we assessed the evidence of cardiometabolic prs cad stroke hypertension heart failure and cardiomyopathies obesity af and tdm	1	Neutral
chiragbarjatyaa	38972	Pune	75277	2022-12-07	07:43:04	No sharma uncle, that one chammach chini in your tea is not making you obese. The amount of snacks you eat till the chai is being brewed, after serving and after drinking are real culprits.	no sharma uncle that one chammach chini in your tea is not making you obese the amount of snacks you eat till the chai is being brewed after serving and after drinking are real culprits	0	Negative
Hallyfromtheblk	356	I’m a citizen of the world.	16705	2022-12-13	11:13:40	It’s bothersome that this tweet has encouraged people to openly attack Black women’s overall health. Obesity “statistics” have been given with the implication that we’re all unhealthy and that’s the reason for our maltreatment by medical systems. Y’all really hate us. https://t.co/TCoFgw4D4c	its bothersome that this tweet has encouraged people to openly attack black womens overall health obesity statistics have been given with the implication that were all unhealthy and thats the reason for our maltreatment by medical systems yall really hate us	0	Negative
reddit_lies	151712	Tennessee, USA	6122	2022-12-10	17:08:03	“Oh you don’t like living in the city? I’ll bet you’re morbidly obese and racist 😏” https://t.co/4jm9L0ZR26 https://t.co/CMx4eq3qWz	oh you dont like living in the city ill bet youre morbidly obese and racist	0	Negative
drstephieb	2699	Treaty 7, Calgary, Canada	2315	2022-12-16	01:24:52	Here is the tweetorial for our paper on obesity and the OFC role in decision making in mice: 👇@HotchkissBrain https://t.co/b7rF1g5SSr	here is the tweetorial for our paper on obesity and the ofc role in decision making in mice	1	Neutral
asemota	269221	Will relocate for @Googlefiber	401166	2022-12-13	14:21:04	My grandfather had a six pack at 90. My uncles are not obese. I realized that lifestyle choice is what makes the difference between a long life and a short one. Bad habits are extremely easy to form. Good habits are surprisingly easy to adapt to as well. Just do a little daily.	my grandfather had a six pack at my uncles are not obese i realized that lifestyle choice is what makes the difference between a long life and a short one bad habits are extremely easy to form good habits are surprisingly easy to adapt to as well just do a little daily	1	Neutral
rachelbovard	61827	Washington, DC	108	2022-12-18	22:33:01	1980: 5.5% of children ages 2 to 19 were obese and 1.3% were severely obese. 2018: 19.3% of kids were obese and 6.1% were severely obese. Uh, seems like a problem? https://t.co/2smY0VLJwc	of children ages to were obese and were severely obese of kids were obese and were severely obeseuh seems like a problem	0	Negative
kitzluvs	1912	Johannesburg, South Africa	30017	2022-12-12	10:26:48	I've seen so much fat shaming on my timeline lately.I have a little story to tell. My weight was obese at school. At my heaviest.Everyone that saw me told me I was fat &amp; I must lose some weight.I was exercising but weight didn't come down. Other kids laughed at me. In Grade 11,I	i have seen so much fat shaming on my timeline latelyi have a little story to tell my weight was obese at school at my heaviesteveryone that saw me told me i was fat amp i must lose some weighti was exercising but weight did not come down other kids laughed at me in grade i	0	Negative
doktora_ging	24455	Manila	4893	2022-12-17	04:43:57	1. Nuts and legumes should be avoided in gout? - MYTH! (Lessen salt, sugar, red meat, and alcoholic drinks instead.) 2. Gout happens only in obese people? - MYTH! (Even healthy people can get it.)	nuts and legumes should be avoided in gout myth lessen salt sugar red meat and alcoholic drinks instead gout happens only in obese people myth even healthy people can get it	0	Negative
DrDenaGrayson	300691	Florida	81010	2022-12-13	11:16:35	Friends, if you or your loved ones with an underlying health condition, such as heart disease, lung disease, or obesity, develop #COVID19 symptoms, PLEASE seek immediate medical attention even if you’re vaccinated. Early treatment saves lives. https://t.co/U8jthnaNQr https://t.co/5Y4NcbmKd9 https://t.co/SiggDup6Jz	friends if you or your loved ones with an underlying health condition such as heart disease lung disease or obesity develop symptoms please seek immediate medical attention even if youre vaccinatedearly treatment saves lives	0	Negative
theroundartist	2167	She/Her 🏳️‍⚧️	31955	2022-12-17	01:47:30	One obese Cloud being funnel fed by Tifa because of intense brainrot 😜 https://t.co/WGODJCMAtW	one obese cloud being funnel fed by tifa because of intense brainrot	0	Negative
doctorinigo	22214	Denver, CO & Laguardia, Spain	10444	2022-12-10	11:07:19	Likewise, endurance athletes have the highest CHO &amp; simple sugars intake in humans without obesity or T2D…Do we still believe that carbohydrates are the enemy or maybe we should start focusing on the lack of physical activity as the primary cause of metabolic diseases like T2D?	likewise endurance athletes have the highest cho amp simple sugars intake in humans without obesity or tddo we still believe that carbohydrates are the enemy or maybe we should start focusing on the lack of physical activity as the primary cause of metabolic diseases like td	0	Negative
raj_psyc	12441	other	100572	2022-12-17	16:34:01	Congrats @Drladesmith on your new role as joint director of #Diabetes, #Endocrinology, #Obesity Institute @KingsHealth @MaudsleyNHS Only psychiatrist lead here, but an important role 4 integrated mind-body medicine 2 improve outcomes for patients #SMI https://t.co/N9q8YJjqQG https://t.co/6otjFKuZab	congrats on your new role as joint director of institute only psychiatrist lead here but an important role integrated mindbody medicine improve outcomes for patients	2	Positive
IamBrookJackson	125591	Texas, USA	4433	2022-12-14	01:57:10	@backtolife_2023 No, sir! That wouldn’t be my child’s pediatrician! Two things come to mind after that….don’t mean to be mean &amp; there may be other underlying conditions that contribute to his morbid obesity, but this man needs a dietician, cardiologist &amp; a hepatologist. Metabolic disease KILLS.	no sir that wouldnt be my childs pediatrician two things come to mind after thatdont mean to be mean amp there may be other underlying conditions that contribute to his morbid obesity but this man needs a dietician cardiologist amp a hepatologist metabolic disease kills	0	Negative
jrxxnge	5951	other	360	2022-12-16	21:36:41	Wow! What a fall from grace and straight into obesity 😈 https://t.co/Pi78BTRk0Q	wow what a fall from grace and straight into obesity	0	Negative
yourICM	54855	other	4692	2022-12-16	20:36:19	Wasting driving pressure generated by airway closure = pressure needed to open distal airway, might frequent in #ARDS pts (especially if obese), with potential misinterpretation of compliance. 🖇 https://t.co/PHBTNn7y9f Refers to 🖇 https://t.co/Ul4s4RJuEp #FOAMcc @yourICM https://t.co/yQcWyc5ZmH	wasting driving pressure generated by airway closure pressure needed to open distal airway might frequent in pts especially if obese with potential misinterpretation of compliance refers to	0	Negative
DietHeartNews	40170	Texas, USA	28281	2022-12-16	00:05:00	For decades, as Alzheimer's, asthma, diabetes, heart failure, kidney disease, obesity, Parkinson's and a bevy of new autoimmune diseases reached all-time highs, the truth about our traditional healthy food fats has been swept under the rug. Time for a reckoning? https://t.co/rP5CowDlYm	for decades as alzheimers asthma diabetes heart failure kidney disease obesity parkinsons and a bevy of new autoimmune diseases reached alltime highs the truth about our traditional healthy food fats has been swept under the rug time for a reckoning	0	Negative
SteveDeaceShow	183275	On the right side of HIStory.	129938	2022-12-14	20:01:03	No, he wasn’t targeted for his wokeness. His heart ruptured. Lot of that going around in non-elderly and obese men these days…. https://t.co/wZF7A4eJAI	no he wasnt targeted for his wokeness his heart ruptured lot of that going around in nonelderly and obese men these days	0	Negative
PhysioMeScience	76131	Heidelberg, Deutschland	17660	2022-12-16	07:33:50	Effect of Diet and Exercise on Knee Pain in Patients With Osteoarthritis and Overweight or Obesity: A Randomized Clinical Trial 👀👀👇👇 https://t.co/a5I7oFO64Q https://t.co/DyNYQ2Brpq	effect of diet and exercise on knee pain in patients with osteoarthritis and overweight or obesity a randomized clinical trial	1	Neutral
MedMezghani	5831	France - Tunisia - Belgium	11230	2022-12-16	22:29:59	“Building more roads to prevent congestion is like a fat man loosening his belt to prevent obesity.” The only way to fight congestion is to shift mobility from cars to #publictransport, walking, cycling and shared solutions. @carltonreid https://t.co/R77LOI97Bx	building more roads to prevent congestion is like a fat man loosening his belt to prevent obesitythe only way to fight congestion is to shift mobility from cars to walking cycling and shared solutions	1	Neutral
Barbara34920397	659	other	22074	2022-12-15	13:53:11	pray for Ellen, obese, almost 60 and going in for surgery, ostracized by her family, she's alone in the world, thanks	pray for ellen obese almost and going in for surgery ostracized by her family she is alone in the world thanks	0	Negative
puddleg	7868	other	54683	2022-12-13	02:38:08	A short history of saturated fat: the making and unmaking of a scientific consensus... : Current Opinion in Endocrinology, Diabetes and Obesity 2022 Excellent work from @bigfatsurprise https://t.co/aqmqQlCCho	a short history of saturated fat the making and unmaking of a scientific consensus current opinion in endocrinology diabetes and obesity excellent work from	1	Neutral
robinlovelace	8018	Leeds + York	4983	2022-12-09	06:34:13	Active travel interventions are public health interventions. More of this 👇 means less obesity, less air pollution, fewer car crashes, stronger local communities and better mental health for millions. https://t.co/mlas3N3Py6	active travel interventions are public health interventions more of this means less obesity less air pollution fewer car crashes stronger local communities and better mental health for millions	1	Neutral
arthoefootjob	12178	evil romanian biolab	6811	2022-12-16	12:00:53	I love public transport. I love 90 minute train delays and snail pace travel speeds. I love being asked by obese romanis that never worked in their life for money on the metro. I love the smell of 60 unwashed bus commuters festering in the summer heat with no AC https://t.co/c6zM10g5eX	i love public transport i love minute train delays and snail pace travel speeds i love being asked by obese romanis that never worked in their life for money on the metro i love the smell of unwashed bus commuters festering in the summer heat with no ac	0	Negative
pivk00	7075	Ukraine	8295	2022-12-15	15:26:20	na bro that shit is silly crazy ivbeen waitin for ma food for 5 hours now and dat fakin huge obese chick wid fuckin tail keeps eetin it by hereslf gaaad modefuckin daamn that shit aint real bru https://t.co/pZsrOqeDfs	na bro that shit is silly crazy ivbeen waitin for ma food for hours now and dat fakin huge obese chick wid fuckin tail keeps eetin it by hereslf gaaad modefuckin daamn that shit aint real bru	0	Negative
NatureRevEndo	28966	London	11328	2022-12-16	14:37:07	New content online: Co-agonist therapeutics come of age for obesity https://t.co/xIxPCUSayZ https://t.co/GIgpBzLBFZ	new content online coagonist therapeutics come of age for obesity	1	Neutral
JagaKhun	4734	other	5486	2022-12-18	01:20:16	local catastrophically obese succubus forgoes sex, instead feeds off the attention she gets online when she posts a video of herself trying to pull sweatpants over her floor-dragging apron of a gut for 5 minutes https://t.co/hpBXT9pn4g	local catastrophically obese succubus forgoes sex instead feeds off the attention she gets online when she posts a video of herself trying to pull sweatpants over her floordragging apron of a gut for minutes	0	Negative
plumpchu	10071	other	315	2022-12-18	18:49:19	Michiru joyfully succumbs to obesity~ #BNA #bbw https://t.co/oqqI6N6kAi	michiru joyfully succumbs to obesity	0	Negative
patrickbasedmn	16198	other	10017	2022-12-12	12:12:50	Good morning to everyone except groomers and obese cops https://t.co/RP06kDhHnI	good morning to everyone except groomers and obese cops	1	Neutral
JGerrings	9711	Essex, UK	73873	2022-12-19	09:03:20	@DrRosena Blame yourselves, NHS is failing the taxpayer, it has more money than ever, more staff, yet cannot carry out more procedures? What are you all doing? Over 60% nurses obese or dangerously overweight, same for over 40% of doctors. Maybe try eating less and working harder?	blame yourselves nhs is failing the taxpayer it has more money than ever more staff yet cannot carry out more procedures what are you all doing over nurses obese or dangerously overweight same for over of doctors maybe try eating less and working harder	0	Negative
MattZeitlin	49347	New York	76623	2022-12-11	21:37:27	Would be pretty cool for society if we had fusion and an obesity pill	would be pretty cool for society if we had fusion and an obesity pill	2	Positive
jason_muthomi	14401	Telegram 👉	3562	2022-12-14	11:56:16	Fat shaming is unethical. But we can't turn a blind eye to obesity's detrimental health consequences. DON'T BE FAT. If you're already fat, please UNFAT.	fat shaming is unethicalbut we cannot turn a blind eye to obesitys detrimental health consequencesdo not be fatif you are already fat please unfat	0	Negative
NatMetabolism	42819	Berlin, Germany	2937	2022-12-19	11:09:00	🥇 Best of #NatMetab2022 | ALTMETRICS #10 @RubenNogueiras, @sisi_seoane et al. (@cimususc) show that prolonged #breastfeeding in rodents protects from #obesity in adulthood by increasing energy expenditure, mediated by hypothalamic FGF21 signaling. https://t.co/mt1SGGX4vo	best of altmetrics et al show that prolonged in rodents protects from in adulthood by increasing energy expenditure mediated by hypothalamic fgf signaling	1	Neutral
itsBrooksC	2888	Colorado, USA	891	2022-12-12	14:00:35	In your opinion, what's the main cause of obesity today?	in your opinion what is the main cause of obesity today	1	Neutral
mediocentr0	37138	other	241349	2022-12-10	20:59:43	Every time the camera pans to the England support: obesity.	every time the camera pans to the england support obesity	1	Neutral
shahram_9	910	چایخانە	11277	2022-12-17	12:59:38	My research is ab relationship between fast food consumption and (overweight/obesity) And idk how to ask ppl to fill in the research for me 😭 I really do need help	my research is ab relationship between fast food consumption and overweightobesity and idk how to ask ppl to fill in the research for me i really do need help	0	Negative
AJA_Cortes	161605	Weekly Newsletter	46676	2022-12-12	19:57:35	You have 45% bodyfat, the only being destroyed is your arteries and your brain being inflamed by your obese histrionics https://t.co/QcJ7gBGGNV	you have bodyfat the only being destroyed is your arteries and your brain being inflamed by your obese histrionics	0	Negative
plandemic911	31	🌎	992	2022-12-13	19:13:46	@backtolife_2023 Never take the advice of an obese cardiologist	never take the advice of an obese cardiologist	0	Negative
1jasliz	3111	United States 🇺🇸	573655	2022-12-14	03:19:28	@atrupar https://t.co/vm4b0uo9IC —Worse than any figure we've seen bc DeSantis discouraged Covid deaths reporting. Some counties didn't report at all. Also if person who died had other health issues incl cancer, he wanted death attributed to cancer—or obesity, or diabetes or lung disease	worse than any figure we have seen bc desantis discouraged covid deaths reporting some counties did not report at all also if person who died had other health issues incl cancer he wanted death attributed to canceror obesity or diabetes or lung disease	0	Negative
Mangan150	194452	other	115725	2022-12-10	22:42:51	The dietary rot that leads to obesity goes a lot deeper than sugar, but not eating anything with sugar in it is a good place to start. Then you also avoid many of the worst food offenders.	the dietary rot that leads to obesity goes a lot deeper than sugar but not eating anything with sugar in it is a good place to startthen you also avoid many of the worst food offenders	0	Negative
fitnessfeelingz	5300	Copeville	5629	2022-12-10	21:57:59	USA airports are such a blackpill, immigrant workers pushing obese scooter ppl through pointless &amp; degrading security theater, that I can’t help but laugh about it, which, ironically, always leaves me feeling a bit better	usa airports are such a blackpill immigrant workers pushing obese scooter ppl through pointless amp degrading security theater that i cant help but laugh about it which ironically always leaves me feeling a bit better	0	Negative
GraduatedBen	62004	other	24267	2022-12-10	02:58:26	Had a daymare of an obese zoomer commissar with pink/green hair dropping a grenade into my trench from a DJI Mavic 3 drone ($1299 at Target) before doing a Fortnite dance on my grave	had a daymare of an obese zoomer commissar with pinkgreen hair dropping a grenade into my trench from a dji mavic drone at target before doing a fortnite dance on my grave	0	Negative
RichardHanania	52230	United States	34257	2022-12-13	22:35:24	I think people are overestimating how much drugs to treat obesity will work. The problem with fat people is they don't have the intelligence, self-control to put some things in their mouths and not others. Many will never show the initiative to get the pill or forget to take it.	i think people are overestimating how much drugs to treat obesity will work the problem with fat people is they do not have the intelligence selfcontrol to put some things in their mouths and not others many will never show the initiative to get the pill or forget to take it	0	Negative
ORSsociety	6930	Rosemont, IL	15437	2022-12-12	23:40:05	Congrats to the 2023 recipient of the Stryker/ORS Women's Research Fellowship: @carolyn_chlebek of the Rosen lab at @MaineHealth! As a Stryker fellow, she will investigate bone quality in obese preclinical models following caloric restriction Learn more: https://t.co/05JmvGytAl https://t.co/RFoR26wSJg	congrats to the recipient of the strykerors womens research fellowship of the rosen lab at as a stryker fellow she will investigate bone quality in obese preclinical models following caloric restrictionlearn more	2	Positive
Howlingmutant0	20009	other	54998	2022-12-12	17:34:16	I took my dog to the dog run and her and another little dog were having a good time playing around when some morbidly obese (like 500 lbs) woman came in and the two dogs freaked out and didnt understand it was a person they started barking at it like it was some kind of creature	i took my dog to the dog run and her and another little dog were having a good time playing around when some morbidly obese like lbs woman came in and the two dogs freaked out and didnt understand it was a person they started barking at it like it was some kind of creature	0	Negative
PastPostcard	102104	A bright red pillar box	36369	2022-12-12	22:45:58	All this French food is making me obese. https://t.co/iclwCAsSqB	all this french food is making me obese	0	Negative
SquawkCNBC	415262	New York, NY	37981	2022-12-09	13:02:32	"There's no free lunch. You want to make sure that if you're taking any pharmaceutical that you're indicated for it. They can be effective for people that need it," says @ScottGottliebMD on Ozempic. "In 2015, 25% of Americans were obese. In 2019, it rose to 35%. Now it's at 41%. https://t.co/18LPt1E0G7	there is no free lunch you want to make sure that if you are taking any pharmaceutical that you are indicated for it they can be effective for people that need it says on ozempic in of americans were obese in it rose to now it is at	1	Neutral
CAMELOT331	20922	Alabama	11986	2022-12-13	22:48:33	Don't normalize obesity. Defeat it. Hit the gym, bois. https://t.co/rekBw0uyaH	do not normalize obesity defeat it hit the gym bois	0	Negative
CCbasic92	69	Dayton, OH	519	2022-12-15	00:45:03	@GloriaBock1 @TheLeoTerrell It's fun watching you guys continue to move the goal post when it comes to this "masterful" 4D chess game you think the obese carrot is playing.	it is fun watching you guys continue to move the goal post when it comes to this masterful d chess game you think the obese carrot is playing	2	Positive
TrueColoursOnly	2375	other	373524	2022-12-17	13:29:02	3/10 water. more fit for gills than lungs! When grief weights you like your own flesh..only more of it, an obesity of grief, you think, How can a body withstand this? Then you hold life like a face between your palms, a plain face, no charming smile, no... 💝Sushant Is Hope💝 https://t.co/M5xVE4HwIJ	water more fit for gills than lungswhen grief weights you like your own fleshonly more of it an obesity of grief you think how can a body withstand thisthenyou hold life like a facebetween your palms a plain faceno charming smile nosushant is hope	0	Negative
Keto_Dude	9192	Brazil	19683	2022-12-14	16:37:00	"Obesity is NOT your fault. But it's your responsibility." - Doctor Tro (@DoctorTro)	obesity is not your fault but it is your responsibility doctor tro	1	Neutral
Ginepro_Comune	93	other	6997	2022-12-13	14:13:29	@HereticalTeacup @DudespostingWs bro thinks that OP is going to defeat obesity by personally taking down every single obese person on earth 💀💀💀	bro thinks that op is going to defeat obesity by personally taking down every single obese person on earth	0	Negative
CarnivoreSapien	26319	Become Elite In All Realms	13183	2022-12-11	13:03:13	When's the last time you saw a legitimately obese animal in the wild? Hmmmm...	when is the last time you saw a legitimately obese animal in the wildhmmmm	0	Negative
arpitrage	21540	Manhattan, NY	43594	2022-12-11	18:03:19	Interesting overview of the new obesity targeting drugs. They offer large weight loss and health benefits, at the cost of some side effects and large drug costs. How to finance? Given large social benefits, government could buy out patents and make drugs available for free. https://t.co/sjgiMvi3sV	interesting overview of the new obesity targeting drugs they offer large weight loss and health benefits at the cost of some side effects and large drug costs how to finance given large social benefits government could buy out patents and make drugs available for free	1	Neutral
RijoMJohn	12571	Kerala, India	9115	2022-12-15	03:30:35	Increased intake of Sugar-Sweetened Beverages associated with a higher risk of dental caries, type 2 diabetes &amp; excess weight &amp; obesity, which in turn increase the risk of heart disease, stroke, other cardiometabolic conditions &amp; some cancers -- @WHO manual on SSB taxation. https://t.co/muwEWlZUmT	increased intake of sugarsweetened beverages associated with a higher risk of dental caries type diabetes amp excess weight amp obesity which in turn increase the risk of heart disease stroke other cardiometabolic conditions amp some cancers manual on ssb taxation	0	Negative
MichelleCardel	11453	Gainesville, FL	13679	2022-12-15	17:44:40	Primary care doctors often provide ineffective weight loss advice. #MedTwitter, if you aren't trained in weight management please refer out to evidence based programs, registered dietitians, and obesity medicine docs, depending on patient needs. https://t.co/IqmKeQtCeC	primary care doctors often provide ineffective weight loss advice if you are not trained in weight management please refer out to evidence based programs registered dietitians and obesity medicine docs depending on patient needs	1	Neutral
kamleshkhunti	17795	University of Leicester, UK	20613	2022-12-15	08:54:38	Systematic review In adults with obesity, bariatric surgery confers the highest reductions in weight &amp; BMI but similar effects in glycemic control when compared with GLP-1 receptor agonists. https://t.co/geNyPCUYrA https://t.co/dEec2kPyoB	systematic reviewin adults with obesity bariatric surgery confers the highest reductions in weight amp bmi but similar effects in glycemic control when compared with glp receptor agonists	1	Neutral
thehormoneDR	5881	Mysore, India	858	2022-12-14	04:28:27	Obesity, uncontrolled diabetes, HTN, depression- Always Always rule out Cushing’s syndrome. It is treatable. #MedTwitter	obesity uncontrolled diabetes htn depression always always rule out cushings syndrome it is treatable	0	Negative
WokeCapital	39783	All Over, No Escape	13172	2022-12-15	22:34:23	According to Dove Soap, brought to you ny Unilever, obese mystery meat creaturas are having a heckin’ negative self-esteem. “I don’t look like that” said the genderless clown goblin. “Not everyone looks like that.” https://t.co/2HVxishdRG	according to dove soap brought to you ny unilever obese mystery meat creaturas are having a heckin negative selfesteem i dont look like that said the genderless clown goblin not everyone looks like that	0	Negative
KakwenzaRukira	88835	Bayern München	38277	2022-12-11	17:49:51	The obese inebriated curmudgeon who was promoted to Gen. After parading jerrycans, basins, saucepans, flask and a guitar. He even didn't take part, he magically appeared to take pictures --to own the operation. @mkainerugaba wakaffa olumbe pumbav. https://t.co/5R6D2JHkVY	the obese inebriated curmudgeon who was promoted to gen after parading jerrycans basins saucepans flask and a guitar he even did not take part he magically appeared to take pictures to own the operation wakaffa olumbe pumbav	0	Negative
davidludwigmd	39700	Brookline, MA	4059	2022-12-16	15:10:18	Sign of the Times: CDC releases new body mass index (BMI) growth curves for children. Beginning at age 20, obesity is BMI ≥ 30 https://t.co/HDReF5orNh https://t.co/jDmjV2TQ4D	sign of the timescdc releases new body mass index bmi growth curves for childrenbeginning at age obesity is bmi	1	Neutral
DrRaniKhatib	3875	United Kingdom	8350	2022-12-11	10:19:54	Obesity and cardiovascular disease: mechanistic insights and management strategies. A joint position paper by the World Heart Federation and World Obesity Federation https://t.co/JCEEyr1lPz https://t.co/oUIx7sUt5f	obesity and cardiovascular disease mechanistic insights and management strategies a joint position paper by the world heart federation and world obesity federation	1	Neutral
matthewstoller	141038	Washington, DC	116662	2022-12-19	01:34:36	I was in France a few months ago and noticed severely obese people there. I hadn't noticed that before in Europe. It's really bad in the U.S. and Mexico but obesity is a global crisis. https://t.co/dDf2MKrCbY	i was in france a few months ago and noticed severely obese people there i had not noticed that before in europe it is really bad in the us and mexico but obesity is a global crisis	0	Negative
TheBrometheus	37046	Psychology & Relationships	73049	2022-12-12	22:37:13	Studies show when mice eat a western diet supplemented with selenium it prevents obesity vs a control group. And selenium helps produce testosterone, serotonin, and dopamine. Europe and America have selenium-depleted soil. Is this causing low T, obesity, diabetes, and depression?	studies show when mice eat a western diet supplemented with selenium it prevents obesity vs a control group and selenium helps produce testosterone serotonin and dopamine europe and america have seleniumdepleted soil is this causing low t obesity diabetes and depression	1	Neutral
AJA_Cortes	161605	Weekly Newsletter	46676	2022-12-18	19:02:42	Mandatory PE (Physical Education) has declined in the USA to around 29% This decline has been concurrent with a rise in childhood obesity PE by itself wont solve the health crisis with kids, But the lack of exercise in children is detrimental to their IQ &amp; long term health	mandatory pe physical education has declined in the usa to around this decline has been concurrent with a rise in childhood obesitype by itself wont solve the health crisis with kids but the lack of exercise in children is detrimental to their iq amp long term health	0	Negative
falseroxy	2842	portland, me / west philly	50897	2022-12-19	14:46:47	the worst part of any kind of fatphobia is the things "allies" say when they think they're helping. - "it's not like she's obese" - "she's not that fat" - "she's not unhealthy fat" - "some asinine shit about how men prefer meat on the bone" - "she's not fat she's beautiful"	the worst part of any kind of fatphobia is the things allies say when they think they are helping it is not like she is obese she is not that fat she is not unhealthy fat some asinine shit about how men prefer meat on the bone she is not fat she is beautiful	0	Negative
dlacalle_IA	140975	London, UK	54656	2022-12-14	09:25:20	If I am obese and gain 7.1 pounds it is not good nor better than gaining 7.3. If expectations of inflation remain at the current elevated levels with the commodity complex in roundtrip it is even worse.	if i am obese and gain pounds it is not good nor better than gaining if expectations of inflation remain at the current elevated levels with the commodity complex in roundtrip it is even worse	0	Negative
kenoconnor18	989	New South Wales, Australia	19651	2022-12-13	21:07:06	@backtolife_2023 Far out 😱 A Dr who is an obese and cardiac specialist lecturing us on the safety of the Covid jab for children 🤷‍♂️ How could anyone believe this? Again these people are mocking us.	far out a dr who is an obese and cardiac specialist lecturing us on the safety of the covid jab for children how could anyone believe thisagain these people are mocking us	0	Negative
ImmuneHack	4642	other	12146	2022-12-19	12:41:40	Black grifter playbook: Tell them their obesity, violent aggression, poor educational attainment &amp; absent fathers are the result of factors outside of their control that they're not responsible for. Tell them they're perfect as they are &amp; blame everything on racism! https://t.co/ZPY27vzbJm	black grifter playbooktell them their obesity violent aggression poor educational attainment amp absent fathers are the result of factors outside of their control that they are not responsible fortell them they are perfect as they are amp blame everything on racism	0	Negative
FrezzaLab	18622	Koln, Germany	18849	2022-12-07	06:16:21	Mitochondrial RNA stimulates heat production in young adipocytes to reduce obesity | Nature Metabolism https://t.co/PURAq5NxRG	mitochondrial rna stimulates heat production in young adipocytes to reduce obesity nature metabolism	1	Neutral
lyrarowellxo	3336	other	413	2022-12-10	15:20:28	@iamrhondamary And did! I’m clinically obese with asthma and an autoimmune disorder. I don’t have time to play silly games and wind up in a casket. For over a year I’ve been traveling and doubling my income while y’all are obsessed with making people regret getting the vaccine. Well I don’t. 😂	and did im clinically obese with asthma and an autoimmune disorder i dont have time to play silly games and wind up in a casket for over a year ive been traveling and doubling my income while yall are obsessed with making people regret getting the vaccine well i dont	0	Negative
KenDBerryMD	136467	Nashville, TN	13136	2022-12-16	15:10:24	Being obese is not your fault, but it is your problem. Happy to discuss... https://t.co/hdbsToYNbB	being obese is not your fault but it is your problemhappy to discuss	1	Neutral
deepseaotd	4167	he/clam/puff — no they/them!	1192	2022-12-13	03:11:54	The deep sea creature of the day is the Obese dragonfish. How mean :( he is so kind. Very nice smile. Very nice form and figure, very nice body. 18/10 https://t.co/qm2VdY8nYH	the deep sea creature of the day is the obese dragonfish how mean he is so kind very nice smile very nice form and figure very nice body	2	Positive
Aka_Adiposity	16248	other	13043	2022-12-15	17:13:01	November's fatart fatpoll, won by my favourite grim reaper, Meagan. It was fun to draw her very obese. https://t.co/kxhUwA9isL	novembers fatart fatpoll won by my favourite grim reaper meagan it was fun to draw her very obese	2	Positive
DrRichHuntsman	12618	Work with me 1 on 1	1629	2022-12-13	16:04:02	92% of Americans have a broken metabolism causing rampant obesity and sickness. If you want to be a part of the 8% that is metabolically healthy read this:	of americans have a broken metabolism causing rampant obesity and sicknessif you want to be a part of the that is metabolically healthy read this	0	Negative
Men_Sex_Health	76876	Daily Sex Tips:	2244	2022-12-11	08:30:13	8 Leading causes of weak erections: 1. Drugs 2. Obesity 3. Diabetes 4. Heart disease 5. Unhealthy diet 6. Watching porn 7. Low testosterone 8. Performance anxiety	leading causes of weak erections drugs obesity diabetes heart disease unhealthy diet watching porn low testosterone performance anxiety	0	Negative
kylenabecker	281916	New York, NY	76029	2022-12-13	20:11:53	3. Lies of omission. Public health officials, such as Fauci, lied to the public by omitting relevant information. By neglecting the risk disparities by age, obesity, etc., vaccine side effects &amp; natural immunity, they committed the most insidious fraud of all.	lies of omission public health officials such as fauci lied to the public by omitting relevant information by neglecting the risk disparities by age obesity etc vaccine side effects amp natural immunity they committed the most insidious fraud of all	0	Negative
RubenQC_Lab	1731	other	2138	2022-12-11	20:34:26	Mitochondrial RNA stimulates heat production in young adipocytes to reduce obesity. https://t.co/uZLpiK3ZAb	mitochondrial rna stimulates heat production in young adipocytes to reduce obesity	1	Neutral
ploughmansfolly	26260	Winsbury	17111	2022-12-09	14:25:29	We must simply criminalize obesity	we must simply criminalize obesity	0	Negative
drjeffreys	126	Chapel Hill, NC	509	2022-12-15	22:24:11	@WifeyAlpha Wifey, you come out of this looking great while KM looks extremely creepy. What I have learned: RW is a smoke show and wifey is strangely not obese. The brand is better than ever!	wifey you come out of this looking great while km looks extremely creepy what i have learned rw is a smoke show and wifey is strangely not obese the brand is better than ever	0	Negative
blackprints	31009	los angeles	43816	2022-12-16	02:37:19	why am i like this? a wii fit told me i was obese when i was 11	why am i like this a wii fit told me i was obese when i was	0	Negative
ab0lishICE	4197	Boston, MA	17443	2022-12-10	14:41:51	Please remove “obesity epidemic” from your vocabulary lol. My fat body is not an “infectious disease” and my fatness is not equivalent to a tumor which must be removed for the health of my body or even the health of society	please remove obesity epidemic from your vocabulary lol my fat body is not an infectious disease and my fatness is not equivalent to a tumor which must be removed for the health of my body or even the health of society	0	Negative
drkolomd	231	Medical License In OH, IN, FL	298	2022-12-17	15:05:17	Most people worry more about their cholesterol level more than possible insulin resistance (IR). This is a mistake. IR is responsible for the epidemics of diabetes and obesity we currently have in the US. Don't know if you have IR? Then find a doc who will do that assessment! https://t.co/gU9DwpmmB8	most people worry more about their cholesterol level more than possible insulin resistance ir this is a mistake ir is responsible for the epidemics of diabetes and obesity we currently have in the us do not know if you have ir then find a doc who will do that assessment	0	Negative
jakki_jax	4405	Oregonian	15981	2022-12-17	17:37:42	ACTUAL QUESTION: What the AF is going on with @jacksonhinklle ? I haven't seen any of his recent work &amp; for a few months now. What's w/these random ridiculous tweets that have nothing to do w/any issue of substance? How does mocking obese ppl and sex workers help anything? WTH? https://t.co/i0Gj5qimHw	actual questionwhat the af is going on with i have not seen any of his recent work amp for a few months now what is wthese random ridiculous tweets that have nothing to do wany issue of substance how does mocking obese ppl and sex workers help anything wth	0	Negative
astridica	312	Redondo Beach, CA	1821	2022-12-18	18:50:14	Recently discovered the brilliant, wellness-debunking @MaintenancePod, and catching up on old eps. Per the Zombie Stats ep, common stats around the ‘obesity epidemic’ and diabetes are misleading and/or made up?! FLAMES. FLAMES ON THE SIDE OF MY FACE https://t.co/2e0QN3a6g9	recently discovered the brilliant wellnessdebunking and catching up on old eps per the zombie stats ep common stats around the obesity epidemic and diabetes are misleading andor made upflames flames on the side of my face	0	Negative
JGerrings	9711	Essex, UK	73873	2022-12-18	11:29:21	If you are using FOODBANKS this xmas, get there before the nurses. Over 61% of nurses are clinically obese or dangerously overweight. (Source; British Medical Journal) https://t.co/H1wpZdQjCc	if you are using foodbanks this xmas get there before the nurses over of nurses are clinically obese or dangerously overweight source british medical journal	0	Negative
Protect_BC	6462	British Columbia, Canada	2696	2022-12-12	05:26:38	As with earlier child COVID deaths, she tried to imply these children had underlying medical conditions: “there are kids who are at a higher risk than others, including infants and toddlers, those with chronic conditions, those that are very obese" 4/10 https://t.co/pFdJD3doxN	as with earlier child covid deaths she tried to imply these children had underlying medical conditionsthere are kids who are at a higher risk than others including infants and toddlers those with chronic conditions those that are very obese	0	Negative
WorldObesity	21296	London	16640	2022-12-15	14:00:46	🚨 1 in 5 adults worldwide are expected to have #obesity by 2025. 🆕 Our new position paper with @worldheartfed summarises the relationship between obesity and cardiovascular disease (#CVD) mortality. 📝 Learn more: https://t.co/LTJ2cpafjN https://t.co/G7RvNMWdis	in adults worldwide are expected to have by our new position paper with summarises the relationship between obesity and cardiovascular disease mortality learn more	1	Neutral
daveguitarjones	18882	South East London	58026	2022-12-11	20:01:06	On the news this morning they said obesity now biggest threat to women’s health in UK. The biggest threat to men’s health remains telling them they could lose a few pounds.	on the news this morning they said obesity now biggest threat to womens health in uk the biggest threat to mens health remains telling them they could lose a few pounds	0	Negative
DebraJ43	1440	B.C., Canada	13587	2022-12-09	17:15:53	@BCschoolCovid Obese kids and kids that aren't old enough to attend school are at most risk according to Bonnie. Odd that the 3 girls we know about were all school aged and were healthy looking and appear to be average weights. Just more #misinformation and lies. https://t.co/QsDOeUDLUS	obese kids and kids that are not old enough to attend school are at most risk according to bonnie odd that the girls we know about were all school aged and were healthy looking and appear to be average weightsjust more and lies	0	Negative
JoMJewell	3075	New York, NY	4311	2022-12-15	21:40:05	📢Vacancy announcement 📢 If you're passionate about children's diets, child rights &amp; preventing overweight &amp; obesity, look no further. It's been a fantastic job for me. Great colleagues, fascinating work. I'm now moving on. Want to join @UNICEF? https://t.co/kYAPuHXBjR https://t.co/eoaBGWIFW4	vacancy announcement if you are passionate about childrens diets child rights amp preventing overweight amp obesity look no further it is been a fantastic job for me great colleagues fascinating work i am now moving onwant to join	2	Positive
MackemKTF	249	Teesside, N Yorks & Mackemland	16261	2022-12-11	08:45:54	@MaryRiddell Dear Mary, I see you post some drivel. The reduction in EU people joining our NHS was more than ably offset but joining from other global countries. Has the highest funding ever. So what are the REAL issues Mary? Inefficiency, waste, laziness, obesity? https://t.co/OIIM4ONvMi	dear mary i see you post some drivel the reduction in eu people joining our nhs was more than ably offset but joining from other global countries has the highest funding ever so what are the real issues mary inefficiency waste laziness obesity	0	Negative
_celia_bedelia_	25247	other	176137	2022-12-10	17:23:47	I’m not like those other obese people, I’m a cool obese person. https://t.co/Y3AbxS7CcS	im not like those other obese people im a cool obese person	1	Neutral
CleanLivingBlog	198	other	87	2022-12-10	14:38:35	The only animals on this earth that are obese, are humans and their pets… think about that one for a second @SBakerMD There’s only 1 explanation… the food we’re eating	the only animals on this earth that are obese are humans and their pets think about that one for a second theres only explanation the food were eating	0	Negative
shasharusley	1848	other	41849	2022-12-15	03:02:40	Love Mix and their daily discussion. One of their advocations that is hard to swallow is to not glorify chubby babies and obesity in child. The only radio station that has the courage to send this kind of message. https://t.co/uQ5ZYyZdOc	love mix and their daily discussion one of their advocations that is hard to swallow is to not glorify chubby babies and obesity in child the only radio station that has the courage to send this kind of message	0	Negative
vincent254m	525	Nairobi, Kenya	5290	2022-12-16	07:12:42	@amerix Obesity is another pandemic to deal with. You have paid bus fare but a fat man or woman almost occupies two seats. You sit like you are having fear of an attack. So as you can run as fast as you can. People should unfat. Live a healthy life.	obesity is another pandemic to deal withyou have paid bus fare but a fat man or woman almost occupies two seatsyou sit like you are having fear of an attackso as you can run as fast as you canpeople should unfatlive a healthy life	0	Negative
GhostAmethyst	1729	𝐬𝐭𝐟𝐮!	84594	2022-12-11	13:32:37	I mean, I would love to look like that if that’s considered obese disabetic. I mean, looking fine and everything. 😮‍💨 https://t.co/1OVZYOGJAb https://t.co/uewFWZmyU2	i mean i would love to look like that if thats considered obese disabetic i mean looking fine and everything	0	Negative
thehealthb0t	170593	other	101832	2022-12-17	13:15:33	The health risks of being obese are worse than the risks of heavy drinking, smoking and poverty.	the health risks of being obese are worse than the risks of heavy drinking smoking and poverty	0	Negative
KateGQuinlan	797	Sydney, New South Wales	839	2022-12-15	22:45:53	I’m stoked to be one of the lucky ones in the @nhmrc Ideas Grants this year! We’ll be using this funding to explore how our understanding of signals from adipose-resident eosinophils can be exploited to drive thermogenesis &amp; reverse obesity. @UNSWBABS @UNSWScience #UNSWscientia https://t.co/ygjw5TP4gX https://t.co/UBu6AlsadJ	im stoked to be one of the lucky ones in the ideas grants this year well be using this funding to explore how our understanding of signals from adiposeresident eosinophils can be exploited to drive thermogenesis amp reverse obesity	2	Positive
yuntraining	3466	Columbus, OH	40705	2022-12-14	14:03:35	Do not workout to lose weight. Do not diet to lose weight. Obesity, overweight, fat is all the same....it is a problem with energy. Most think it is an EXCESS of energy and too many calories are to blame. When in actuality they are LOSING energy to their environment	do not workout to lose weight do not diet to lose weightobesity overweight fat is all the sameit is a problem with energy most think it is an excess of energy and too many calories are to blame when in actuality they are losing energy to their environment	0	Negative
LancetGH	75377	other	4233	2022-12-12	09:05:15	Registration is open! Join us at #LancetSummitObesity – Childhood obesity: consequences across the life course, Mar 2-3, 2023. Book your *free* place at https://t.co/Bc6uEj9O5d #childobesity #DOHAD @unicef @WorldObesity https://t.co/vO40ftdND9	registration is open join us at childhood obesity consequences across the life course mar book your free place at	1	Neutral
Effati_Saeede	5040	Tajikistan	6952	2022-12-15	07:10:59	Lose weight by eating pumpkin: 🎃 pumpkin has high fiber. As a result, it eliminates constipation, which is one of the main causes of obesity and overweight. So it is very suitable for #people who want to #loseweight. 🌼🌼 #lifestyle #healthy #ThursdayMotivation https://t.co/q9qf8y4bzp	lose weight by eating pumpkin pumpkin has high fiberas a result it eliminates constipation which is one of the main causes of obesity and overweightso it is very suitable for who want to	2	Positive
jessicahodlr	29313	Twitter	11871	2022-12-14	22:02:47	If you can’t fit in one airplane seat, you should be required to purchase two. Maybe this will finally be a motivator for the obese.	if you cant fit in one airplane seat you should be required to purchase twomaybe this will finally be a motivator for the obese	2	Positive
MyLatinLife	8553	Latin America	8993	2022-12-16	23:12:00	Going to the nightclub in USA/UK vs LatAm 🪩🍾 USA - bobbing your head - looking around - obese people - no one is dancing - abrasive interactions - drinks are $15-20 LatAm - dancing for hours - hotties everywhere - people are into it - nobody on the phone - drinks are $2-5	going to the nightclub in usauk vs latam usa bobbing your head looking around obese people no one is dancing abrasive interactions drinks are latam dancing for hours hotties everywhere people are into it nobody on the phone drinks are	0	Negative
YanShi_Garvan	511	Sydney, NSW	660	2022-12-15	02:58:20	I am super excited to announce that I received a #nhmrc Ideas grant investigating the role of salt in #obesity development. Thanks to the assessors for seeing the merits of this project. Heartfelt thanks to my amazing team for their hard work @UNSWMedicine @GarvanInstitute https://t.co/XwpEUswkUW	i am super excited to announce that i received a ideas grant investigating the role of salt in development thanks to the assessors for seeing the merits of this project heartfelt thanks to my amazing team for their hard work	2	Positive
seriouslygretch	27	Arizona, USA	722	2022-12-18	19:48:03	@HeadSpaceSpace1 @ClownWorld_ And being an actual giant wasn’t even anything he could control. Being morbidly obese isn’t a disability, it’s a choice.	and being an actual giant wasnt even anything he could controlbeing morbidly obese isnt a disability its a choice	0	Negative
Kirabo18827460	1601	other	12935	2022-12-12	11:58:46	KIM WEIGHT LOSS COFFEE! Hi Obese.. Are You Looking for a Safe, Effective &amp; 100% Natural Weight Loss Supplement; Look No further than "KIM WEIGHT LOSS COFFEE" Fat Burner Supplement. ✔️It increases Metabolism &amp; Curbs Appetite level. DM @Kim_Coffee2020 #Kimcoffeeroastersuganda https://t.co/yjkY92BaQB	kim weight loss coffeehi obeseare you looking for a safe effective amp natural weight loss supplement look no further than kim weight loss coffee fat burner supplementit increases metabolism amp curbs appetite leveldm	1	Neutral
poojaaggarwal	1334	Chandigarh, India	11035	2022-12-13	07:38:35	#FastFoodCauseFastDiseases Researchers said, In the long term, a diet rich in fast food could lead to issues with digestion, immunity, inflammation, heart health, obesity, and more. https://t.co/YK02HGnfaG	researchers saidin the long term a diet rich in fast food could lead to issues with digestion immunity inflammation heart health obesity and more	0	Negative
jwaweruh	15261	other	290355	2022-12-10	15:49:21	This is how all African teams would be playing if it wasn't for corruption and obese people running football.	this is how all african teams would be playing if it was not for corruption and obese people running football	0	Negative
AJA_Cortes	161605	Weekly Newsletter	46676	2022-12-15	00:38:59	Physicians do not have ANY training or extensive education in exercise or nutrition (unless the specialize in obesity medicine) They will admit as much if they are honest. The belief that theyre experts in seemingly everything health and their word is that of G-D is ridiculous https://t.co/VXpo5SQLwh	physicians do not have any training or extensive education in exercise or nutrition unless the specialize in obesity medicinethey will admit as much if they are honest the belief that theyre experts in seemingly everything health and their word is that of gd is ridiculous	0	Negative
stephantual	56005	London, UK	2477	2022-12-10	13:54:10	@ClownWorld_ Look! We are about to die from horrible complications of morbid obesity and we're PROUD of it! smh...	look we are about to die from horrible complications of morbid obesity and we are proud of it smh	0	Negative
ItsAndyRyan	37648	Narnia business	119186	2022-12-11	09:32:24	@3YearLetterman People in England live longer than Americans and are far less likely to be obese or murdered. People on England are more likely to know about other countries so are less likely to make comments like yours.	people in england live longer than americans and are far less likely to be obese or murdered people on england are more likely to know about other countries so are less likely to make comments like yours	0	Negative
davlgd	10984	Troyes, France	134932	2022-12-11	08:25:37	Not obese anymore (focus on 25 now) https://t.co/PmWIfDKwSy	not obese anymore focus on now	1	Neutral
bell00david	19038	US	9481	2022-12-14	03:11:38	The lockdowns introduced for Covid succeeded in increasing poverty &amp; inequality, increasing obesity &amp; reducing health. This has increased population susceptibility to viral diseases. Hence, stupidity &amp; greed has made us more vulnerable to future outbreaks. https://t.co/dDFGQlfSw1	the lockdowns introduced for covid succeeded in increasing poverty amp inequality increasing obesity amp reducing healththis has increased population susceptibility to viral diseaseshence stupidity amp greed has made us more vulnerable to future outbreaks	0	Negative
PresbyXian	2642	Pittsburgh, PA	20879	2022-12-11	12:32:01	Pastoral Theology textbook states that the obese man is disqualified from the office of elder.	pastoral theology textbook states that the obese man is disqualified from the office of elder	0	Negative
LouiseDubras	2563	other	4819	2022-12-11	18:55:46	Some great PhD opportunities with us @UlsterUniMed . not clinical, but range of opportunities from #MedEd to #obesity #genomics #CVS #alzheimers, health in #pregancy @VMcGilligan @PaulaLMcClean @systemsbiology @AlexanderMiras @CPerMed https://t.co/mQtegB1TWu	some great phd opportunities with us not clinical but range of opportunities from to health in	2	Positive
Nate_D_Stone	33535	Worldwide	49086	2022-12-15	13:52:06	Obesity makes you far more likely to suffer from: - Fatigue - Strokes - Cancers - Arthritis - Dementia - Bad joints - Depression - Sleep apnea - Heart disease - Bone fractures - Type 2 diabetes - Surgery complications Yet if you listen to the "body positivity" movement 🤦‍♂️ https://t.co/1viSGtu7l1	obesity makes you far more likely to suffer from fatigue strokes cancers arthritis dementia bad joints depression sleep apnea heart disease bone fractures type diabetes surgery complications yet if you listen to the body positivity movement	0	Negative
ShahrulBertweet	2034	Malaysia	228664	2022-12-17	10:05:34	fuck gemok, fuck obesity https://t.co/2I4kCwK26I	fuck gemok fuck obesity	0	Negative
RuxandraTeslo	5428	Cambridge, England	21615	2022-12-14	18:23:19	This makes me so incredibly excited. I think afflictions that impact quality of life are understudied. Obesity is a big one that affects both quality of life &amp; mortality. Hopefully this will also help w/ psychological issues. https://t.co/px9Vxezofh	this makes me so incredibly excited i think afflictions that impact quality of life are understudied obesity is a big one that affects both quality of life amp mortality hopefully this will also help w psychological issues	2	Positive
FlorioGina	128735	Tennessee	16636	2022-12-16	22:09:12	Nearly half of Americans are obese. Our food habits need to change. Our perspective toward food needs to change. I’ll talk about this and a lot more, with actionable tips, in my upcoming recipe guide.	nearly half of americans are obeseour food habits need to changeour perspective toward food needs to changeill talk about this and a lot more with actionable tips in my upcoming recipe guide	0	Negative
thejackhopkins	27295	United States	67624	2022-12-16	06:19:02	The fact that Trump announced his stupid Goddamn “trading cards” means he knew in advance that Jack Smith has pulled together a CRIMINAL grand jury to consider whether HE committed crimes. He was desperately trying to get ahead of that story. He failed. He’s an obese, pink turd. https://t.co/5dgslryeMj	the fact that trump announced his stupid goddamn trading cards means he knew in advance that jack smith has pulled together a criminal grand jury to consider whether he committed crimes he was desperately trying to get ahead of that story he failed hes an obese pink turd	0	Negative
user2229789	3404	🇦🇿	4993	2022-12-14	14:04:34	"Sza wasn't talking about tall or muscular guys!!!" I can guarantee she wasn't talking about the morbidly obese either	sza was not talking about tall or muscular guys i can guarantee she was not talking about the morbidly obese either	0	Negative
AskTheGiver	110674	other	24289	2022-12-12	22:14:26	Acne isn’t normal Obesity isn’t normal Depression isn’t normal Low-energy isn’t normal Not feeling “good” all the time isn’t normal Sunlight, protein, whole-foods, exercise, minimal screen time, removal of alcohol and being surrounded by positive people solves this	acne isnt normalobesity isnt normaldepression isnt normallowenergy isnt normalnot feeling good all the time isnt normalsunlight protein wholefoods exercise minimal screen time removal of alcohol and being surrounded by positive people solves this	0	Negative
EricCryptoman	67945	100K TO 1M CHALLENGE PINNED 👇	15133	2022-12-14	14:35:50	Imagine listening to this clinically obese mfer about what's safe and effective https://t.co/neqEhq63av	imagine listening to this clinically obese mfer about what is safe and effective	0	Negative
MarcLobliner	70187	Brentwood, TN	138653	2022-12-13	03:46:40	Obesity is the number 1 comorbidity. We need more teachers like this. https://t.co/uxLUxFomMP	obesity is the number comorbidity we need more teachers like this	1	Neutral
ItIs_Ran	121	east 12th st 🇮🇩 he/they	5921	2022-12-13	13:34:17	@DudespostingWs Body positivity and not being insecure with your weight is a good thing, however being obese is not a good thing. You can be onfident with yourself while also working on being healthy	body positivity and not being insecure with your weight is a good thing however being obese is not a good thing you can be onfident with yourself while also working on being healthy	0	Negative
WitneySeibold	3782	The United States	53342	2022-12-11	08:42:42	THE WHALE is a story of despair, homophobia, and the tragic inability of people to connect. Darren Aronofsky seems to think it's about obesity. He plays horror movie music when Charlie struggles. In a parallel universe, there is a more humane, compassionate version of this movie.	the whale is a story of despair homophobia and the tragic inability of people to connect darren aronofsky seems to think it is about obesity he plays horror movie music when charlie struggles in a parallel universe there is a more humane compassionate version of this movie	0	Negative
MarkBski	3370	The Desert Southwest	43847	2022-12-17	14:38:59	I’ve had nutritionists tell me it’s impossible for food guidelines to have anything to do with the global obesity pandemic because nobody follows the guidelines. Yet in the nearly 500,000 years of human existence before the invention of nutritional guidelines, obesity was rare.	ive had nutritionists tell me its impossible for food guidelines to have anything to do with the global obesity pandemic because nobody follows the guidelines yet in the nearly years of human existence before the invention of nutritional guidelines obesity was rare	0	Negative
fordham_dave	140	other	2340	2022-12-10	11:10:30	@ClownWorld_ Does anyone actually believe that if you're that morbidly obese that you can be in any way described as "happy"? It's constant pain every moment of every day. Not able to move efficiently, fatigue, heart palpitations, bacteria in folds.. this is all just pretence. It's very sad.	does anyone actually believe that if you are that morbidly obese that you can be in any way described as happy it is constant pain every moment of every day not able to move efficiently fatigue heart palpitations bacteria in folds this is all just pretence it is very sad	0	Negative
nawty_tortie	336	Vancouver, Canada	2997	2022-12-07	23:24:42	@aaronhoyland Half the peasant farmers in Europe died of plague. They really should have got more fresh air and exercise, and watched their obesity levels	half the peasant farmers in europe died of plague they really should have got more fresh air and exercise and watched their obesity levels	0	Negative
Chinmayi	1060408	India	75871	2022-12-12	09:05:20	Many of us are raised where we are beaten, yelled at if we didn't eat. Yes, it is stressful, concerning, worrying especially in a country which wants children to be rotund, even obese to 'display' that they are well fed.	many of us are raised where we are beaten yelled at if we did not eat yes it is stressful concerning worrying especially in a country which wants children to be rotund even obese to wouldisplay that they are well fed	0	Negative
Dsylxia	8723	In your heart	36031	2022-12-16	15:22:36	I only play movies from the 60s and 70s for my little cousins; it was before obesity, obligatory homosexuality and all this other nonsense ever existed.	i only play movies from the s and s for my little cousins it was before obesity obligatory homosexuality and all this other nonsense ever existed	0	Negative
SeedOilDsrspctr	56963	other	18904	2022-12-18	20:26:05	“Calories” is a PsyOp that gave us widespread obesity and chronic metabolic diseases.	calories is a psyop that gave us widespread obesity and chronic metabolic diseases	0	Negative
RealTruths4Men	5442	Brotherhood ➡️	3092	2022-12-14	02:04:49	How to destroy society: - Make obesity sexy - Make truth relative - Make men disposable - Make porn accessible - Make casual sex normal - Make victimhood virtuous - Make common sense a rarity - Make politicians unaccountable - Make cancel culture acceptable What did I miss?	how to destroy society make obesity sexy make truth relative make men disposable make porn accessible make casual sex normal make victimhood virtuous make common sense a rarity make politicians unaccountable make cancel culture acceptablewhat did i miss	0	Negative
RayPeatQuotes	11312	other	1908	2022-12-17	21:05:00	Exercise, like aging, obesity, and diabetes, increases the levels of circulating free fatty acids and lactate. But ordinary activity of an integral sort, activates the systems in an organized way, increasing carbon dioxide and circulation and efficiency.	exercise like aging obesity and diabetes increases the levels of circulating free fatty acids and lactate but ordinary activity of an integral sort activates the systems in an organized way increasing carbon dioxide and circulation and efficiency	1	Neutral
mikeaglover1	48473	Heber, UT	419	2022-12-10	16:13:47	An over abundance has made us a morbidly obese society incapable of tying our own shoes. You can’t tie what you can’t see. #fatandhappy	an over abundance has made us a morbidly obese society incapable of tying our own shoes you cant tie what you cant see	0	Negative
robertlufkinmd	54685	California	12934	2022-12-18	21:58:16	Did they ban obese people from flying on airplanes in the 1970's? https://t.co/A8OUI6x5uH	did they ban obese people from flying onairplanes in the s	0	Negative
docligot	3621	Asia Pacific	13660	2022-12-18	14:11:16	The uncomfortable (personal) solutions to NCR traffic: Stop driving WFH Telecommute Live near work Walk Bike Leave NCR Also uncomfortable (personal) solutions to obesity: Stop eating Walk Bike 🤷‍♂️ 2023?	the uncomfortable personal solutions to ncr trafficstop drivingwfhtelecommutelive near workwalkbikeleave ncralso uncomfortable personal solutions to obesitystop eatingwalkbike	0	Negative
MailOnline	2806835	other	488843	2022-12-14	11:45:00	Freedom for Mark: Obese bear kept in a tiny cage for 20 years to attract diners is finally rescued and moved to wildlife sanctuary https://t.co/oFXQ4JFrkG	freedom for mark obese bear kept in a tiny cage for years to attract diners is finally rescued and moved to wildlife sanctuary	0	Negative
JackGoose2	3847	New England	11328	2022-12-18	15:53:20	Big bad dragon is really out of shape and has grown obese from years of unopposed reign and hedonism and when challenged by heroes he uses an alter self spell to appear thin and imposing. The wizard senses the spell, not knowing its nature, and casts dispel magic...	big bad dragon is really out of shape and has grown obese from years of unopposed reign and hedonism and when challenged by heroes he uses an alter self spell to appear thin and imposing the wizard senses the spell not knowing its nature and casts dispel magic	0	Negative
Heraclitus___	16	other	185	2022-12-19	04:45:01	@EndWokeness All expressions such as this are a manifestation of lack of true love of themself. The mouth can tell a lie, the body can not. (Morbid obesity, terrible piercings/mutation/tattoos/ hair coloring/ off-putting cross sexual mannerisms, etc)	all expressions such as this are a manifestation of lack of true love of themself the mouth can tell a lie the body can not morbid obesity terrible piercingsmutationtattoos hair coloring offputting cross sexual mannerisms etc	0	Negative
abrahambet	591	West Palm Beach, FL	2258	2022-12-15	01:14:58	Female w/ morbid obesity, presented w/ incarcerated hernia at prior Pfannenstiel. Underwent 🤖TAPP https://t.co/qDcZenxVL6	female w morbid obesity presented w incarcerated hernia at prior pfannenstiel underwent tapp	0	Negative
SameeraKhan	135265	NJ & NYC	114914	2022-12-19	05:07:11	@King_Julien1984 Obese then.	obese then	0	Negative
bendreyfuss	81626	United States	14059	2022-12-16	03:26:01	i mean for real like America is letting itself care about the acts of a morbidly obese white south african? decline is a choice.	i mean for real like america is letting itself care about the acts of a morbidly obese white south africandecline is a choice	0	Negative
ER_RN_TNCCI	53912	Honolulu, HI	37408	2022-12-15	15:39:41	Can We do our self a favor by not telling our children to eat everything on their plate because people are starving in another country. Guilting children creates obesity. Instead, let them listen to their bodies and if they don’t eat let them wait till next meal.	can we do our self a favor by not telling our children to eat everything on their plate because people are starving in another country guilting children creates obesity instead let them listen to their bodies and if they dont eat let them wait till next meal	0	Negative
JinkiesJerrica	10997	Seattle, WA	21861	2022-12-12	23:01:27	prior to transition, my gender dysphoria was so severe that it gave me depression. i was morbidly obese, had high blood pressure, and was pre-diabetic my doctor didn’t think i’d live to age 50 at the rate my health was declining then i transitioned: it saved my life https://t.co/0gV19SePzh	prior to transition my gender dysphoria was so severe that it gave me depression i was morbidly obese had high blood pressure and was prediabetic my doctor didnt think id live to age at the rate my health was decliningthen i transitioned it saved my life	0	Negative
LowCarbBeast	8368	Saint-Laurent, Montréal	8276	2022-12-16	12:45:33	Nothing blows my mind more than an obese doctor telling his patients to eat everything in moderation!	nothing blows my mind more than an obese doctor telling his patients to eat everything in moderation	0	Negative
ashwani_mahajan	36675	Delhi, India	51410	2022-12-17	06:51:20	For people on the run, ultraprocessed food may become their go-to diet, sacrificing nutrition for convenience. Consuming ultraprocessed foods on a regular basis increases risk of health complications including cardiovascular disease, certain cancers, obesity and type 2 diabetes. https://t.co/2M97WEisOj	for people on the run ultraprocessed food may become their goto diet sacrificing nutrition for convenience consuming ultraprocessed foods on a regular basis increases risk of health complications including cardiovascular disease certain cancers obesity and type diabetes	0	Negative
jersiegel	4740	Boston	7512	2022-12-13	11:12:28	Today, health disparities, ranging from childhood obesity and asthma to mental health challenges, plague Eastie’s large Latino immigrant population — especially its children. I analyze these in detail in my story: https://t.co/TodeUKkfSD	today health disparities ranging from childhood obesity and asthma to mental health challenges plague easties large latino immigrant population especially its childreni analyze these in detail in my story	0	Negative
hyderabaddoctor	20014	India	3585	2022-12-18	12:36:54	Green Mediterranean diet (GREEN-MED) lowers visceral adipose tissue 1. Standard Mediterranean diet (MED) is a healthy diet option and causes weight loss in obese. In a study, GREEN-MED diet was compared with MED diet, over a period of 18 months (both groups exercised equally).	green mediterranean diet greenmed lowers visceral adipose tissue standard mediterranean diet med is a healthy diet option and causes weight loss in obese in a study greenmed diet was compared with med diet over a period of months both groups exercised equally	1	Neutral
Bernp1953P	645	United Kingdom	14773	2022-12-13	19:43:58	@backtolife_2023 A cardiologist that is obese? Incredible!	a cardiologist that is obese incredible	0	Negative
WorksInProgMag	5150	other	877	2022-12-14	20:24:47	After decades of challenges and missteps, the world now has safe and highly-effective treatments for obesity, with several more in the pipeline. How did we get here? Read @sguyenet's article on the future of weight loss: https://t.co/hKa9B11XOJ	after decades of challenges and missteps the world now has safe and highlyeffective treatments for obesity with several more in the pipelinehow did we get here read article on the future of weight loss	1	Neutral
john_sipher	245681	Washington, DC	71217	2022-12-16	18:37:06	@DavidCornDC The “tough” guys are still afraid of an obese 70 year old doddering fool.	the tough guys are still afraid of an obese year old doddering fool	0	Negative
_aussie17	17342	Perth, WA	2587	2022-12-12	10:52:36	3. Within these documents, usually there is a section where they provide “Drug Choices”. They will recommend the drugs according to certain algorithms (like, whats the age of the patient, are they obese, do they have prior medical history etc etc). https://t.co/hdn8Byf5Yb	within these documents usually there is a section where they provide drug choices they will recommend the drugs according to certain algorithms like whats the age of the patient are they obese do they have prior medical history etc etc	1	Neutral
intoxicat2	9966	New Jersey, USA	41561	2022-12-19	03:45:41	i hope you had “obesity” on your xmas wishlist because uh that’s what i’m getting you	i hope you had obesity on your xmas wishlist because uh thats what im getting you	1	Neutral
NatureNeuro	247528	New York City	3075	2022-12-15	19:31:50	Obesity-induced disinhibition of the lateral orbitofrontal cortex (lOFC) in mice leads to a failure to update changes in the value of food with satiety New from @LaurenSeabrook_ @drstephieb and colleagues https://t.co/ljKrzTGKOL	obesityinduced disinhibition of the lateral orbitofrontal cortex lofc in mice leads to a failure to update changes in the value of food with satietynew from and colleagues	0	Negative
cutecurlycals	12039	22, she/her, black	2772	2022-12-16	19:43:30	I’m proud of every overweight or obese person that’s putting in the effort to lose weight	im proud of every overweight or obese person thats putting in the effort to lose weight	2	Positive
OrkishAlexJones	2481	other	2508	2022-12-11	00:40:16	parents with obese kids should be whipped in public	parents with obese kids should be whipped in public	0	Negative
Dubbl0_Buck	175	Wild Woods	11455	2022-12-18	20:09:31	@stevie_mat THE ANTI OBESITY STUFF AND SHITTY SCHOOL FOOD WAS TO GET KIDS READY FOR SERVICE??? THATS SO FUCKIN EVIL	the anti obesity stuff and shitty school food was to get kids ready for service thats so fuckin evil	0	Negative
Jmortonmd	1764	New Haven, CT	1287	2022-12-11	16:21:54	https://t.co/yKmZsRQ3tW great article @EricTopol highlighting revolution in #obesity treatment by new meds-amazing advances given previous history of anti-obesity meds (AOMs)- I don’t view AOMs as competitive with bariatric surgery- here’s why #collaborationisthenewcompetition	great article highlighting revolution in treatment by new medsamazing advances given previous history of antiobesity meds aoms i dont view aoms as competitive with bariatric surgery heres why	2	Positive
R_Oben	24434	D.C. native, NJ resident	20614	2022-12-14	01:41:46	Your favorite chef's favorite chef @carlahall - always great to catch up and a pleasure working together with @GENYOUthNow to battle child obesity, food insecurities, and physical inactivity 💪🏿 https://t.co/PKs2iJ1jMC	your favorite chefs favorite chef always great to catch up and a pleasure working together with to battle child obesity food insecurities and physical inactivity	2	Positive
palladiummag	17908	San Francisco, CA	4064	2022-12-14	18:51:58	When one cattle rancher’s organic herd started dying, he uncovered how antibiotics are making cows sick and obese—and they may be doing the same to us. New article from @davideoks https://t.co/rN77lL1NK0	when one cattle ranchers organic herd started dying he uncovered how antibiotics are making cows sick and obeseand they may be doing the same to usnew article from	0	Negative
davidludwigmd	39700	Brookline, MA	4059	2022-12-13	15:36:30	Childhood Obesity Treatment: 👉Lining up biology and behavior to improve outcomes Our new opinion paper open access at this link: https://t.co/5sk6VaiZPM https://t.co/70o86AjPvd	childhood obesity treatment lining up biology and behavior to improve outcomesour new opinion paper open access at this link	1	Neutral
eye_moisturizer	9829	California, USA	99326	2022-12-18	03:00:17	obese pussy my beloved~😈🥴😳🐱 Fat fuck Casey sketh comm for @chip_at_night!!!! https://t.co/LdrqDdsab1	obese pussy my belovedfat fuck casey sketh comm for	0	Negative
takumasa39	24111	other	5792	2022-12-15	09:04:53	『ダイエットで運動するなら「朝と夜」のどちらが効果的か？』をアップしました。 運動をする時間帯がダイエット効果に与える影響について検証した今月のObesity の研究報告をご紹介しています。 https://t.co/HMLOmxxHLR	obesity	0	Negative
amalieskram	4608	Norway	48686	2022-12-12	19:35:03	@KILLTOPARTY If you spent half the time you do caring about your own looks as much as you do random womens you wouldnt be obese and single	if you spent half the time you do caring about your own looks as much as you do random womens you wouldnt be obese and single	0	Negative
officialeddiep	2482	other	29628	2022-12-19	07:11:39	Lots of people arguing on my Twitter keep rationalizing various excuses to why SE Asia has little COVID... Less obesity, less prone to vitamin D deficiency—but the simplest answer is widespread vaccination and masking #MasksWork Also they don't bitch about it here #muhfreedomz	lots of people arguing on my twitter keep rationalizing various excuses to why se asia has little covid less obesity less prone to vitamin d deficiencybut the simplest answer is widespread vaccination and masking also they do not bitch about it here	0	Negative
erlichya	24873	London, England	15564	2022-12-11	10:20:34	אבל Novo הם חברה חכמה. והם לא רק בדקו את ההשפעות על סכרתיים אלא גם על אנשים שסובלים מ obesity ללא סכרת. תראו איזה אפקט! אנשים איבדו כמעט שישית ממשקל גופם בתוך שנה, בלי לספור קלוריות באמצעות זריקה פשוטה. בהתאם למידע הזה ה FDA אישר להשתמש בתרופה גם בהתוויה של Obesity. https://t.co/fneY3ACCnj	novo obesity fda obesity	0	Negative
Viewofone	4991	United States	11553	2022-12-09	18:36:12	"I'm the king of hip hop, there is none higher. Sucker MC's should call me sire." 🙄 - Fat Joe🤡 -Obese Joseph🤡 -Jose Gordo🤡 https://t.co/1VUDWfByVS	i am the king of hip hop there is none higher sucker mcs should call me sire fat joeobese joseph jose gordo	2	Positive
DrKristieLeong	34324	Roanoke, VA	156565	2022-12-13	14:41:01	#Health Conditions Associated w/Insulin Resistance: diabetes heart disease cancer fatty liver PCOS (polycystic ovarian syndrome) sarcopenia obesity stroke dementia Plus, you may not have symptoms if you have it. #healthylifestyle diabetes https://t.co/6aCkb53ZrY	conditions associated winsulin resistancediabetesheart diseasecancerfatty liverpcos polycystic ovarian syndromesarcopeniaobesitystrokedementiaplus you may not have symptoms if you have it diabetes	0	Negative
ProfDavidHunter	6372	Sydney	5430	2022-12-13	22:21:33	Effect of Diet and Exercise on Knee Pain in Patients With #Osteoarthritis and Overweight or Obesity. Community-based trial with small but statistically significant effects @WakeForest https://t.co/jcRr9DuSlH via @JAMA_current part of @JAMANetwork https://t.co/SDD2rpbyAS	effect of diet and exercise on knee pain in patients with and overweight or obesity communitybased trial with small but statistically significant effects via part of	1	Neutral
robertlufkinmd	54685	California	12934	2022-12-18	20:03:47	If we raised the cost of sugar to cover the cost of the obesity, diabetes, heart disease, cancer, and Alzheimer's disease that it causes, no one could afford it. Instead we subsidize it. https://t.co/Fkhkwl4QlI	if we raised the cost of sugar to cover the cost of the obesity diabetes heart disease cancer and alzheimers disease that it causes no one could afford itinstead we subsidize it	0	Negative
ivydropout2002	1053	Boston, MA	812	2022-12-09	15:31:51	@DrNeilStone I'll never forget that instead of focusing on nursing homes and the obese, you and your friends closed schools and beaches. Save us the pearl-clutching you clout chasing hack.	i will never forget that instead of focusing on nursing homes and the obese you and your friends closed schools and beaches save us the pearlclutching you clout chasing hack	0	Negative
YoniFreedhoff	67025	Ottawa, Ontario	104752	2022-12-15	16:07:50	People should not be described as being morbidly obese just as people are not described as being terminally cancerous. AP should work on their style guide to incorporate people first language for obesity. https://t.co/YF5K733DxU	people should not be described as being morbidly obese just as people are not described as being terminally cancerous ap should work on their style guide to incorporate people first language for obesity	0	Negative
realDrBrendan	3328	other	5402	2022-12-15	21:23:30	Question of the Day: Why are Australians so fat? (67%) We even have our own Obesity Day. https://t.co/z7mhLlOGmI.	question of the day why are australians so fat we even have our own obesity day	0	Negative
SOBAuk	1981	UK	1248	2022-12-16	14:31:19	⚡️⚡️Hot off the press following our WSM we are pleased to announce our new single sheet guidance for Anaesthetising Children Living with Obesity. Thank you to everyone who was involved : https://t.co/WJJpRvVZBN⚡️⚡️ @drzoeburton @APAGBI @RCOAnews @Assoc_Anaes @CPOC_News https://t.co/sNvzNDDJU6	hot off the press following our wsm we are pleased to announce our new single sheet guidance for anaesthetising children living with obesity thank you to everyone who was involved	2	Positive
RonDePinho	4616	Houston, TX	4351	2022-12-15	18:28:53	According to the @AmericanCancer Society: The top 5 causes of #Cancer in the US are: #1 Cigarette smoking, #2 Obesity, #3 Alcohol consumption, #4 Ultraviolet radiation, #5 Inactivity/lack of exercise. Such pain and suffering from things in our control.	according to the society the top causes of in the us are cigarette smoking obesity alcohol consumption ultraviolet radiation inactivitylack of exercise such pain and suffering from things in our control	0	Negative
kadobamosesUG	24741	📌Butuku	209410	2022-12-15	07:38:19	Meal card merchants and bots can never relate to this!!! All they care about is filling up their obese “ani alidde nsangi” sacs!!!! https://t.co/UM6zkOWosC	meal card merchants and bots can never relate to this all they care about is filling up their obese ani alidde nsangi sacs	0	Negative
Shiroshiro4565	1963	other	3285	2022-12-15	23:04:12	Lilly and Pfizer fight for new territory in obesity and diabetes https://t.co/P63db7LNzB リリーとファイザーは糖尿病と肥満という新しい領域で戦う。 世間が次第にこの2社の戦いに注目するようになる。そーせいは果たしてちゃんと知られるようになるか？	lilly and pfizer fight for new territory in obesity and diabetes	1	Neutral
pash22	30338	United Kingdom	319596	2022-12-11	22:20:20	Obesity and cardiovascular disease: mechanistic insights and management strategies. A joint position paper by @worldheartfed &amp; @WorldObesity https://t.co/ujVkhwlN98 via @ProfDocHealth et al https://t.co/JXQBBlYR6d	obesity and cardiovascular disease mechanistic insights and management strategies a joint position paper by amp via et al	1	Neutral
SABOURETCardio	20411	Paris, France	40331	2022-12-11	07:17:15	#Obesity and cardiovascular disease: mechanistic insights and management strategies. https://t.co/wt6nVwrpDk	and cardiovascular disease mechanistic insights and management strategies	1	Neutral
MatteaMerta	20022	God's Earth	20510	2022-12-13	18:37:45	The obesity rate in America is almost 42% yet only 4% of the Amish population is estimated to be obese. They eat fats and meats and dairy. How do they prevent obesity? They have two parent households, they're active and their foods aren't laced with gmos/seed oils/chemicals.	the obesity rate in america is almost yet only of the amish population is estimated to be obese they eat fats and meats and dairyhow do they prevent obesity they have two parent households they are active and their foods are not laced with gmosseed oilschemicals	0	Negative
raykellyfitness	3833	Sydney, Australia	14575	2022-12-13	21:42:02	Know any Aboriginal or Torres Strait Islander researchers that have published in the area of physical activity, nutrition or obesity/overweight? I want to include as many as I can in my own research publications.	know any aboriginal or torres strait islander researchers that have published in the area of physical activity nutrition or obesityoverweighti want to include as many as i can in my own research publications	1	Neutral
TAPPCentre	3865	Gadigal Land - Sydney, NSW	3865	2022-12-12	21:39:24	All we want for Christmas is a sugar tax... @TAPPCentre modelling shows a 20% sugar-sweetened beverage tax is a best buy for reducing overweight and obesity in children through to adulthood ➡️ https://t.co/UrhiBTcvk9 https://t.co/HSWEM51WtZ	all we want for christmas is a sugar tax modelling shows a sugarsweetened beverage tax is a best buy for reducing overweight and obesity in children through to adulthood	2	Positive
ObesityInst	520	Leeds, UK	234	2022-12-12	11:37:06	PPIE is at the heart of everything we do &amp; we want to explore more creative ways of doing this. Our PPIE groups co-designed an important grant application on disordered eating in people living with obesity, partnering with @NiftyFoxCreativ who produced these great visuals! https://t.co/gpmwjkyEAn	ppie is at the heart of everything we do amp we want to explore more creative ways of doing this our ppie groups codesigned an important grant application on disordered eating in people living with obesity partnering with who produced these great visuals	2	Positive
Flosheen	728	University College London	1606	2022-12-16	09:24:25	Anyone writing about #obesity, save/screenshot/stick this table on your desk + check your outputs against it. It can be all too easy for non-person-first lang. (which sadly remains the norm) to slip in unnoticed, but this is an easy step to address unconscious biases in language. https://t.co/MntUIMxycB	anyone writing about savescreenshotstick this table on your desk check your outputs against it it can be all too easy for nonpersonfirst lang which sadly remains the norm to slip in unnoticed but this is an easy step to address unconscious biases in language	0	Negative
NormalGuy223	25140	Saskatchewan	16437	2022-12-16	20:36:56	@ValValpuriam Some say she struggles with obesity...but I'd say she's pretty good at it!	some say she struggles with obesitybut i would say she is pretty good at it	1	Neutral
XAVIAERD	63072	San Francisco, CA	2682	2022-12-14	21:27:34	Then go back to being broke and obese instead of being rich and obese. #Lizzo https://t.co/u47UWXqNwh	then go back to being broke and obese instead of being rich and obese	0	Negative
normcharlatan	7750	other	23660	2022-12-11	03:32:23	I’m sorry, but I will not be seeing a Darren Aronofsky movie about a depressed morbidly obese man. Trying to keep the vibes positive, I don’t care if it stars the guy from The Mummy.	im sorry but i will not be seeing a darren aronofsky movie about a depressed morbidly obese man trying to keep the vibes positive i dont care if it stars the guy from the mummy	0	Negative
slxt4cals	889	probably smoking	4141	2022-12-13	19:10:11	not being fatphobic doesn’t mean ur pro obesity &amp; binge eating .. it’s just basic respect.	not being fatphobic doesnt mean ur pro obesity amp binge eating its just basic respect	0	Negative
steveluke7	2573	Newcastle	10669	2022-12-15	17:20:01	Lots of talk of nurses using food banks, but every nurse interviewed on the picket line looks like their BMI is as overinflated as their pay demands. You can’t be struggling to eat when Nursing Times says 25% nurses are obese. #NursesStrike #lazybeggars https://t.co/GBso8nnieU	lots of talk of nurses using food banks but every nurse interviewed on the picket line looks like their bmi is as overinflated as their pay demands you cant be struggling to eat when nursing times says nurses are obese	0	Negative
DrJenStinson	2087	Toronto, Ontario, Canada	1404	2022-12-15	20:40:34	So proud of my daughter Sara who defended her PhD at the University of Copenhagen today #makinganimpact on childhood obesity https://t.co/DLVAPpLOo4	so proud of my daughter sara who defended her phd at the university of copenhagen today on childhood obesity	2	Positive
nubama	969	Boston, MA, USA	8979	2022-12-14	19:38:45	I am so so happy to announce that I got awarded with the AHA Postdoc Fellowship 🙏🏼🎉 Huge thanks to my mentors @theclotthickens @JosepItaliano and also, my colleagues from Mk to Plt group! ❤️ Can’t wait to continue exploring the fascinating world of obesity, lipids, and MKs! https://t.co/Kz0wr1jgN9	i am so so happy to announce that i got awarded with the aha postdoc fellowship huge thanks to my mentors and also my colleagues from mk to plt group cant wait to continue exploring the fascinating world of obesity lipids and mks	2	Positive
AliceVachet	60617	Paris, France	18526	2022-12-19	11:54:06	Obesity in North America (2021) @amazingmap https://t.co/nYGeAEqO5q	obesity in north america	0	Negative
CristobMorales	12707	Sevilla, Andalucía	36330	2022-12-15	06:21:38	https://t.co/eklRMjqAWn Once-Weekly Semaglutide in Adolescents with Obesity STEP TEENS @NEJM @SociedadSeedo @ObesitySeen #DiaMundialdelaObesidad @NovoNordiskES @Endocrino_PED https://t.co/1O6N1CJhHh	onceweekly semaglutide in adolescentswith obesity step teens	1	Neutral
jason_muthomi	14401	Telegram 👉	3562	2022-12-12	06:08:36	Good morning. Treat obesity with seriousness. It sets you up for frustrating health struggles and steals your future.	good morningtreat obesity with seriousnessit sets you up for frustrating health struggles and steals your future	0	Negative
ChaunceyGardner	7781	New York, NY	76877	2022-12-15	17:31:35	Imagine a natural product derived from plants that has therapeutic benefits. Delivered via transdermal patches, it reduces: Parkinson's risk 60% Alzheimer's disease Obesity Ulcerative colitis symptoms and symptoms of: #ADHD #Autism #BipolarDisorder #Schizophrenia #Depression... https://t.co/zwmEqiM8an	imagine a natural product derived from plants that has therapeutic benefits delivered via transdermal patches it reducesparkinsons risk alzheimers diseaseobesityulcerative colitis symptomsand symptoms of	1	Neutral
KremlinKW	1558	Oxford, England	2244	2022-12-13	16:11:56	New manual on sugar-sweetened beverage taxation policies to promote healthy diets. @WHO_Europe #NCDs office collaborated with @WHO #tax and #nutrition teams to develop this practical guide for policy-makers. #obesity https://t.co/6A27SAOj3j	new manual on sugarsweetened beverage taxation policies to promote healthy diets office collaborated with and teams to develop this practical guide for policymakers	2	Positive
dancemonkey73	6071	other	23949	2022-12-10	16:24:36	Obesity is the real pandemic along with stupidity.	obesity is the real pandemic along with stupidity	0	Negative
ernamh	18689	Kuala Lumpur, Malaysia	4321	2022-12-15	10:51:24	If you don't want people crowding hospitals, then help them avoid going in first place - if they can't afford safe shelter, good nutrition and preventative healthcare, why must you blame them for not being healthy? Also please slap the next person who complains abt our obesity	if you do not want people crowding hospitals then help them avoid going in first place if they cannot afford safe shelter good nutrition and preventative healthcare why must you blame them for not being healthy also please slap the next person who complains abt our obesity	0	Negative
KristenJakobitz	9625	Minneapolis, MN	28552	2022-12-13	13:10:00	A disruption in gut bacteria is linked to some chronic diseases, including obesity and a myriad of digestive problems. Ways to improve #guthealth include eating probiotic foods like yogurt &amp; sauerkraut, taking probiotic supplements, and eating plenty of fiber. #health #wellness https://t.co/Ihm6lGRh2E	a disruption in gut bacteria is linked to some chronic diseases including obesity and a myriad of digestive problemsways to improve include eating probiotic foods like yogurt amp sauerkraut taking probiotic supplements and eating plenty of fiber	0	Negative
aimeeterese	36063	other	97461	2022-12-10	18:11:01	Find me literally anyone else who managed to thread that needle in an era where being a man online effectively amounted to simping for e-thots, praising obese cry bullies as stunning + brave, or documenting your experimental consumption of estrogen &amp; demanding we call you a lady.	find me literally anyone else who managed to thread that needle in an era where being a man online effectively amounted to simping for ethots praising obese cry bullies as stunning brave or documenting your experimental consumption of estrogen amp demanding we call you a lady	0	Negative
oluwalatenda	22769	Namibia	36422	2022-12-17	21:46:33	Being comfortable with OBESITY &amp; UNDERWEIGHT issues isn't BODY POSITIVITY. You're promoting unhealthy eating habits. If your friend is obese/underweight, introduce 'em to ways on working on their bodies. Sometimes, what they need is HONESTY not KINDNESS. Help 'em with the Truth🥴	being comfortable with obesity amp underweight issues is not body positivity you are promoting unhealthy eating habits if your friend is obeseunderweight introduce em to ways on working on their bodies sometimes what they need is honesty not kindness help em with the truth	0	Negative
MissRozapepper	7708	other	16682	2022-12-12	18:40:12	Millions of Children are dying of malnutrition in Africa. Doctors are warning of the spread of Obesity. Some of us are going to the gym just to lose weight. We are eating too much while others starve.	millions of children are dying of malnutrition in africa doctors are warning of the spread of obesity some of us are going to the gym just to lose weightwe are eating too much while others starve	0	Negative
FWPlayboy	55280	Fort Worth, TX	49601	2022-12-12	11:00:33	Why do Men jump at the chance for “business travel” it’s not the joy of hotel food, obesity, and high blood pressure that comes with it. Could it be the unlimited drinking and rando sex?	why do men jump at the chance for business travel its not the joy of hotel food obesity and high blood pressure that comes with itcould it be the unlimited drinking and rando sex	0	Negative
AriaNina_	62550	other	5377	2022-12-18	03:38:24	According to a literal nobody of a cam girl, I’m morbidly obese 4 month’s postpartum. I wouldn’t say I’m skinny af but for not being able to exercise due to my bladder falling out, I would say I look fantastic I’m only posting this because no mom PP should ever be ashamed ever ❤️ https://t.co/7IzHxE2gAc	according to a literal nobody of a cam girl im morbidly obese months postpartum i wouldnt say im skinny af but for not being able to exercise due to my bladder falling out i would say i look fantastic im only posting this because no mom pp should ever be ashamed ever	0	Negative
Dr__Guess	9728	London, England	16342	2022-12-13	21:30:59	We are looking for an experienced trial manager to help us run our T2D remission &amp; obesity management studies @UniofOxford ! https://t.co/DbAZpteyGd Deadline 16th January 2023 https://t.co/GkmOSbcBR0	we are looking for an experienced trialmanager to help us run our td remission amp obesity management studies deadline th january	1	Neutral
john_damianosMD	10618	other	14912	2022-12-16	18:31:20	Fecal microbiota transplantation from a lean donor did not cause weight loss in obese individuals. #MedTwitter #GITwitter #obesity #microbiome #FMT https://t.co/GAPz9qZUSx https://t.co/SwRnEKZc2z	fecal microbiota transplantation from a lean donor did not cause weight loss in obese individuals	1	Neutral
YSufferer	5311	other	13809	2022-12-12	06:02:03	Has there ever been an obese mass shooter?	has there ever been an obese mass shooter	0	Negative
LabLostHeHe	1590	UK	696	2022-12-15	10:06:28	@ind1sguise @mechanic_mrs @Roofershound @taracartergmc @B4ZZ_B0W5K1 Nurses on £30k+ a year using food banks. I wonder how pensioners on half that a year manage? Pensioners of course learned that budgeting was an essential tool to live. It appears when I go to hospital that nurses don’t need food banks, many are clinically obese.	nurses on k a year using food banks i wonder how pensioners on half that a year manage pensioners of course learned that budgeting was an essential tool to live it appears when i go to hospital that nurses dont need food banks many are clinically obese	0	Negative
alexmeshkin	29030	Imaginary ZeroCOVID USA	44578	2022-12-10	21:58:30	They told you diabetes, obesity and heart disease were manageable. Then they told you COVID was mild. Then they took away your care quietly and incrementally under the name of “value”, “performance” and “quality” Right Zeke?	they told you diabetes obesity and heart disease were manageable then they told you covid was mild then they took away your care quietly and incrementally under the name of value performance and qualityright zeke	0	Negative
nihardesai7	37853	Bone Marrow	17827	2022-12-17	06:10:47	67,♀️, p/w acute onset breathlessness, cough &amp; fever x 10days !! Morbid obesity, no other comorbidities Xray findings? DDx? #MedTwitter https://t.co/RO977w3GEz	pw acute onset breathlessness cough amp fever x days morbid obesity no other comorbiditiesxray findingsddx	0	Negative
KivanBay	17882	United States	101204	2022-12-10	14:37:23	Haha remember when I did that job about weight stigma in medical settings and they invited those assholes from the obesity action coalition and that lady on the diet pill payroll to push "obesity is a disease" and talk over my concerns that disease labeling opens families to CPS	haha remember when i did that job about weight stigma in medical settings and they invited those assholes from the obesity action coalition and that lady on the diet pill payroll to push obesity is a disease and talk over my concerns that disease labeling opens families to cps	0	Negative
TIME	19435648	other	406141	2022-12-14	00:33:00	Hypertension, obesity, hereditary risk factors, and chemical exposures can all increase risk of kidney cancer https://t.co/YYXBvnIhLP	hypertension obesity hereditary risk factors and chemical exposures can all increase risk of kidney cancer	0	Negative
ketodontist	1503	Kansas, USA	1202	2022-12-18	23:12:51	Howdy folks! My follower count exploded overnight so I thought I’d take this chance to re-introduce myself and share my story. I’m a dentist that leans towards an ancestral health template. I grew up morbidly obese, topping out over 350 by 9th grade…. https://t.co/Rwr71SUuDp	howdy folks my follower count exploded overnight so i thought id take this chance to reintroduce myself and share my story im a dentist that leans towards an ancestral health template i grew up morbidly obese topping out over by th grade	0	Negative
BiggestComeback	32667	New York	38973	2022-12-11	13:39:54	You can blame your obesity &amp; poor metabolic health on the “environment”, but the sad truth is the “environment” is unlikely to change in the foreseeable future. You CAN change how you respond to the environment.	you can blame your obesity amp poor metabolic health on the environment but the sad truth is the environment is unlikely to change in the foreseeable futureyou can change how you respond to the environment	0	Negative
tomandlorenzo	92982	Philadelphia, PA	103808	2022-12-15	22:57:30	@SamuelAAdams In a perfect - or maybe even just better - world, an obese actor who didn't need prosthetics would have gotten this part, but Fraser is well-positioned to understand what it's like to move through the world fat, which sets him apart from most actors in fat suits	in a perfect or maybe even just better world an obese actor who did not need prosthetics would have gotten this part but fraser is wellpositioned to understand what it is like to move through the world fat which sets him apart from most actors in fat suits	0	Negative
RollingStone	6385770	New York, New York	183146	2022-12-12	13:38:04	REVIEW: Brendan Fraser's performance as an obese man trying to make things right is as good as you’ve heard — but the film itself nearly crushes the humanity of him. https://t.co/7gTw91rk0r	review brendan frasers performance as an obese man trying to make things right is as good as youve heard but the film itself nearly crushes the humanity of him	0	Negative
dixie_dunadan	571	Dixieland	331	2022-12-18	22:36:18	@AlkiHistoriker Trading our culture for kebabs. Very obese take. https://t.co/J2yX6zslxk	trading our culture for kebabsvery obese take	0	Negative
AndrazJeric	641	Ljubljana, Slovenia	936	2022-12-14	14:20:50	@ThaRealDeSade @A24 idk because being obese is not the only prerequisite for this role?	idk because being obese is not the only prerequisite for this role	0	Negative
CDCgov	5362389	Atlanta, GA	34504	2022-12-15	21:00:13	NEW CDC extended growth charts allow clinicians to track growth, visualize #BMI with families, and optimize care for children and adolescents with severe obesity. https://t.co/GuCrIlScAR https://t.co/fnZDpjq67k	new cdc extended growth charts allow clinicians to track growth visualize with families and optimize care for children and adolescents with severe obesity	1	Neutral
NewYorker	8983097	New York, NY	146677	2022-12-14	03:04:33	Brendan Fraser stands at the front of the race for the Academy Award for Best Actor. But his transformation into a lonely, obese man has troubled many in the fat-acceptance movement. https://t.co/qBB1CnxRq1	brendan fraser stands at the front of the race for the academy award for best actor but his transformation into a lonely obese man has troubled many in the fatacceptance movement	0	Negative
WebMD	3121238	USA	76201	2022-12-11	01:30:00	Bariatric surgery can help people with obesity lose a significant amount of weight. An unpleasant side effect is the loose, excessive skin that once held the now-lost weight -- and excess skin can cause serious health issues. https://t.co/KwAQfOiDAc https://t.co/ZXcYzjhRY3	bariatric surgery can help people with obesity lose a significant amount of weight an unpleasant side effect is the loose excessive skin that once held the nowlost weight and excess skin can cause serious health issues	0	Negative
frankIIIowski	1684	Phoenix, AZ	4533	2022-12-16	22:20:49	Stop feeding your children ungodly amounts of sugar. I consistently see children with 6 fillings at once… STOP IT! The future for pediatrics is devastating… #Pediatrics #obesity #sugar	stop feeding your children ungodly amounts of sugar i consistently see children with fillings at once stop it the future for pediatrics is devastating	0	Negative
drkcampo	8	Brooklyn, NY	30	2022-12-13	01:50:41	@nycgov @NYCHealthCommr How about eat right, exercise, build your immune system up and become healthier . I haven’t heard that advice yet. Instead stay at home , mask up and and become more obese .	how about eat right exercise build your immune system up and become healthier i havent heard that advice yet instead stay at home mask up and and become more obese	0	Negative
thejackhopkins	27295	United States	67624	2022-12-14	18:19:45	Great. Yes,that’s exactly what America needs. A morbidly obese idiot in spandex, who shits his pants. #DonaldShitsHisPants https://t.co/c8cCe8B6SK	great yesthats exactly what america needs a morbidly obese idiot in spandex who shits his pants	0	Negative
ReclaimMind	7172	Sign up for my newsletter 👉	7218	2022-12-19	08:09:17	The world turned upside down... GOOD Porn Obesity Inflation Globalism Fake meat Censorship Conformity Promiscuity Social credit system BAD Weight lifting Whole foods Free speech Masculinity Trad family Freedom Debate Virtue God Which way will you turn?	the world turned upside downgoodpornobesity inflation globalism fake meat censorshipconformity promiscuity social credit system badweight lifting whole foodsfree speechmasculinitytrad familyfreedomdebate virtuegodwhich way will you turn	0	Negative
APEntertainment	187975	other	54975	2022-12-15	10:41:23	“The Mummy” star Brendan Fraser says playing the morbidly obese Charlie in awards season favorite “The Whale” was his most physically challenging role to date. https://t.co/Co2E9aitUs	the mummy star brendan fraser says playing the morbidly obese charlie in awards season favorite the whale was his most physically challenging role to date	0	Negative
globalhlthtwit	89804	London	26747	2022-12-10	09:44:06	“If we’re ever going to solve the problems of obesity and diabetes…then we’re going to have to tackle the corruption in our health institutions” https://t.co/iidaG01QPR	if were ever going to solve the problems of obesity and diabetesthen were going to have to tackle the corruption in our health institutions	0	Negative
Grimhood	89404	other	68340	2022-12-14	17:06:36	A low n-6 to n-3 polyunsaturated fatty acid ratio diet improves hyperinsulinaemia by restoring insulin clearance in obese youth https://t.co/av0Teia2g8 4:1 O6 to O3 ratio diet. https://t.co/8SOljjDZdd	a low n to n polyunsaturated fatty acid ratio diet improves hyperinsulinaemia by restoring insulin clearance in obese youth o to o ratio diet	1	Neutral
Dmozaffarian	13305	Boston, MA	1732	2022-12-15	18:56:38	The number of US children who have severe obesity is rising so rapidly, they were literally "off the charts" in old government growth charts. @CDCgov today had to release new growth charts extending into the highest child BMIs - our new national reality https://t.co/GjcdRwmZJw	the number of us children who have severe obesity is rising so rapidly they were literally off the charts in old government growth charts today had to release new growth charts extending into the highest child bmis our new national reality	0	Negative
kummkopf	3082	other	29585	2022-12-07	03:40:28	Hi I'm Johnny Knoxsville and this is the Sucking off an obese gas station employee for the show's entire 22 minute air time	hi i am johnny knoxsville and this is thesucking off an obese gas station employee for the show is entire minute air time	0	Negative
zenbrainest	11812	Where else?	22166	2022-12-15	17:44:25	'obesity-induced disinhibition of the lOFC leads to a failure to update changes in the value of food with satiety, which in turn may influence how individuals make decisions in an obesogenic environment.' https://t.co/Yl2RZ8iX7X	obesityinduced disinhibition of the lofc leads to a failure to update changes in the value of food with satiety which in turn may influence how individuals make decisions in an obesogenic environment	0	Negative
lauradearden3	399	other	279	2022-12-13	11:17:44	I'm looking for Senior Research Technician to join us investigating how obesity in pregnancy impacts on parts of brain that control food intake. Any questions DM me! Please RT/ pass on if you know anyone suitable #neuroscience #sciencejobs #cambridgejobs https://t.co/udJgQES1cu	i am looking for senior research technician to join us investigating how obesity in pregnancy impacts on parts of brain that control food intake any questions dm me please rt pass on if you know anyone suitable	1	Neutral
CUAnschutz	13796	Aurora, CO	11193	2022-12-12	23:40:21	What an honor to host French ambassador to the U.S. @Ph_Etienne and his delegation. The team toured @CUAnschutzWell and discussed an international research collaboration led by @A_Bergouignan of @CUMedicalSchool to study the role of sedentary behavior on metabolism and obesity. https://t.co/I5eqlkaWjC	what an honor to host french ambassador to the us and his delegationthe team toured and discussed an international research collaboration led by of to study the role of sedentary behavior on metabolism and obesity	2	Positive
MichelleCardel	11453	Gainesville, FL	13679	2022-12-19	14:32:42	New weight loss drugs are a gamechanger for those living with obesity but has potential to add to health inequities. Quote from @DrGaryFoster regarding role of behavioral weight management as an adjunct to these meds. https://t.co/XKpGmJk2Vn	new weight loss drugs are a gamechanger for those living with obesity but has potential to add to health inequities quote from regarding role of behavioral weight management as an adjunct to these meds	2	Positive
AKTKbasics	56083	other	14557	2022-12-12	17:20:09	Exactly. It start from the west and teachers to India. Obesity used to be a disease and it still is. We have to win against it and not normalize it. Hit the GYM, hit the stadium, hot the park, go on tracks do anything you like to keep yourself fit. https://t.co/8dU7Ucrkvx	exactly it start from the west and teachers to india obesity used to be a disease and it still is we have to win against it and not normalize ithit the gym hit the stadium hot the park go on tracks do anything you like to keep yourself fit	0	Negative
DanielJDrucker	21702	Toronto	26281	2022-12-18	09:31:13	Looking for that holiday stocking stuffer for the metabolism scientist in the family? Wanna hear some stories of the early days and pivotal moments in GLP-1 discovery and drug development? @novonordiskfond has made a 4 part video #diabetes #obesity https://t.co/FpoCFbcrK0 https://t.co/fE0oYmxIGM	looking for that holiday stocking stuffer for the metabolism scientist in the family wanna hear some stories of the early days and pivotal moments in glp discovery and drug development has made a part video	1	Neutral
robertlufkinmd	54685	California	12934	2022-12-16	16:04:16	There is no specific weight when you become fat. Its a gradual process with no special transition point to obesity. Same with chronic diseases like diabetes, fatty liver, heart disease, &amp; Alzheimer's disease. They start years to decades before your doctor diagnoses them. https://t.co/1eNt89udAs	there is no specific weight when you become fatits a gradual process with no special transition point to obesitysame with chronic diseases like diabetes fatty liver heart disease amp alzheimers diseasethey start years to decades before your doctor diagnoses them	1	Neutral
Eggface	12131	Temecula, CA	69692	2022-12-12	13:56:15	Film is a great medium to spark conversation #TheWhale’s Charlie is ill but doesn’t seek care. Let’s talk about how people with #obesity are treated when they do seek care or if care is even available. This conversation needs to happen. https://t.co/y7GzDGxkSv @ObesityAction	film is a great medium to spark conversation charlie is ill but doesnt seek care lets talk about how people with are treated when they do seek care or if care is even available this conversation needs to happen	1	Neutral
fib390_396A	460	other	320	2022-12-08	14:29:51	Thrilled that our article on the contribution of fibrin polymerization to #obesity and #metabolicsyndrome is out in @JTH! Fantastic job by @WSteveHur leading this project. Many thanks to our collaborators @TFFVIIa @aswolberg, #ChristianKastrup. https://t.co/VMQuMt6uJo	thrilled that our article on the contribution of fibrin polymerization to and is out in fantastic job by leading this project many thanks to our collaborators	2	Positive
thesoggyblanket	11916	NOLA	6351	2022-12-18	21:20:17	this little series of photos focuses on life in the south, more specifically in Louisiana. Top ranking in highest crime rate, obesity, poverty, &amp; ranked one of the lowest states in education &amp; healthcare. https://t.co/jEi76g29v3	this little series of photos focuses on life in the south more specifically in louisiana top ranking in highest crime rate obesity poverty amp ranked one of the lowest states in education amp healthcare	1	Neutral
JulieParker144	17311	San Francisco Bay Area	230713	2022-12-19	13:42:09	Researchers have studied kimchi widely, and study results suggest that it has anti-obesity effects. Similarly, studies have shown that kefir may help to promote weight loss in overweight women. https://t.co/SvClwMs3u0	researchers have studied kimchi widely and study results suggest that it has antiobesity effects similarly studies have shown that kefir may help to promote weight loss in overweight women	1	Neutral
KenDBerryMD	136467	Nashville, TN	13136	2022-12-15	15:06:11	Hyperinsulinemia promotes Obesity! Ask your doctor to order a Fasting Insulin &amp;/ C-Peptide https://t.co/gi2naeLGWe	hyperinsulinemia promotes obesityask your doctor to order a fasting insulin amp cpeptide	0	Negative
TheatreofZen	1848	Los Angeles, CA	75150	2022-12-17	22:07:46	#TheWhale is an emotionally compelling character study of the type of person, an obese man, cinema oft ignores. Brendan Fraser showed how depression and compulsive eating due to losing a life partner can be slow suicide. Sadie Sink was brutally cold, but Hong Chau was superb. B+ https://t.co/hUwL2nIZts	is an emotionally compelling character study of the type of person an obese man cinema oft ignores brendan fraser showed how depression and compulsive eating due to losing a life partner can be slow suicide sadie sink was brutally cold but hong chau was superb b	0	Negative
BalibreaJose	5444	Barcelona, Catalunya, Spain	17827	2022-12-15	16:06:07	Today is #obesity day 🗓️. In the Multidisciplinary Unit of @hgermanstrias we treat as a team the pandemic that will stay. Better and better drugs, better and better surgery but still so much to do! @PelliteroSilvia @JordiTarasco @dr_acaballerob @DrPau @ev_marlop @ASMBS https://t.co/PIcoEmZ6mI	today is day in the multidisciplinary unit of we treat as a team the pandemic that will stay better and better drugs better and better surgery but still so much to do	1	Neutral
KatyaSedgwick	5125	Greater Oakland, CA	72675	2022-12-13	21:22:10	@libsoftiktok So, I keep asking, how come the drag queens are all obese these days? Is it some sort of new requirement?	so i keep asking how come the drag queens are all obese these days is it some sort of new requirement	0	Negative
JohnSpeakman4	8347	Shenzhen, Beijing and Aberdeen	7600	2022-12-15	13:27:05	Check out the winter edition of "The endocrinologist"(@Soc_Endo) including a short essay by me on whether switching on BAT to cure obesity is a flawed strategy? https://t.co/2md7DkopYF	check out the winter edition of the endocrinologist including a short essay by me on whether switching on bat to cure obesity is a flawed strategy	0	Negative
helen_collins1	1614	University of Dundee	3765	2022-12-16	13:16:13	Key points: ➡️ Children aren’t active enough. ➡️ Strength exercise - part of the PA guidelines &amp; ⬆️ strength could ⬆️ PA levels. ➡️ Strength exercise beneficial for inactive/overweight/obese children. ➡️ Quality coaches needed. ➡️ Transforming lives - hugely rewarding. https://t.co/BZ7JHMuQPv	key points children arent active enough strength exercise part of the pa guidelines amp strength could pa levels strength exercise beneficial for inactiveoverweightobese children quality coaches needed transforming lives hugely rewarding	2	Positive
nicholasdeorio	49263	25	4517	2022-12-19	06:07:50	@TheQuartering Even obese, J will outlive you if you keep drinking at this rate lmfao	even obese j will outlive you if you keep drinking at this rate lmfao	0	Negative
BlackTzedek	2863	other	221613	2022-12-14	23:51:29	Obesity continues to be a #1 killer and we're deflecting to avoid offending. If you don't want to be held accountable, stay single. That's a huge part of what marriage is for: to be held accountable, so that you can grow. Coddling stagnates. Accountability helps you to thrive. https://t.co/xtDMRLrKm1	obesity continues to be a killer and we are deflecting to avoid offending if you do not want to be held accountable stay single that is a huge part of what marriage is for to be held accountable so that you can grow coddling stagnates accountability helps you to thrive	0	Negative
redpillb0t	64997	other	59091	2022-12-19	02:30:34	People will be too weak from economic and food collapse to stage much of a fight. Americans have almost no fight in them, between the poisons in their food, their chronic obesity, stolen elections, pollution from EMF and brainwashing from their televisions, the threat is minimal.	people will be too weak from economic and food collapse to stage much of a fight americans have almost no fight in them between the poisons in their food their chronic obesity stolen elections pollution from emf and brainwashing from their televisions the threat is minimal	0	Negative
_BarringtonII	61492	Atlanta Georgia	114781	2022-12-16	20:46:49	When that article came out where the obese woman was complaining about how small airplane seats are, I knew that we were on the brink of societal collapse in some fashion. The fact that she rather complain than lose weight says so much about the state of our society.	when that article came out where the obese woman was complaining about how small airplane seats are i knew that we were on the brink of societal collapse in some fashion the fact that she rather complain than lose weight says so much about the state of our society	0	Negative
CGMMaher	10288	Sydney, Australia	6413	2022-12-13	23:20:21	Effect of Diet and Exercise on Knee Pain in Patients With Osteoarthritis and Overweight or Obesity https://t.co/QrgR9SCqdW via @JAMA_current part of @JAMANetwork https://t.co/wsEUjmskGJ	effect of diet and exercise on knee pain in patients with osteoarthritis and overweight or obesity via part of	1	Neutral
kktotlani	20907	Jaipur	301432	2022-12-17	11:01:34	Latest: UP BJP MLA Rajeshwar Singh urges Union government to bring legislation that mandates compulsory physical fitness period in schools that will help to combat rising cases of obesity and diabetes among children	latest up bjp mla rajeshwar singh urges union government to bring legislation that mandates compulsory physical fitness period in schools that will help to combat rising cases of obesity and diabetes among children	1	Neutral
VietHeartPA	9278	SLC, Utah	75427	2022-12-11	14:33:13	We need to recognize obesity as a disease state itself, one of endocrinologic dysfunction and not simply a "person's choice". It contributes substantially to risk of mortality but also significantly impairs quality of life. https://t.co/sM8OnIDuqG	we need to recognize obesity as a disease state itself one of endocrinologic dysfunction and not simply a persons choice it contributes substantially to risk of mortality but also significantly impairs quality of life	0	Negative
SomeShitILike	159	other	7841	2022-12-19	02:32:00	@Texas_Made956 Obese boy with a mom who dyes his hair and with obvious low impulse control. Parental fail 👎	obese boy with a mom who dyes his hair and with obvious low impulse control parental fail	0	Negative
KAErdmann	5238	Gilbert, AZ	18568	2022-12-17	20:06:51	These are all similar patterns: Homelessness is caused by drug addiction rather than a housing shortage. High home prices are caused by loose lending and speculation rather than a housing shortage. It’s obesity, old age, diabetes, killing people rather than Covid.	these are all similar patternshomelessness is caused by drug addiction rather than a housing shortagehigh home prices are caused by loose lending and speculation rather than a housing shortageits obesity old age diabetes killing people rather than covid	0	Negative
JDHaltigan	11894	Pittsburgh🇺🇸 / Toronto 🇨🇦	75459	2022-12-15	01:07:31	It is absolutely mind-boggling to reflect free donuts 🍩 were &amp; still are being offered to an obese population for getting an essentially useless vaxx when attention to proper nutrition alone would have addressed one the biggest risk factors associated with COVID.	it is absolutely mindboggling to reflect free donuts were amp still are being offered to an obese population for getting an essentially useless vaxx when attention to proper nutrition alone would have addressed one the biggest risk factors associated with covid	0	Negative
_BarringtonII	61492	Atlanta Georgia	114781	2022-12-16	20:35:23	They told women that being grotesquely obese was attractive and it isn't. They told men that being out of shape when they are supposed to be the protectors of the vulnerable was ok, when it isn't. We have to go back to basics.	they told women that being grotesquely obese was attractive and it is not they told men that being out of shape when they are supposed to be the protectors of the vulnerable was ok when it is not we have to go back to basics	0	Negative
YURFuckinfat	141	Edgewater, FL	1524	2022-12-16	11:38:38	@EdLatimore Obese all my life, proper human diet was a life saving game changer https://t.co/86HeNt7RSJ	obese all my life proper human diet was a life saving game changer	2	Positive
janemartinopc	4103	Melbourne, Victoria	3712	2022-12-13	01:12:50	Out of a range of interventions to prevent childhood obesity, a health levy on sugary drinks has the biggest impact. #rethinksugarydrinks https://t.co/KEq2mlcZkD	out of a range of interventions to prevent childhood obesity a health levy on sugary drinks has the biggest impact	1	Neutral
thehealthb0t	170593	other	101832	2022-12-19	02:15:33	McDonald's distributes more toys per year than Toys-R-Us. It also helps 5 million children to become obese each year.	mcdonalds distributes more toys per year than toysrus it also helps million children to become obese each year	1	Neutral
spartanseed	19989	Worldwide	3313	2022-12-16	19:04:58	Doubt that obesity in the US is only due to lifestyle, there’s things deeply wrong with the food quality. Reason why Europeans gain weight when they move to the states even if their diet hasn’t changed. All the gmo’s, pesticides, growth hormones in conventional animal products…	doubt that obesity in the us is only due to lifestyle theres things deeply wrong with the food quality reason why europeans gain weight when they move to the states even if their diet hasnt changed all the gmos pesticides growth hormones in conventional animal products	0	Negative
xchromosome	887	Bethesda, MD	876	2022-12-15	15:27:20	How does obesity increase cancer risk? Read this review: Obesity and cancer: Of molecules, societies, and other conundrums @ScienceMagazine https://t.co/Vz43NUGUSI from Dr. Emily J. Gallagher https://t.co/E2SaQoje7N	how does obesity increase cancer riskread this review obesity and cancer of moleculessocieties and other conundrums from dr emily j gallagher	1	Neutral
skinnyslaying	7673	Lw 30kg 5’7	3527	2022-12-15	23:59:12	if you call blueberries "bluebs", bananas "nanas" or Starbucks "starbies" I'm just gonna assume you're obese	if you call blueberries bluebs bananas nanas or starbucks starbies i am just gonna assume you are obese	0	Negative
escapingsugar	1746	England, United Kingdom	332	2022-12-15	06:26:59	110 days sugar free and also hit 3 stone (42lbs) weight loss today. Have managed low carb at a few Christmas social outings without any fuss. No hangovers. Feeling productive and positive! #lowcarb #nosugar #sugarfree #obesity #sugaraddiction #nsng #nsnf #protein @Sugar_Free_Man	days sugar free and also hit stone lbs weight loss today have managed low carb at a few christmas social outings without any fuss no hangovers feeling productive and positive	2	Positive
BarryBStein	5756	other	6772	2022-12-15	01:33:03	Trump says he’s going to make a major announcement tomorrow. Something about superheroes. All I can say is, 'obese blobs need not apply.' He's delusional and living in the Trump bubble. https://t.co/EygAd8W2yL	trump says hes going to make a major announcement tomorrow something about superheroesall i can say is obese blobs need not applyhe is delusional and living in the trump bubble	0	Negative
rafrasenberg	38580	John 8:32 †	5959	2022-12-11	13:54:16	Eating clean, healthy food will solve so many problems for you. Think about: - Lack of energy - Bad mood - Bad skin - Weak immune system - Lack of concentration - Obesity - Etc. Your need proper fuel. Stop consuming trash!	eating clean healthy food will solve so many problems for youthink about lack of energy bad mood bad skin weak immune system lack of concentration obesity etcyour need proper fuel stop consuming trash	0	Negative
swlundgren	483	Omaha, NE	520	2022-12-07	14:16:51	Wonderful to have @totocarbone present CV Grand Rounds (virtually) @unmc this morning on the Obesity Paradox, CRF, and Dietary Interventions in HF. Always enlightening to highlight important interventions in addition to #GDMTWorks. @CvUnmc @windywalonso @BunnyPozehl @HFSA https://t.co/Csvt2LB6bi	wonderful to have present cv grand rounds virtually this morning on the obesity paradox crf and dietary interventions in hf always enlightening to highlight important interventions in addition to	2	Positive
DrChinwe_Obinwa	612	Birmingham	759	2022-12-17	20:33:39	Congratulations @DrLadeSmith another feather to your cap. You continue to inspire! Diabetes and obesity are major problems with mentally unwell patients. The role of the psychiatrist is essential! @KingsHealth @MaudsleyNHS https://t.co/im0or4xrjS	congratulations another feather to your cap you continue to inspire diabetes and obesity are major problems with mentally unwell patients the role of the psychiatrist is essential	2	Positive
drsajumathew	5276	Atlanta, GA	5945	2022-12-18	21:07:47	Want to live longer? A Harvard study showed #1 predictor is happiness w/interpersonal relationships. Others include not smoking, not being #obese &amp; coping w/ #stress.	want to live longer a harvard study showed predictor is happiness winterpersonal relationships others include not smoking not being amp coping w	1	Neutral
ShweetMagnet	2369	other	231	2022-12-11	02:08:22	Daily Scolipede #13 Prompt: "obese scolipede vs obese (your Pokemon of choice) while both trainers in the background enjoying the view" https://t.co/7LKZCcd2Fs https://t.co/QZ6fKXdvZL	daily scolipede prompt obese scolipede vs obese your pokemon of choice while both trainers in the background enjoying the view	1	Neutral
CeltiberianMoon	1683		1668	2022-12-14	11:42:58	Should we surprised that mainstream media is constantly pushing unhealthy ideals? Be it abuse of steroids, surgery, filters, make up and restrictive diets or obesity and ugliness acceptance. The ancients knew what the ideal body looks like https://t.co/yRoWMShC5B	should we surprised that mainstream media is constantly pushing unhealthy ideals be it abuse of steroids surgery filters make up and restrictive diets or obesity and ugliness acceptancethe ancients knew what the ideal body looks like	0	Negative
objectivity111	110	other	1586	2022-12-16	02:00:21	@CigsMake Sure. Cigarettes are harmful. I can understand the logic behind banning them. Yet, will the do the same about alcohol? How about nutrition? Will they control everyone’s diet to prevent obesity? What’s with social life? It is important for health. Regulate friendship and romance?	sure cigarettes are harmful i can understand the logic behind banning them yet will the do the same about alcohol how about nutrition will they control everyones diet to prevent obesity whats with social life it is important for health regulate friendship and romance	0	Negative
ryantherancher	8847	Molon labe	5728	2022-12-15	20:43:23	The BMI chart has changed from 37 to 60. SIXTY. 4.5 MILLION children &amp; teens had SEVERE OBESITY in 2018. Imagine what that number is now. https://t.co/y5a9BWG3KB	the bmi chart has changed from to sixty million children amp teens had severe obesity in imagine what that number is now	0	Negative
roundnfuzzyy	3162	All Over	127	2022-12-15	23:12:13	In case you weren’t sure - I’m obese https://t.co/evhsLEhAKQ 60vids https://t.co/X8jmVVCDq8 #superchubby #gainer #grommr #obese #ssbhm #bellykink #fatboy https://t.co/FULfYbJSC3	in case you werent sure im obese vids	1	Neutral
YussufMwinyi	14668	тнє ∂υкє σƒ мαℓιη∂ι~ѕнιᖇє	75236	2022-12-09	16:00:00	every time you take a 300ml bottle of soda, you take in about 8 to 9 teaspoonfuls of sugar. is it worth risking it for obesity, diabetes, heart disease and dementia.	every time you take a ml bottle of soda you take in about to teaspoonfuls of sugar is it worth risking it for obesity diabetes heart disease and dementia	0	Negative
MiddlesMuffin	1301	other	9495	2022-12-17	17:18:57	hey if you like morbidly obese goth women you should check out the visual novel ;3 a LOT of people worked on it. Link in replies https://t.co/fmHnUheTs3	hey if you like morbidly obese goth women you should check out the visual novel a lot of people worked on itlink in replies	1	Neutral
ZulfiqarAhmed69	18523	London UK || FSD PK	26555	2022-12-13	20:04:35	Stress can cause high blood pressure, heart disease, obesity and diabetes. All those watching news channels all day and those who do political rants are at serious risk.	stress can cause high blood pressure heart disease obesity and diabetesall those watching news channels all day and those who do political rants are at serious risk	0	Negative
VanterlexX	13	other	1148	2022-12-13	13:37:55	@DudespostingWs People in the replies telling this man he’s fatphobic and should stay obese: https://t.co/VdcKpKNK3v	people in the replies telling this man hes fatphobic and should stay obese	0	Negative
denvern3	23734	Vancouver, British Columbia	78763	2022-12-12	04:10:23	I never understood how serious people eat in this continent until I saw how people literally eat around the clock...Restaurants serve Uber Eats/DoorDash pickups overnight 😭. Obesity is rampaging through the area!	i never understood how serious people eat in this continent until i saw how people literally eat around the clockrestaurants serve uber eatsdoordash pickups overnight obesity is rampaging through the area	0	Negative
c_kkramer	137	University of Toronto	123	2022-12-10	02:45:23	Amazon rainforest deforestation is associated with higher rates of obesity and hypertension in Indigenous Brazilian peoples. Cardiometabolic diseases mirrors a sick enviroment. @crisbleitao @UofT_DoM @BBDC_UofT @uoftmedicine @FamedUFRGS @TheLancet https://t.co/7JVCsp6fPp	amazon rainforest deforestation is associated with higher rates of obesity and hypertension in indigenous brazilian peoples cardiometabolic diseases mirrors a sick enviroment	0	Negative
JaimeAlmandoz	491	Dallas, TX	185	2022-12-11	16:22:51	With everything that we know, can anyone help me to understand the inertia towards treating #obesity with evidence-based therapies!? @obsmchat @ASMBS @NeilFlochMD @OMAsocial @MichaelAlbertMD https://t.co/HSCBBGxyrn	with everything that we know can anyone help me to understand the inertia towards treating with evidencebased therapies	0	Negative
AndreAndrewsQ	2528	Parkland, WA	55272	2022-12-13	01:01:40	Concept sketch of a potential obese biker OC that is the subject of an educational video about diet and exercise! Might make him an adoptable if y'all are interested... #OriginalCharacter #ShutUpShogo https://t.co/AQq900Tm7M	concept sketch of a potential obese biker oc that is the subject of an educational video about diet and exercise might make him an adoptable if you all are interested	1	Neutral
2StefanMoore	5411	Phoenix, AZ	6647	2022-12-14	18:51:37	In 2021, Pharma made a record of $1.27 trillion &amp; we have higher rates of cancer, heart disease, diabetes, obesity, dementia, mental illness &amp; autoimmune disease than ever before! Clearly, our “Healthcare” has failed us at disease prevention.	in pharma made a record of trillion amp we have higher rates of cancer heart disease diabetes obesity dementia mental illness amp autoimmune disease than ever before clearly our healthcare has failed us at disease prevention	0	Negative
CheatingSow	3242	I own no posted art	886	2022-12-12	15:35:57	“OIIINK OINK OINK OINK~! Everyone please look at how disgusting this married cheating sow-pig is~! I’m knocked up by some obese pervert, I haven’t been shaving or bathing! OIINK OINK!! SNORRRRT! I reek of stranger’s piss and ballsnot! OINK OINK! I love being a shameless sow~!🐽” https://t.co/m74k2tEtqW	oiiink oink oink oink everyone please look at how disgusting this married cheating sowpig is im knocked up by some obese pervert i havent been shaving or bathing oiink oink snorrrrt i reek of strangers piss and ballsnot oink oink i love being a shameless sow	0	Negative
JGerrings	9711	Essex, UK	73873	2022-12-17	17:33:26	With the British Medical Journal Survey finding over 61% of nurses clinically obese or dangerously overweight it's time to say; NHS NURSES NO! STEP AWAY FROM THE FOODBANK. https://t.co/7vHq2TeyPy	with the british medical journal survey finding over of nurses clinically obese or dangerously overweight it is time to saynhs nurses no step away from the foodbank	0	Negative
RadiologieUSZ	191	Zürich, Schweiz	55	2022-12-13	19:28:58	Big honor for @RadiologieUSZ: The interdisciplinary LOOBesity project will be funded by @TheLOOPZurich. AI-guided body composition profiling from imaging data will lead to better understanding of obesity. Kudos to our team members! @FrauenfelderTh @Gugrohere @Unispital_USZ https://t.co/WYloFQLveE	big honor for the interdisciplinary loobesity project will be funded by aiguided body composition profiling from imaging data will lead to better understanding of obesitykudos to our team members	2	Positive
theNCI	214524	Bethesda, MD	25833	2022-12-13	15:05:01	A new study suggests that people with obesity who had bariatric surgery had a much lower risk of five common cancers that aren’t related to hormone levels, including lung, colorectal, and #EsophagealCancer. https://t.co/LHPO8VkvaC #ColorectalCancer https://t.co/wQ6htBnejG	a new study suggests that people with obesity who had bariatric surgery had a much lower risk of five common cancers that arent related to hormone levels including lung colorectal and	1	Neutral
ajpheartcirc	5265	other	10566	2022-12-13	22:01:40	New Mini Review by Padilla et al. integrates findings from recent studies by @Mizzou_NEP with the existing literature focused on the mechanisms underlying endothelial #InsulinResistance in #Type2Diabetes https://t.co/KKuvOUZ8vH @Mizzou #Diabetes #GlucoseControl #Obesity https://t.co/Pal6a06SYP	new mini review by padilla et al integrates findings from recent studies by with the existing literature focused on the mechanisms underlying endothelial in	1	Neutral
DavidLy50171905	2725	other	23029	2022-12-17	06:05:58	Seriously though, are we being asked to believe that Trump actually sees himself as a chiseled muscular superhero instead of what the man the mirror image reflects who's a decrepit, obese, slovenly looking coward? https://t.co/kICBi209wY	seriously though are we being asked to believe that trump actually sees himself as a chiseled muscular superhero instead of what the man the mirror image reflects who is a decrepit obese slovenly looking coward	0	Negative
HMcdoolittle	4384	DC & Europe	46333	2022-12-11	13:19:48	As a corporate decision this tweet is the equivalent of McDonald’s tweeting “our customers are obese losers.” Why is he trying to drive off his only valuable content creators? MAGA only Truth Social has already flopped. MAGA only is not a viable business model. https://t.co/xgOk73C8XP	as a corporate decision this tweet is the equivalent of mcdonalds tweeting our customers are obese losers why is he trying to drive off his only valuable content creators maga only truth social has already flopped maga only is not a viable business model	0	Negative
scottisaacsmd	6627	Atlanta, GA	5067	2022-12-15	10:59:00	Obesity-related #CVD and adverse complications associated with cardiovascular risk. #cardiotwitter https://t.co/v8LvSq3xts https://t.co/l8zt2SSeKp	obesityrelated and adverse complications associated with cardiovascular risk	0	Negative
NSRoundtable	4192	other	246090	2022-12-15	05:41:42	@nancyzwiebach @imshin Oh, they have money for jewelry, for outrageous amounts of foods (hence the obesity problem among the Pals), for missiles &amp; explosives, and for homes &amp; hotels like these: https://t.co/pVpIeEN7qt	oh they have money for jewelry for outrageous amounts of foods hence the obesity problem among the pals for missiles amp explosives and for homes amp hotels like these	0	Negative
tattoedgoddess9	380	other	1269	2022-12-15	13:40:20	2 hours in the gym this morning and you wander why I am this perfect and always get what I want it is because I put in the hard work your slob of a partner could never do. That why they will always be worthless and obese and I will always be flawless and rich https://t.co/hCY4n6V5aj	hours in the gym this morning and you wander why i am this perfect and always get what i want it is because i put in the hard work your slob of a partner could never do that why they will always be worthless and obese and i will always be flawless and rich	2	Positive
chlketer	840	She/her 17	9623	2022-12-18	17:10:32	@noirettecals @rosavche America is when donuts deep fried butter obese mobility scooter	america is when donuts deep fried butter obese mobility scooter	1	Neutral
DoctorMachineni	72	Chapel Hill, NC	7	2022-12-16	17:45:27	Very thankful to NEJM for producing a series of informative videos about the disease of obesity. https://t.co/hXc5wdOH40 https://t.co/AeHVuCLtBR https://t.co/BL4XTZMYvk Proud to be featured with @ljaronne @AniaJastreboff @MontefioreEndo @ObesitySociety @ConscienHealth @NEJM	very thankful to nejm for producing a series of informative videos about the disease of obesity proud to be featured with	2	Positive
RayoKasali	7593	Lagos, Nigeria	58801	2022-12-14	10:06:29	IGR this, IGR that... IGR is of absolutely zero value if it doesn't translate to HDI. We want to ask where the chunk of the IGR (which is majorly from taxes) goes as it seems that the IGR has chronic obesity while the HDI suffers malnutrition.	igr this igr thatigr is of absolutely zero value if it does not translate to hdi we want to ask where the chunk of the igr which is majorly from taxes goes as it seems that the igr has chronic obesity while the hdi suffers malnutrition	0	Negative
apollodough	340	other	84	2022-12-17	07:34:40	still working on him but his concept is that he is a super fat greasy gamer catboy. also he is in denial about being ridiculously obese https://t.co/LyMvUptvqH	still working on him but his concept is that he is a super fat greasy gamer catboy also he is in denial about being ridiculously obese	0	Negative
JerasIkehorn	34767	other	42392	2022-12-19	01:34:12	Nowhere else on earth could an ‘obese orange grifter’ stick his head on a superhero's body and find suckers willing to pay for it… Nowhere.	nowhere else on earth could an obese orange grifter stick his head on a superheros body and find suckers willing to pay for itnowhere	0	Negative
CJASN	21894	Washington, DC	2886	2022-12-12	19:00:00	"Obesity is at the epicenter of the global CKD problem through its adverse direct effects on the kidney as well as associated intermediate disease states." In this Perspective, Dr @AllonFriedman examines obesity management options for patients with CKD https://t.co/v9unYHjgFv	obesity is at the epicenter of the global ckd problem through its adverse direct effects on the kidney as well as associated intermediate disease states in this perspective dr examines obesity management options for patients with ckd	1	Neutral
DrDennisOuma	9287	Nairobi, Kenya	5703	2022-12-12	15:30:14	Our kids are drowning in Sugar. Protect kids from #obesity and #diabetes. Give them water instead of sugary drinks. https://t.co/4UJh0f4hgH	our kids are drowning in sugar protect kids from and give them water instead of sugary drinks	0	Negative
DrMCrotty	1247	Dublin City, Ireland	852	2022-12-17	10:14:39	Excellent series of videos from ⁦@NEJM⁩ about #Obesity including complex causes, weight stigma and treatment options - well done Dr Louis Aronne, ⁦@AniaJastreboff⁩, ⁦@DoctorMachineni⁩ and all involved! #obesitymedicine #supportnotstigma https://t.co/ZCBsVWSVlH	excellent series of videos from about including complex causes weight stigma and treatment options well done dr louis aronne and all involved	2	Positive
nyadendi_wando	797	Kenya	5914	2022-12-19	08:53:28	If you're a black woman that desires to climb Hollywood ladder, here's what you need to do 1.Have talent. 2.Sexualize yourself. 3.Embrace obesity &amp; champion body positivity. 4. Support LGBT &amp; gender groomers. 5. Support Feminism 6. Support climate change scam. 7. Be Puppet.	if you are a black woman that desires to climb hollywood ladder heres what you need to dohave talent sexualize yourselfembrace obesity amp champion body positivity support lgbt amp gender groomers support feminism support climate change scam be puppet	1	Neutral
AJKDonline	33739	Philadelphia, PA	15904	2022-12-17	17:00:36	Obstacles and Opportunities in Managing Coexisting Obesity and CKD: Report of a Scientific Workshop Cosponsored by @nkf and @ObesitySociety https://t.co/z8h4v8IE3m (FREE temporarily) @PSchauerMD @kramer_holly @carel_leroux @KatherineTuttl8 @AniaJastreboff #obesity #CKD https://t.co/cxNKck5e3f	obstacles and opportunities in managing coexisting obesity and ckd report of a scientific workshop cosponsored by and free temporarily	1	Neutral
SouthGAPatriot	14733	United States	19476	2022-12-11	22:39:07	I think America has done a major disservice normalizing obesity. Being unhealthy to the point of sending yourself to an early grave &amp; harming your body isn’t something to praise. That also doesn’t mean we should make fun of those who are. We definitely shouldn’t make it normal.	i think america has done a major disservice normalizing obesity being unhealthy to the point of sending yourself to an early grave amp harming your body isnt something to praise that also doesnt mean we should make fun of those who are we definitely shouldnt make it normal	0	Negative
UK_ASO	5705	other	2351	2022-12-15	16:20:14	A blog, written for @ncdalliance by @WorldObesity CEO, @johanna_ralston, outlines the need for urgent investment in obesity prevention and management and talks about the main reasons behind the continued and growing global obesity epidemic. Read the blog https://t.co/enLtn6Ny3q	a blog written for by ceo outlines the need for urgent investment in obesity prevention and management and talks about the main reasons behind the continued and growing global obesity epidemicread the blog	1	Neutral
[truncated: 52,504 more rows]
