# Supplementary material for: Exploring Public Emotions on Obesity During the COVID-19 Pandemic Using Sentiment Analysis and Topic Modeling: Cross-Sectional Study
Source: J Med Internet Res. 2024 Oct 11;26:e52142. doi: 10.2196/52142 (PMC11512131; doi:10.2196/52142)
Supplement: Multimedia Appendix 2 [file jmir_v26i1e52142_app2.xlsx]

## Sheet: Supplementary file 2
Document	Topic	Topic_name	Top_n_words	Probability	Representative_document
kim weight loss coffeehi obeseare looking safe effective amp natural weight loss supplement look kim weight loss coffee fat burner supplementit increases metabolism amp curbs appetite leveldm	-1	fat_people_obese_obesity	fat - people - obese - obesity - food - amp - health - like - healthy - one	0	TRUE
sterling work vaccines antibody positivity decreases age higher females amp previous infection antibody positivity lower transplant recipients obese individuals smokers amp specific comorbidities	0	vaccine_vaccinated_vaccines_vaccination	vaccine - vaccinated - vaccines - vaccination - unvaccinated - covid - immunity - get - elderly - immune	1	TRUE
fully vaccinated family member got delta covid preexisting heart failure amp obese spent week hospital drs amp nurses said vaccinated covid patient amp one headed towards ventilator came home inhaler amp great vaccines work	0	vaccine_vaccinated_vaccines_vaccination	vaccine - vaccinated - vaccines - vaccination - unvaccinated - covid - immunity - get - elderly - immune	1	TRUE
scatter plot obesity level vaccine refusal rates	0	vaccine_vaccinated_vaccines_vaccination	vaccine - vaccinated - vaccines - vaccination - unvaccinated - covid - immunity - get - elderly - immune	1	TRUE
whats fox news personalities obsessive mockery president biden older man hateful juvenile disrespectfulespecially since joe still run circles around morbidly obese demigod choice	1	trump_pelosi_president_nancy	trump - pelosi - president - nancy - donald - morbidly - trumps - hes - speaker - calling	1	TRUE
nancy pelosi called donald trump morbidly obese anderson cooper flinch	1	trump_pelosi_president_nancy	trump - pelosi - president - nancy - donald - morbidly - trumps - hes - speaker - calling	1	TRUE
nancy pelosi calls donald trump moberly obese im dead	1	trump_pelosi_president_nancy	trump - pelosi - president - nancy - donald - morbidly - trumps - hes - speaker - calling	1	TRUE
looking hire talented early career researcher support develop career prevention early treatment obesity type diabetes three year post friendly supportive team including brilliant ecrs	2	join_research_team_congratulations	join - research - team - congratulations - register - phd - award - opportunity - th - prof	1	TRUE
big congratulations awarded lai sulin scholarship work obesity amp cancer great comentor along rathmell lab	2	join_research_team_congratulations	join - research - team - congratulations - register - phd - award - opportunity - th - prof	1	TRUE
esther aarts associate pi donders institute awarded starting grant study difficult people suffering obesity stick lifestyle changes congratulations	2	join_research_team_congratulations	join - research - team - congratulations - register - phd - award - opportunity - th - prof	1	TRUE
spend hours going things killing black community obesity aint em	3	black_white_racism_racist	black - white - racism - racist - women - blacks - african - racial - race - hispanic	1	TRUE
free black men shackles obese white women	3	black_white_racism_racist	black - white - racism - racist - women - blacks - african - racial - race - hispanic	1	TRUE
power statistics us blacks mortality gtgt whites regression analysis ruled income poverty obesity diabetes explanations leaves us	3	black_white_racism_racist	black - white - racism - racist - women - blacks - african - racial - race - hispanic	1	TRUE
sedentary behaviors amp reduced physical activity great risk coronary heart disease heart failure hypertension obesity type diabetes mellitusexercise protective chronic disease	4	exercise_activity_physical_training	exercise - activity - physical - training - fitness - aerobic - jogging - sedentary - strength - exercises	1	TRUE
great shape says obese believe exercise	4	exercise_activity_physical_training	exercise - activity - physical - training - fitness - aerobic - jogging - sedentary - strength - exercises	1	TRUE
americans moving activity needed adults physical activity lowers risk heart disease stroke obesity type diabetes learn new report	4	exercise_activity_physical_training	exercise - activity - physical - training - fitness - aerobic - jogging - sedentary - strength - exercises	1	TRUE
americans moving activity needed adults physical activity lowers risk heart disease stroke obesity type diabetes learn new report	4	exercise_activity_physical_training	exercise - activity - physical - training - fitness - aerobic - jogging - sedentary - strength - exercises	1	TRUE
new line unvaccinated people burdening system get back right ban cigarettes weed soda chips fast food alcoholobesity mandate exercise	5	smokers_smoking_alcoholics_addicts	smokers - smoking - alcoholics - addicts - drinkers - unvaccinated - cigarettes - drug - smoker - smoke	1	TRUE
searing hot saturday take weve underestimated effect smoking bans rising obesity ratesand im sure clear tradeoff think	5	smokers_smoking_alcoholics_addicts	smokers - smoking - alcoholics - addicts - drinkers - unvaccinated - cigarettes - drug - smoker - smoke	1	TRUE
many doctors nervous tell patients overweight obese people die obesity smokingwe promote weight loss exercise vigour approach smoking cessation	5	smokers_smoking_alcoholics_addicts	smokers - smoking - alcoholics - addicts - drinkers - unvaccinated - cigarettes - drug - smoker - smoke	1	TRUE
really interesting discussion today thanks everyone joined webinar speakers	6	thanks_research_team_share	thanks - research - team - share - amazing - congratulations - great - join - event - congrats	1	TRUE
opening phd student fall please share know someone might interested thanks email dm info	6	thanks_research_team_share	thanks - research - team - share - amazing - congratulations - great - join - event - congrats	1	TRUE
congrats jhm lab awesome paper check	6	thanks_research_team_share	thanks - research - team - share - amazing - congratulations - great - join - event - congrats	1	TRUE
obesity cancer riskwith obesity risk following cancer increaseduterinekidneycolorectalpancreaticbreastovarian	7	cancer_breast_cancers_tumor	cancer - breast - cancers - tumor - uterine - cells - prostate - endometrial - colorectal - pancreatic	1	TRUE
years agowe ate bread week chapati twice year rice twice month soda twice year meat dailytodaybread chapati rice soda three times daily blame meat rising obesity amp colorectal cancer	7	cancer_breast_cancers_tumor	cancer - breast - cancers - tumor - uterine - cells - prostate - endometrial - colorectal - pancreatic	1	TRUE
obesity cancer happen	7	cancer_breast_cancers_tumor	cancer - breast - cancers - tumor - uterine - cells - prostate - endometrial - colorectal - pancreatic	1	TRUE
nice way finish nationalweek sys rv published found interventions canin women gestational diabetes overwtobesity	8	pregnancy_maternal_pregnant_offspring	pregnancy - maternal - pregnant - offspring - women - gestational - mothers - birth - fetal - preeclampsia	1	TRUE
combat us must also focus growing rates cardiovascular disease obesity amp diabetes among childbearing women dr wanda nicholson former pregnancy amp heart disease task force member advises	8	pregnancy_maternal_pregnant_offspring	pregnancy - maternal - pregnant - offspring - women - gestational - mothers - birth - fetal - preeclampsia	1	TRUE
problem sperm already met egg fertilization occurred interrupt pregnancyif take prescribed reduce chances pregnancy research showing less effective obese women though	8	pregnancy_maternal_pregnant_offspring	pregnancy - maternal - pregnant - offspring - women - gestational - mothers - birth - fetal - preeclampsia	1	TRUE
intermittent fasting improve sleep persons quality life well reduce risk obesity diabetes heart disease study says via	9	sleep_apnea_light_night	sleep - apnea - light - night - sleeping - circadian - hours - duration - deprivation - depression	1	TRUE
whats poor sleep one strongest individual risk factors weight gain obesity one study linked insufficient sleep increased risk obesity children adults respectively	9	sleep_apnea_light_night	sleep - apnea - light - night - sleeping - circadian - hours - duration - deprivation - depression	1	TRUE
sleeping light room may risk factor gaining weight developing according scientists national institutes health	9	sleep_apnea_light_night	sleep - apnea - light - night - sleeping - circadian - hours - duration - deprivation - depression	1	TRUE
excited exchange thoughts ideas majesty queen letizia problem childhood obesity importance health promotion earliest age	10	childhood_prevention_child_interventions	childhood - prevention - child - interventions - children - action - intervention - research - pediatric - early	1	TRUE
join world childrens day discussion childhood obesity prevention maintain momentum challenging new covid reality register	10	childhood_prevention_child_interventions	childhood - prevention - child - interventions - children - action - intervention - research - pediatric - early	1	TRUE
fully funded year postdoc position available working childhood obesity amp immune system dysregulation details message email andrewehogan please rt	10	childhood_prevention_child_interventions	childhood - prevention - child - interventions - children - action - intervention - research - pediatric - early	1	TRUE
fully funded year postdoc position available working childhood obesity amp immune system dysregulation details message email andrewehogan please rt	10	childhood_prevention_child_interventions	childhood - prevention - child - interventions - children - action - intervention - research - pediatric - early	1	TRUE
using bmi traditional obesity science contributes worse health outcomes fat people heres bmi might actually leave people worse	11	bmi_height_measure_index	bmi - height - measure - index - mass - normal - chart - overweight - range - underweight	1	TRUE
using bmi traditional obesity science contributes worse health outcomes fat people heres bmi might actually leave people worse	11	bmi_height_measure_index	bmi - height - measure - index - mass - normal - chart - overweight - range - underweight	1	TRUE
using bmi traditional obesity science contributes worse health outcomes fat people heres bmi might actually leave people worse	11	bmi_height_measure_index	bmi - height - measure - index - mass - normal - chart - overweight - range - underweight	1	TRUE
obesity paradox observed asian patients hfonly defined using bmi leanfat people high whtr amp low bmi worst outcomes	11	bmi_height_measure_index	bmi - height - measure - index - mass - normal - chart - overweight - range - underweight	1	TRUE
cm kg learned today according bmi means classified overweightso wonder useful bmi isand also wonder stat twothirds australians apparently overweight obese	11	bmi_height_measure_index	bmi - height - measure - index - mass - normal - chart - overweight - range - underweight	1	TRUE
amp team inc award transforming uk food systems health focus sustainable amp healthier food choices retail settings people living obesity food insecurity	12	food_insecurity_systems_retail	food - insecurity - systems - retail - environments - foods - hunger - fast - industry - junk	1	TRUE
agree ali gone foods choose gt ultra processed easy overconsume feel sated couple ads long commutes sedentary lifestyle amp mystery obesity	12	food_insecurity_systems_retail	food - insecurity - systems - retail - environments - foods - hunger - fast - industry - junk	1	TRUE
new evaluation retail initiatives shows importance time build stakeholder commitment healthy changes	12	food_insecurity_systems_retail	food - insecurity - systems - retail - environments - foods - hunger - fast - industry - junk	1	TRUE
coronavirus obesity increases risks covid	13	coronavirus_corona_frances_virus	coronavirus - corona - frances - virus - epidemiologist - risk - underlying - kills - pandemic - vulnerable	1	TRUE
revealed obesity raises risk dying coronavirus	13	coronavirus_corona_frances_virus	coronavirus - corona - frances - virus - epidemiologist - risk - underlying - kills - pandemic - vulnerable	1	TRUE
via obesity blamed johnsons coronavirus suffering via revealed weighed almost half stone ft puts highrisk category	13	coronavirus_corona_frances_virus	coronavirus - corona - frances - virus - epidemiologist - risk - underlying - kills - pandemic - vulnerable	1	TRUE
new article back new minister climatecongestionobesity crises full swing lay delivery plan belfast bicycle network covered yrs dust	14	cycling_pollution_bike_air	cycling - pollution - bike - air - congestion - transport - cars - road - traffic - walking	1	TRUE
incredibly disappointing listening mary wilson blatantly antibikeproprivate car absolutely national broadcaster age amp problems deeply concerning	14	cycling_pollution_bike_air	cycling - pollution - bike - air - congestion - transport - cars - road - traffic - walking	1	TRUE
ice cream van pitch earns around month councils commitment tackling obesity amp air pollution surprisingly vague	14	cycling_pollution_bike_air	cycling - pollution - bike - air - congestion - transport - cars - road - traffic - walking	1	TRUE
quelquun dit la femme ne grossit pas elle augmente juste ses surfaces de caresse cest la meilleure phrase thrapeutique que jai jamais entendu de vie depuis que je lutte contre mon poids	15	women_men_woman_beauty	women - men - woman - beauty - man - female - feminist - feminism - attractive - pageant	1	TRUE
find strange anorexic thin women always see eternally ugly opposed obese women shame fat disgusting	15	women_men_woman_beauty	women - men - woman - beauty - man - female - feminist - feminism - attractive - pageant	1	TRUE
whoever needs hear slim women still curvycurvy excess fatobesity curvy	15	women_men_woman_beauty	women - men - woman - beauty - man - female - feminist - feminism - attractive - pageant	1	TRUE
gut microbiota alterations obesity remain subject debate findings report decrease gut microbes associated inflammation undesirable bacteroides enterotype individuals obesity associated use statin drugs	16	gut_microbiota_microbiome_bacteria	gut - microbiota - microbiome - bacteria - microbes - microbial - probiotic - composition - alterations - akkermansia	1	TRUE
gut microbiota alterations obesity debatedthese researchers looked participants lens enterotypes amp found undesirable bact enterotype frequent people higher bmi people taking statins	16	gut_microbiota_microbiome_bacteria	gut - microbiota - microbiome - bacteria - microbes - microbial - probiotic - composition - alterations - akkermansia	1	TRUE
new research uncovers compelling link gut bacteria obesity immune system	16	gut_microbiota_microbiome_bacteria	gut - microbiota - microbiome - bacteria - microbes - microbial - probiotic - composition - alterations - akkermansia	1	TRUE
discovery obesityassociated gene variants near ripk locus amp report silencing ripk protective model dietinduced obesity	17	genes_genetic_genetics_gene	genes - genetic - genetics - gene - variants - environment - mutations - polygenic - discovery - sequencing	1	TRUE
holding court genomics obesity inspiring	17	genes_genetic_genetics_gene	genes - genetic - genetics - gene - variants - environment - mutations - polygenic - discovery - sequencing	1	TRUE
helpful would genetic test obesity risk clue says prof impressed via	17	genes_genetic_genetics_gene	genes - genetic - genetics - gene - variants - environment - mutations - polygenic - discovery - sequencing	1	TRUE
maybe relates obese dachshunds lol	18	dog_pets_pet_dogs	dog - pets - pet - dogs - animals - animal - cute - vet - abuse - overfeeding	1	TRUE
god yall stop glorifying obese pets please	18	dog_pets_pet_dogs	dog - pets - pet - dogs - animals - animal - cute - vet - abuse - overfeeding	1	TRUE
letting pets get obese cruelty lol	18	dog_pets_pet_dogs	dog - pets - pet - dogs - animals - animal - cute - vet - abuse - overfeeding	1	TRUE
morbid obesity leads cardiac arrest	19	heart_cardiac_cardiometabolic_failure	heart - cardiac - cardiometabolic - failure - cardiovascular - atrial - disease - hf - stroke - attack	1	TRUE
interesting editorial overweight obesity heart failure doi	19	heart_cardiac_cardiometabolic_failure	heart - cardiac - cardiometabolic - failure - cardiovascular - atrial - disease - hf - stroke - attack	1	TRUE
jillian michaels backing obesity claims nothing beautiful clogged arteries	19	heart_cardiac_cardiometabolic_failure	heart - cardiac - cardiometabolic - failure - cardiovascular - atrial - disease - hf - stroke - attack	1	TRUE
sign hybrid island obesity action forum event nov th discussing obesity stigma register	20	stigma_bias_discrimination_weight	stigma - bias - discrimination - weight - stigmatizing - stigmatised - living - stigmatising - professionals - healthcare	1	TRUE
aspire combines prolific scholarship obesity effective advocacy stigma looking forward grand rounds	20	stigma_bias_discrimination_weight	stigma - bias - discrimination - weight - stigmatizing - stigmatised - living - stigmatising - professionals - healthcare	1	TRUE
international panel issued consensus statement condemning weight stigma given people w overweight obesity often assumed lazy undisciplined despite evidence body weight regulated complex factors involuntary	20	stigma_bias_discrimination_weight	stigma - bias - discrimination - weight - stigmatizing - stigmatised - living - stigmatising - professionals - healthcare	1	TRUE
long haired cats need bathing potential dirt muck long fur helps reduce shedding obese cats need bathing cannot clean adequately enoughthere literally many reasons bathe cat	21	cat_cats_kitty_feline	cat - cats - kitty - feline - cute - cinderblock - vet - owners - owner - pet	1	TRUE
scour internet find ways self righteous cat extraordinarily long look terribly obese find ways feel valuable involve trashing others	21	cat_cats_kitty_feline	cat - cats - kitty - feline - cute - cinderblock - vet - owners - owner - pet	1	TRUE
veterinarian cat dangerously obesejon arbuckle tells loves lasagneveterinarian waving guys straitjacket im sure sir	21	cat_cats_kitty_feline	cat - cats - kitty - feline - cute - cinderblock - vet - owners - owner - pet	1	TRUE
face masks social distancing stickers litter pavement graffiti obesity nudity	22	masks_mask_wearing_wear	masks - mask - wearing - wear - masked - abrams - stacey - face - maskless - woman	1	TRUE
shut schools wear masks smokers obese	22	masks_mask_wearing_wear	masks - mask - wearing - wear - masked - abrams - stacey - face - maskless - woman	1	TRUE
mask wearing grocery store may fool corona cases mountain dew going fool obesity	22	masks_mask_wearing_wear	masks - mask - wearing - wear - masked - abrams - stacey - face - maskless - woman	1	TRUE
weird shut whole world virus threatened lives less half percent populationbut united states obese never hear steps taken solve	23	virus_viruses_deadly_usaand	virus - viruses - deadly - usaand - gyms - disproportionately - viral - nearing - mitigation - targets	1	TRUE
know biggest comorbidity historically viruses obesity	23	virus_viruses_deadly_usaand	virus - viruses - deadly - usaand - gyms - disproportionately - viral - nearing - mitigation - targets	1	TRUE
horrific one leader country calling virus deadly virus effects elderly obese people going camp people survive virus die itwe knew get sinister	23	virus_viruses_deadly_usaand	virus - viruses - deadly - usaand - gyms - disproportionately - viral - nearing - mitigation - targets	1	TRUE
many ailments deserve far attention epidemics opioid od obesity reemergence polio worsening mental health removing pandemic designation places covid among list diseases harming americans	24	drug_suicide_overdoses_opioid	drug - suicide - overdoses - opioid - addiction - opioids - expectancy - abuse - alcoholism - drugs	1	TRUE
drugs without self control obese people	24	drug_suicide_overdoses_opioid	drug - suicide - overdoses - opioid - addiction - opioids - expectancy - abuse - alcoholism - drugs	1	TRUE
drugs without self control obese people	24	drug_suicide_overdoses_opioid	drug - suicide - overdoses - opioid - addiction - opioids - expectancy - abuse - alcoholism - drugs	1	TRUE
drugs without self control obese people	24	drug_suicide_overdoses_opioid	drug - suicide - overdoses - opioid - addiction - opioids - expectancy - abuse - alcoholism - drugs	1	TRUE
drugs without self control obese people	24	drug_suicide_overdoses_opioid	drug - suicide - overdoses - opioid - addiction - opioids - expectancy - abuse - alcoholism - drugs	1	TRUE
drugs without self control obese people	24	drug_suicide_overdoses_opioid	drug - suicide - overdoses - opioid - addiction - opioids - expectancy - abuse - alcoholism - drugs	1	TRUE
suffering mini strokes due obesity drug addiction	24	drug_suicide_overdoses_opioid	drug - suicide - overdoses - opioid - addiction - opioids - expectancy - abuse - alcoholism - drugs	1	TRUE
interesting tweet impressions hour usually around k know great tweet btw however wonder another issue mention obesity precious fast food joint together causing throttled	25	twitter_tweet_tweets_tweeting	twitter - tweet - tweets - tweeting - social - media - maga - tweeter - posts - tweeted	1	TRUE
people twitter relationships fellow tweeps online twitter time yet tell take twitter seriously like irony got overfed declared clinically obese	25	twitter_tweet_tweets_tweeting	twitter - tweet - tweets - tweeting - social - media - maga - tweeter - posts - tweeted	1	TRUE
ok everyone tag many look twitter need help intervene coworkers obeseor bother	25	twitter_tweet_tweets_tweeting	twitter - tweet - tweets - tweeting - social - media - maga - tweeter - posts - tweeted	1	TRUE
news alert insulin resistance precedes obesity opposite	26	insulin_resistance_sensitivity_adipose	insulin - resistance - sensitivity - adipose - inflammation - syndrome - tissue - metabolic - glucose - lipodystrophy	1	TRUE
south asians poycystic ovarian syndrome could nore insulin resistance highlighting importance lifestyle modifications managing obesity achievement optimal weight	26	insulin_resistance_sensitivity_adipose	insulin - resistance - sensitivity - adipose - inflammation - syndrome - tissue - metabolic - glucose - lipodystrophy	1	TRUE
blame insulin resistance obesity cant blame obesity insulin resistance	26	insulin_resistance_sensitivity_adipose	insulin - resistance - sensitivity - adipose - inflammation - syndrome - tissue - metabolic - glucose - lipodystrophy	1	TRUE
im trying figure hes hes obesehe doesnt exercisehes got cardiovascular diseasehe lives big macs diet cokeshe welldocumented temperhe holds grudges foreverits amazing guy even still alive	27	hes_man_old_guy	hes - man - old - guy - lifts - luke - morbidly - year - dude - hat	1	TRUE
problem year old obese man beat diseasethese numbers meaningless mcdonalds national health plan	27	hes_man_old_guy	hes - man - old - guy - lifts - luke - morbidly - year - dude - hat	1	TRUE
hero broken obese	27	hes_man_old_guy	hes - man - old - guy - lifts - luke - morbidly - year - dude - hat	1	TRUE
lot eg difficult prone roll onto stomach obese people use less damaged parts lung obesity major risk factor	28	ventilation_mechanical_airway_respiratory	ventilation - mechanical - airway - respiratory - lung - ventilator - pulmonary - oxygen - hospitalized - lungs	1	TRUE
cdc hospitalized needing ventilation died overweight obese us obese overweight low vitamins amp plansolutions medical elite media minions demonize quasicriminal negligence	28	ventilation_mechanical_airway_respiratory	ventilation - mechanical - airway - respiratory - lung - ventilator - pulmonary - oxygen - hospitalized - lungs	1	TRUE
obese people three times likely die covid seven times likely need ventilator	28	ventilation_mechanical_airway_respiratory	ventilation - mechanical - airway - respiratory - lung - ventilator - pulmonary - oxygen - hospitalized - lungs	1	TRUE
people obesity bariatric surgery associated longer life expectancy usual obesity care	29	surgery_bariatric_patients_surgical	surgery - bariatric - patients - surgical - metabolic - loss - usual - surgeon - mortality - underwent	1	TRUE
talk bariatric surgery fix obesity extract blog even people surgically alter even operations almost doubled year take years clear backlog	29	surgery_bariatric_patients_surgical	surgery - bariatric - patients - surgical - metabolic - loss - usual - surgeon - mortality - underwent	1	TRUE
continuing prove effective durable treatment severe obesity bariatric surgery also continues surprise additional benefits disclosure surgeon	29	surgery_bariatric_patients_surgical	surgery - bariatric - patients - surgical - metabolic - loss - usual - surgeon - mortality - underwent	1	TRUE
anderson cooper sorry calling trump obese turtle	30	turtle_cooper_anderson_flailing	turtle - cooper - anderson - flailing - sun - hot - back - realizing - trump - president	1	TRUE
anderson cooper called trump obese turtle back flailing hot sun need ill logged forever	30	turtle_cooper_anderson_flailing	turtle - cooper - anderson - flailing - sun - hot - back - realizing - trump - president	1	TRUE
anderson cooper called trump obese turtle disrespectful lol far	30	turtle_cooper_anderson_flailing	turtle - cooper - anderson - flailing - sun - hot - back - realizing - trump - president	1	TRUE
studies link horlicks consumption obesity provide mostly sugar hardly nutrients human body utilize	31	sugar_excess_added_sodium	sugar - excess - added - sodium - diabetes - intake - sugars - consumption - overconsuming - ingests	1	TRUE
diabetes caused stress obesity mitochondrial damage sugar	31	sugar_excess_added_sodium	sugar - excess - added - sodium - diabetes - intake - sugars - consumption - overconsuming - ingests	1	TRUE
abdominal obesity excessive sugar disease fermented otherwise	31	sugar_excess_added_sodium	sugar - excess - added - sodium - diabetes - intake - sugars - consumption - overconsuming - ingests	1	TRUE
obesity	32	code_obesityrct_rollers_obesity	code - obesityrct - rollers - obesity - tw - obesityldl - justemotional - dganme - hommoride - ouna	1	TRUE
obesity	32	code_obesityrct_rollers_obesity	code - obesityrct - rollers - obesity - tw - obesityldl - justemotional - dganme - hommoride - ouna	0.650537	TRUE
obesity	32	code_obesityrct_rollers_obesity	code - obesityrct - rollers - obesity - tw - obesityldl - justemotional - dganme - hommoride - ouna	0.739331	TRUE
obesity	32	code_obesityrct_rollers_obesity	code - obesityrct - rollers - obesity - tw - obesityldl - justemotional - dganme - hommoride - ouna	0.56898	TRUE
obesity	32	code_obesityrct_rollers_obesity	code - obesityrct - rollers - obesity - tw - obesityldl - justemotional - dganme - hommoride - ouna	1	TRUE
obesity	32	code_obesityrct_rollers_obesity	code - obesityrct - rollers - obesity - tw - obesityldl - justemotional - dganme - hommoride - ouna	0.386565	TRUE
obesity	32	code_obesityrct_rollers_obesity	code - obesityrct - rollers - obesity - tw - obesityldl - justemotional - dganme - hommoride - ouna	1	TRUE
obesity	32	code_obesityrct_rollers_obesity	code - obesityrct - rollers - obesity - tw - obesityldl - justemotional - dganme - hommoride - ouna	0.580425	TRUE
obesity	32	code_obesityrct_rollers_obesity	code - obesityrct - rollers - obesity - tw - obesityldl - justemotional - dganme - hommoride - ouna	0.519159	TRUE
obesity	32	code_obesityrct_rollers_obesity	code - obesityrct - rollers - obesity - tw - obesityldl - justemotional - dganme - hommoride - ouna	0.707392	TRUE
obesity	32	code_obesityrct_rollers_obesity	code - obesityrct - rollers - obesity - tw - obesityldl - justemotional - dganme - hommoride - ouna	0.467674	TRUE
obesity	32	code_obesityrct_rollers_obesity	code - obesityrct - rollers - obesity - tw - obesityldl - justemotional - dganme - hommoride - ouna	0.626006	TRUE
obesity	32	code_obesityrct_rollers_obesity	code - obesityrct - rollers - obesity - tw - obesityldl - justemotional - dganme - hommoride - ouna	0.542253	TRUE
obesity	32	code_obesityrct_rollers_obesity	code - obesityrct - rollers - obesity - tw - obesityldl - justemotional - dganme - hommoride - ouna	0.869504	TRUE
obesity	32	code_obesityrct_rollers_obesity	code - obesityrct - rollers - obesity - tw - obesityldl - justemotional - dganme - hommoride - ouna	0.659975	TRUE
obesity	32	code_obesityrct_rollers_obesity	code - obesityrct - rollers - obesity - tw - obesityldl - justemotional - dganme - hommoride - ouna	0.679855	TRUE
obesity	32	code_obesityrct_rollers_obesity	code - obesityrct - rollers - obesity - tw - obesityldl - justemotional - dganme - hommoride - ouna	0.668713	TRUE
obesity	32	code_obesityrct_rollers_obesity	code - obesityrct - rollers - obesity - tw - obesityldl - justemotional - dganme - hommoride - ouna	0.423353	TRUE
obesity	32	code_obesityrct_rollers_obesity	code - obesityrct - rollers - obesity - tw - obesityldl - justemotional - dganme - hommoride - ouna	0.0540006	TRUE
obesity	32	code_obesityrct_rollers_obesity	code - obesityrct - rollers - obesity - tw - obesityldl - justemotional - dganme - hommoride - ouna	0.387777	TRUE
obesity	32	code_obesityrct_rollers_obesity	code - obesityrct - rollers - obesity - tw - obesityldl - justemotional - dganme - hommoride - ouna	0.763235	TRUE
obesity	32	code_obesityrct_rollers_obesity	code - obesityrct - rollers - obesity - tw - obesityldl - justemotional - dganme - hommoride - ouna	0.884212	TRUE
obesity	32	code_obesityrct_rollers_obesity	code - obesityrct - rollers - obesity - tw - obesityldl - justemotional - dganme - hommoride - ouna	0.0420953	TRUE
obesity	32	code_obesityrct_rollers_obesity	code - obesityrct - rollers - obesity - tw - obesityldl - justemotional - dganme - hommoride - ouna	1	TRUE
obesity	32	code_obesityrct_rollers_obesity	code - obesityrct - rollers - obesity - tw - obesityldl - justemotional - dganme - hommoride - ouna	0.630768	TRUE
obesity	32	code_obesityrct_rollers_obesity	code - obesityrct - rollers - obesity - tw - obesityldl - justemotional - dganme - hommoride - ouna	0.0414592	TRUE
obesity	32	code_obesityrct_rollers_obesity	code - obesityrct - rollers - obesity - tw - obesityldl - justemotional - dganme - hommoride - ouna	0.635469	TRUE
obesity	32	code_obesityrct_rollers_obesity	code - obesityrct - rollers - obesity - tw - obesityldl - justemotional - dganme - hommoride - ouna	0.827066	TRUE
obesity	32	code_obesityrct_rollers_obesity	code - obesityrct - rollers - obesity - tw - obesityldl - justemotional - dganme - hommoride - ouna	1	TRUE
obesity	32	code_obesityrct_rollers_obesity	code - obesityrct - rollers - obesity - tw - obesityldl - justemotional - dganme - hommoride - ouna	1	TRUE
obesity	32	code_obesityrct_rollers_obesity	code - obesityrct - rollers - obesity - tw - obesityldl - justemotional - dganme - hommoride - ouna	1	TRUE
obesity	32	code_obesityrct_rollers_obesity	code - obesityrct - rollers - obesity - tw - obesityldl - justemotional - dganme - hommoride - ouna	0.433621	TRUE
obesity	32	code_obesityrct_rollers_obesity	code - obesityrct - rollers - obesity - tw - obesityldl - justemotional - dganme - hommoride - ouna	0.97376	TRUE
obesity	32	code_obesityrct_rollers_obesity	code - obesityrct - rollers - obesity - tw - obesityldl - justemotional - dganme - hommoride - ouna	0.0587083	TRUE
obesity	32	code_obesityrct_rollers_obesity	code - obesityrct - rollers - obesity - tw - obesityldl - justemotional - dganme - hommoride - ouna	0.40819	TRUE
obesity	32	code_obesityrct_rollers_obesity	code - obesityrct - rollers - obesity - tw - obesityldl - justemotional - dganme - hommoride - ouna	1	TRUE
obesity	32	code_obesityrct_rollers_obesity	code - obesityrct - rollers - obesity - tw - obesityldl - justemotional - dganme - hommoride - ouna	0.716329	TRUE
obesity	32	code_obesityrct_rollers_obesity	code - obesityrct - rollers - obesity - tw - obesityldl - justemotional - dganme - hommoride - ouna	0.679075	TRUE
obesity	32	code_obesityrct_rollers_obesity	code - obesityrct - rollers - obesity - tw - obesityldl - justemotional - dganme - hommoride - ouna	0.939419	TRUE
obesity	32	code_obesityrct_rollers_obesity	code - obesityrct - rollers - obesity - tw - obesityldl - justemotional - dganme - hommoride - ouna	0.60385	TRUE
obesity	32	code_obesityrct_rollers_obesity	code - obesityrct - rollers - obesity - tw - obesityldl - justemotional - dganme - hommoride - ouna	0.679075	TRUE
obesity	32	code_obesityrct_rollers_obesity	code - obesityrct - rollers - obesity - tw - obesityldl - justemotional - dganme - hommoride - ouna	0.679075	TRUE
obesity	32	code_obesityrct_rollers_obesity	code - obesityrct - rollers - obesity - tw - obesityldl - justemotional - dganme - hommoride - ouna	0.327977	TRUE
obesity	32	code_obesityrct_rollers_obesity	code - obesityrct - rollers - obesity - tw - obesityldl - justemotional - dganme - hommoride - ouna	0.580735	TRUE
obesity	32	code_obesityrct_rollers_obesity	code - obesityrct - rollers - obesity - tw - obesityldl - justemotional - dganme - hommoride - ouna	0.679075	TRUE
obesity	32	code_obesityrct_rollers_obesity	code - obesityrct - rollers - obesity - tw - obesityldl - justemotional - dganme - hommoride - ouna	0.679075	TRUE
obesity	32	code_obesityrct_rollers_obesity	code - obesityrct - rollers - obesity - tw - obesityldl - justemotional - dganme - hommoride - ouna	0.248613	TRUE
obesity	32	code_obesityrct_rollers_obesity	code - obesityrct - rollers - obesity - tw - obesityldl - justemotional - dganme - hommoride - ouna	0.320689	TRUE
obesity	32	code_obesityrct_rollers_obesity	code - obesityrct - rollers - obesity - tw - obesityldl - justemotional - dganme - hommoride - ouna	0.649046	TRUE
obesity	32	code_obesityrct_rollers_obesity	code - obesityrct - rollers - obesity - tw - obesityldl - justemotional - dganme - hommoride - ouna	0.790929	TRUE
obesity	32	code_obesityrct_rollers_obesity	code - obesityrct - rollers - obesity - tw - obesityldl - justemotional - dganme - hommoride - ouna	0.814104	TRUE
obesity	32	code_obesityrct_rollers_obesity	code - obesityrct - rollers - obesity - tw - obesityldl - justemotional - dganme - hommoride - ouna	0.737457	TRUE
obesity	32	code_obesityrct_rollers_obesity	code - obesityrct - rollers - obesity - tw - obesityldl - justemotional - dganme - hommoride - ouna	0.828197	TRUE
obesity	32	code_obesityrct_rollers_obesity	code - obesityrct - rollers - obesity - tw - obesityldl - justemotional - dganme - hommoride - ouna	0.635302	TRUE
obesity	32	code_obesityrct_rollers_obesity	code - obesityrct - rollers - obesity - tw - obesityldl - justemotional - dganme - hommoride - ouna	0.559054	TRUE
obesity	32	code_obesityrct_rollers_obesity	code - obesityrct - rollers - obesity - tw - obesityldl - justemotional - dganme - hommoride - ouna	0.499692	TRUE
obesity	32	code_obesityrct_rollers_obesity	code - obesityrct - rollers - obesity - tw - obesityldl - justemotional - dganme - hommoride - ouna	0.854264	TRUE
obesity	32	code_obesityrct_rollers_obesity	code - obesityrct - rollers - obesity - tw - obesityldl - justemotional - dganme - hommoride - ouna	1	TRUE
obesity	32	code_obesityrct_rollers_obesity	code - obesityrct - rollers - obesity - tw - obesityldl - justemotional - dganme - hommoride - ouna	0.86369	TRUE
obesity	32	code_obesityrct_rollers_obesity	code - obesityrct - rollers - obesity - tw - obesityldl - justemotional - dganme - hommoride - ouna	0.39714	TRUE
obesity	32	code_obesityrct_rollers_obesity	code - obesityrct - rollers - obesity - tw - obesityldl - justemotional - dganme - hommoride - ouna	0.679075	TRUE
obesity	32	code_obesityrct_rollers_obesity	code - obesityrct - rollers - obesity - tw - obesityldl - justemotional - dganme - hommoride - ouna	0.420389	TRUE
obesity	32	code_obesityrct_rollers_obesity	code - obesityrct - rollers - obesity - tw - obesityldl - justemotional - dganme - hommoride - ouna	0.0533067	TRUE
obesity	32	code_obesityrct_rollers_obesity	code - obesityrct - rollers - obesity - tw - obesityldl - justemotional - dganme - hommoride - ouna	0.679075	TRUE
obesity	32	code_obesityrct_rollers_obesity	code - obesityrct - rollers - obesity - tw - obesityldl - justemotional - dganme - hommoride - ouna	0.810186	TRUE
obesity	32	code_obesityrct_rollers_obesity	code - obesityrct - rollers - obesity - tw - obesityldl - justemotional - dganme - hommoride - ouna	1	TRUE
obesity	32	code_obesityrct_rollers_obesity	code - obesityrct - rollers - obesity - tw - obesityldl - justemotional - dganme - hommoride - ouna	0.679075	TRUE
obesity	32	code_obesityrct_rollers_obesity	code - obesityrct - rollers - obesity - tw - obesityldl - justemotional - dganme - hommoride - ouna	0.628506	TRUE
obesity	32	code_obesityrct_rollers_obesity	code - obesityrct - rollers - obesity - tw - obesityldl - justemotional - dganme - hommoride - ouna	0.511565	TRUE
obese	33	thick_obese_difference_borderline	thick - obese - difference - borderline - unknown - forgot - pounds - barf - magikarp - westie	0.418395	TRUE
obese	33	thick_obese_difference_borderline	thick - obese - difference - borderline - unknown - forgot - pounds - barf - magikarp - westie	0.981935	TRUE
obese	33	thick_obese_difference_borderline	thick - obese - difference - borderline - unknown - forgot - pounds - barf - magikarp - westie	0.234923	TRUE
obese	33	thick_obese_difference_borderline	thick - obese - difference - borderline - unknown - forgot - pounds - barf - magikarp - westie	0.854901	TRUE
obese	33	thick_obese_difference_borderline	thick - obese - difference - borderline - unknown - forgot - pounds - barf - magikarp - westie	0.642954	TRUE
obese	33	thick_obese_difference_borderline	thick - obese - difference - borderline - unknown - forgot - pounds - barf - magikarp - westie	0.742911	TRUE
obese	33	thick_obese_difference_borderline	thick - obese - difference - borderline - unknown - forgot - pounds - barf - magikarp - westie	0.832018	TRUE
obese	33	thick_obese_difference_borderline	thick - obese - difference - borderline - unknown - forgot - pounds - barf - magikarp - westie	1	TRUE
obese	33	thick_obese_difference_borderline	thick - obese - difference - borderline - unknown - forgot - pounds - barf - magikarp - westie	0.977901	TRUE
obese	33	thick_obese_difference_borderline	thick - obese - difference - borderline - unknown - forgot - pounds - barf - magikarp - westie	1	TRUE
obese	33	thick_obese_difference_borderline	thick - obese - difference - borderline - unknown - forgot - pounds - barf - magikarp - westie	0.62479	TRUE
obese	33	thick_obese_difference_borderline	thick - obese - difference - borderline - unknown - forgot - pounds - barf - magikarp - westie	1	TRUE
obese	33	thick_obese_difference_borderline	thick - obese - difference - borderline - unknown - forgot - pounds - barf - magikarp - westie	0.977602	TRUE
obese	33	thick_obese_difference_borderline	thick - obese - difference - borderline - unknown - forgot - pounds - barf - magikarp - westie	1	TRUE
obese	33	thick_obese_difference_borderline	thick - obese - difference - borderline - unknown - forgot - pounds - barf - magikarp - westie	1	TRUE
obese	33	thick_obese_difference_borderline	thick - obese - difference - borderline - unknown - forgot - pounds - barf - magikarp - westie	0.456761	TRUE
obese	33	thick_obese_difference_borderline	thick - obese - difference - borderline - unknown - forgot - pounds - barf - magikarp - westie	0.977602	TRUE
obese	33	thick_obese_difference_borderline	thick - obese - difference - borderline - unknown - forgot - pounds - barf - magikarp - westie	0.826719	TRUE
obese	33	thick_obese_difference_borderline	thick - obese - difference - borderline - unknown - forgot - pounds - barf - magikarp - westie	0.220292	TRUE
obese	33	thick_obese_difference_borderline	thick - obese - difference - borderline - unknown - forgot - pounds - barf - magikarp - westie	1	TRUE
finding technically obese	33	thick_obese_difference_borderline	thick - obese - difference - borderline - unknown - forgot - pounds - barf - magikarp - westie	1	TRUE
obese	33	thick_obese_difference_borderline	thick - obese - difference - borderline - unknown - forgot - pounds - barf - magikarp - westie	0.908222	TRUE
obese	33	thick_obese_difference_borderline	thick - obese - difference - borderline - unknown - forgot - pounds - barf - magikarp - westie	0.348432	TRUE
obese	33	thick_obese_difference_borderline	thick - obese - difference - borderline - unknown - forgot - pounds - barf - magikarp - westie	0.625212	TRUE
obese	33	thick_obese_difference_borderline	thick - obese - difference - borderline - unknown - forgot - pounds - barf - magikarp - westie	0.438808	TRUE
obese	33	thick_obese_difference_borderline	thick - obese - difference - borderline - unknown - forgot - pounds - barf - magikarp - westie	1	TRUE
obese	33	thick_obese_difference_borderline	thick - obese - difference - borderline - unknown - forgot - pounds - barf - magikarp - westie	0.86894	TRUE
obese	33	thick_obese_difference_borderline	thick - obese - difference - borderline - unknown - forgot - pounds - barf - magikarp - westie	0.370394	TRUE
obese	33	thick_obese_difference_borderline	thick - obese - difference - borderline - unknown - forgot - pounds - barf - magikarp - westie	0.893884	TRUE
obese	33	thick_obese_difference_borderline	thick - obese - difference - borderline - unknown - forgot - pounds - barf - magikarp - westie	0.921354	TRUE
obese	33	thick_obese_difference_borderline	thick - obese - difference - borderline - unknown - forgot - pounds - barf - magikarp - westie	0.755389	TRUE
obese	33	thick_obese_difference_borderline	thick - obese - difference - borderline - unknown - forgot - pounds - barf - magikarp - westie	0.199815	TRUE
first piece governments new obesity strategy although appropriate way refer might cobbled together ideas provide short term fix complex deep rooted issue tbc xox	34	governments_government_strategy_plan	governments - government - strategy - plan - policies - tackle - prime - policy - plans - govt	1	TRUE
governments plan tackle obesity reminds excellent article	34	governments_government_strategy_plan	governments - government - strategy - plan - policies - tackle - prime - policy - plans - govt	1	TRUE
obesity one serious public health challenges face borough country new draft obesity strategy sets matters ideas tackling obesity bexley please take look let us views	34	governments_government_strategy_plan	governments - government - strategy - plan - policies - tackle - prime - policy - plans - govt	1	TRUE
problem obesity makes covid worsesolution close gyms lock people indoorsproblem get people take monoclonal absolution restrict ration supplyproblem hospital capacitysolution fire workers led idiots	35	gyms_closed_open_shut	gyms - closed - open - shut - gym - closing - close - fast - government - stay	1	TRUE
obesity big risk factor government force covid secure gyms close means running torrential downpour results sniffles amp sore throat thank god health safe hands eh	35	gyms_closed_open_shut	gyms - closed - open - shut - gym - closing - close - fast - government - stay	1	TRUE
nights getting darker earlier government reconsider decision close gyms gyms lowtransmission rates considering obesity increases risk covid sends wrong messages	35	gyms_closed_open_shut	gyms - closed - open - shut - gym - closing - close - fast - government - stay	1	TRUE
liver meeting obesity continues affect posttransplant survival new weight loss strategies needed nashread	36	liver_nonalcoholic_fatty_nash	liver - nonalcoholic - fatty - nash - hepatic - fibrosis - steatosis - transplant - nafld - steatohepatitis	1	TRUE
brilliant colleague nashhcc expert presenting work collaborators effect dmobesity liver dz outcomes veterans w hcv dm impact obesity promoting liver complications	36	liver_nonalcoholic_fatty_nash	liver - nonalcoholic - fatty - nash - hepatic - fibrosis - steatosis - transplant - nafld - steatohepatitis	1	TRUE
israeliled research team says curbing liver fat key reducing obesity risks	36	liver_nonalcoholic_fatty_nash	liver - nonalcoholic - fatty - nash - hepatic - fibrosis - steatosis - transplant - nafld - steatohepatitis	1	TRUE
fighting prevention treatment requires collaboration primary care specialty care sometimes surgery	37	treatment_professionals_meeting_patient	treatment - professionals - meeting - patient - join - advocacy - work - chronic - together - management	1	TRUE
impact cv health dr lavie	37	treatment_professionals_meeting_patient	treatment - professionals - meeting - patient - join - advocacy - work - chronic - together - management	1	TRUE
workshop brief interventions primary healthcare settings ncd risk factors organised ministry health malta amp experts discussed strategies provide integrated brief interventions	37	treatment_professionals_meeting_patient	treatment - professionals - meeting - patient - join - advocacy - work - chronic - together - management	1	TRUE
obesity killing people mass media promoting make guys like enemy yah know ones trying get people healthy	38	media_journalists_journalist_news	media - journalists - journalist - news - tv - magazines - mainstream - yah - footage - questions	1	TRUE
guy said media glorifies obesity shouldnt shouldnt	38	media_journalists_journalist_news	media - journalists - journalist - news - tv - magazines - mainstream - yah - footage - questions	1	TRUE
obesity killing people mass media promoting make guys like enemy yah know ones trying get people healthy	38	media_journalists_journalist_news	media - journalists - journalist - news - tv - magazines - mainstream - yah - footage - questions	1	TRUE
obesity killing people mass media promoting make guys like enemy yah know ones trying get people healthy	38	media_journalists_journalist_news	media - journalists - journalist - news - tv - magazines - mainstream - yah - footage - questions	1	TRUE
media obese	38	media_journalists_journalist_news	media - journalists - journalist - news - tv - magazines - mainstream - yah - footage - questions	1	TRUE
year long feud obese lesbian minister unitarian church still roiling knows still hasnt apologized	39	spiritual_church_christian_pray	spiritual - church - christian - pray - prophet - god - christians - pastor - prayer - spirit	1	TRUE
uk nhs system muslims receiving organsmuslims population muslims organ donorshalal receive organ haram donateobesity lifestyle amp cousin marriage drive need muslims highest issues kidney blindness etc	39	spiritual_church_christian_pray	spiritual - church - christian - pray - prophet - god - christians - pastor - prayer - spirit	1	TRUE
learn eat live honorable elijah muhammad taught us read scripture john go war fat amp obesity	39	spiritual_church_christian_pray	spiritual - church - christian - pray - prophet - god - christians - pastor - prayer - spirit	1	TRUE
new research released today today shows aussies support ban junk food advertising childrens viewing hours know selfregulation ineffective obesity epidemic societal problem needs societal response	40	marketing_junk_advertising_ads	marketing - junk - advertising - ads - ban - food - childrens - children - adverts - restrict	1	TRUE
worrying findingschild obesity high risingevidence shows children exposed food advertising ate likely obesemost adverts children see tv junk foods rachel griffith	40	marketing_junk_advertising_ads	marketing - junk - advertising - ads - ban - food - childrens - children - adverts - restrict	1	TRUE
vic train stations nsw research shows peddling junk food govts talk tackling obesity push junk food ad ban kids tempted train school via	40	marketing_junk_advertising_ads	marketing - junk - advertising - ads - ban - food - childrens - children - adverts - restrict	1	TRUE
week update stone lbs loss pains plantar fasciitis achilles tendonosis sore knees greatly reduced tre helping dont miss breakfast sleep improved much calmer overall	41	pain_knee_osteoarthritis_bone	pain - knee - osteoarthritis - bone - knees - oa - joints - joint - cartilage - fs	1	TRUE
working runner knee osteoarthritis look balance load capacity recognise obesity may influence sides seesaw snippet new update running repairs online	41	pain_knee_osteoarthritis_bone	pain - knee - osteoarthritis - bone - knees - oa - joints - joint - cartilage - fs	0.858434	TRUE
working runner knee osteoarthritis look balance load capacity recognise obesity may influence sides seesaw snippet new update running repairs online	41	pain_knee_osteoarthritis_bone	pain - knee - osteoarthritis - bone - knees - oa - joints - joint - cartilage - fs	1	TRUE
know overweight exacerbate arthritis pain lose lb would equate reduction lb knee joint pressure getting active seem daunting find something love chore	41	pain_knee_osteoarthritis_bone	pain - knee - osteoarthritis - bone - knees - oa - joints - joint - cartilage - fs	1	TRUE
body positivity seems like forced acceptance obesity	42	positivity_body_movement_bodies	positivity - body - movement - bodies - promoting - acceptance - accepting - selfacceptance - name - hijacked	1	TRUE
obesity body positivity actually could become covid positivity	42	positivity_body_movement_bodies	positivity - body - movement - bodies - promoting - acceptance - accepting - selfacceptance - name - hijacked	1	TRUE
people negative body positivity mean promoting obesity unhealthy lifestyle allow	42	positivity_body_movement_bodies	positivity - body - movement - bodies - promoting - acceptance - accepting - selfacceptance - name - hijacked	1	TRUE
obesity greatest obstacle america	43	america_problem_americans_americas	america - problem - americans - americas - american - hedge - usa - immigration - hrc - brower	1	TRUE
also americas heaviest man jon brower minnoch died usa cannot possibly issue increasing obesity	43	america_problem_americans_americas	america - problem - americans - americas - american - hedge - usa - immigration - hrc - brower	1	TRUE
tragedies adversity need unite americans confront challenges rise pretty squabbles pursuing higher goals morbid obesity	43	america_problem_americans_americas	america - problem - americans - americas - american - hedge - usa - immigration - hrc - brower	1	TRUE
vile palm oil also carcinogenic heated look efsa studies plus saturated fat causing obesity led heart problems	44	oils_seed_oil_vegetable	oils - seed - oil - vegetable - omega - plantain - saturated - grains - refined - inflammatory	1	TRUE
thought parody truly clicked read seed oil sensitivity symptoms include obesity acne cellulite sunburn cancer diabetes death	44	oils_seed_oil_vegetable	oils - seed - oil - vegetable - omega - plantain - saturated - grains - refined - inflammatory	1	TRUE
virtually fried foods restaurants fried soybean oil maybe another seed oil oils esp heated degrade hundreds oxidation products known toxins cause inflammation problems pathways provoking obesity explored	44	oils_seed_oil_vegetable	oils - seed - oil - vegetable - omega - plantain - saturated - grains - refined - inflammatory	1	TRUE
nothing blows mind obese doctor telling patients eat everything moderation	45	doctor_doctors_advice_professional	doctor - doctors - advice - professional - patients - physicians - medical - healthcare - professionals - said	1	TRUE
refuse trust doctor obese cannot outsprint rule thumb eliminates medical professionals	45	doctor_doctors_advice_professional	doctor - doctors - advice - professional - patients - physicians - medical - healthcare - professionals - said	1	TRUE
denied certain jobs weight doctors assume every health related issue weight get called obese get unsolicited health advice weight say person skinny	45	doctor_doctors_advice_professional	doctor - doctors - advice - professional - patients - physicians - medical - healthcare - professionals - said	1	TRUE
cnn look shock want cry obese turtle back flailing sun	46	flailing_turtle_sun_hot	flailing - turtle - sun - hot - back - cooper - anderson - realizing - cnn - like	1	TRUE
obese turtle back flailing hot sun	46	flailing_turtle_sun_hot	flailing - turtle - sun - hot - back - cooper - anderson - realizing - cnn - like	1	TRUE
obese turtle flailing back hot sun lol	46	flailing_turtle_sun_hot	flailing - turtle - sun - hot - back - cooper - anderson - realizing - cnn - like	1	TRUE
exposure data crystal clear never exposed caloriedense nutrientpoor ultraprocessed foods today taxing regulating availability foods critical tackling obesity improving population health	47	ultraprocessed_processed_foods_food	ultraprocessed - processed - foods - food - highly - processing - caloriedense - epidemic - meat - ingredients	1	TRUE
ultraprocessed food affects shopping nutrition obesity levels guardian	47	ultraprocessed_processed_foods_food	ultraprocessed - processed - foods - food - highly - processing - caloriedense - epidemic - meat - ingredients	1	TRUE
vou pegar carona ttulo de uma matria nyt sobre os danos dos ultraprocessados sade home cooking reverse obesity epidemic pra fazer uma pergunta voc saber cozinhar melhor deixaria sua alimentao mais saudvel	47	ultraprocessed_processed_foods_food	ultraprocessed - processed - foods - food - highly - processing - caloriedense - epidemic - meat - ingredients	1	TRUE
wii fit told im obese dont text	48	wii_fit_told_gamer	wii - fit - told - gamer - games - board - insecurities - image - calling - telling	1	TRUE
wii fit called obese years old wonder confidence shite	48	wii_fit_told_gamer	wii - fit - told - gamer - games - board - insecurities - image - calling - telling	1	TRUE
never categorized borderline obese wii fit age shows	48	wii_fit_told_gamer	wii - fit - told - gamer - games - board - insecurities - image - calling - telling	1	TRUE
obesity number one factor covid	49	factor_covid_french_severe	factor - covid - french - severe - risk - epidemiologist - chief - major - multiplicative - mait	1	TRUE
covid obesity	49	factor_covid_french_severe	factor - covid - french - severe - risk - epidemiologist - chief - major - multiplicative - mait	1	TRUE
position statement obesity covid two sides coin dror dicker	49	factor_covid_french_severe	factor - covid - french - severe - risk - epidemiologist - chief - major - multiplicative - mait	1	TRUE
thinks insulin needs caused obesity related diabetes daughtera florida residenthas type diabetes thats shes since years old shes obese tell think ill start	50	diabetes_type_diabetic_diabetics	diabetes - type - diabetic - diabetics - diabesity - develop - fuelling - tdiabetes - insulin - immunocompromised	1	TRUE
obesity overweight associated diabetes	50	diabetes_type_diabetic_diabetics	diabetes - type - diabetic - diabetics - diabesity - develop - fuelling - tdiabetes - insulin - immunocompromised	0.759268	TRUE
obesity overweight associated diabetes	50	diabetes_type_diabetic_diabetics	diabetes - type - diabetic - diabetics - diabesity - develop - fuelling - tdiabetes - insulin - immunocompromised	1	TRUE
obesity diabetes often indicators malnutrition relevant	50	diabetes_type_diabetic_diabetics	diabetes - type - diabetic - diabetics - diabesity - develop - fuelling - tdiabetes - insulin - immunocompromised	1	TRUE
obesity overweight associated diabetes	50	diabetes_type_diabetic_diabetics	diabetes - type - diabetic - diabetics - diabesity - develop - fuelling - tdiabetes - insulin - immunocompromised	1	TRUE
amgen says experimental obesity drug promising durability	51	drug_drugs_antiobesity_medications	drug - drugs - antiobesity - medications - pill - setmelanotide - changer - loss - trial - medication	1	TRUE
amgen says experimental obesity drug promising durability	51	drug_drugs_antiobesity_medications	drug - drugs - antiobesity - medications - pill - setmelanotide - changer - loss - trial - medication	1	TRUE
every day antiobesity drug leads body weight loss recently approved treatment	51	drug_drugs_antiobesity_medications	drug - drugs - antiobesity - medications - pill - setmelanotide - changer - loss - trial - medication	1	TRUE
failed alzheimers drug finds new life antiobesity pill	51	drug_drugs_antiobesity_medications	drug - drugs - antiobesity - medications - pill - setmelanotide - changer - loss - trial - medication	1	TRUE
dont support obesity dont abuse body claim fityoure getting fit healthy youre starving eating disorderyour body needs nutrients protein dont let abs convince otherwise go gym amp eat steak ffs	52	ppl_yall_dont_love	ppl - yall - dont - love - okay - isnt - skinny - happy - bc - youre	1	TRUE
person obese w restrictive ed absolutely red fat person ur fat claim one lost nothing idc anything say goes one ear want lose weight think starving doesnt mean shit	52	ppl_yall_dont_love	ppl - yall - dont - love - okay - isnt - skinny - happy - bc - youre	1	TRUE
want fat people disappear never take post pictures never eat dance enjoy life never workout clothes marketed sweat gym lose weight magicallyif think promoting obesity bellend	52	ppl_yall_dont_love	ppl - yall - dont - love - okay - isnt - skinny - happy - bc - youre	1	TRUE
obese turtles probably angry af right	53	turtle_turtles_lizard_reptiles	turtle - turtles - lizard - reptiles - spider - flailing - manchester - aquarium - frog - sea	1	TRUE
shells obese turtles feel tight like jeans four years ago shells grow actual question need answered someone knows turtles	53	turtle_turtles_lizard_reptiles	turtle - turtles - lizard - reptiles - spider - flailing - manchester - aquarium - frog - sea	1	TRUE
obese turtle	53	turtle_turtles_lizard_reptiles	turtle - turtles - lizard - reptiles - spider - flailing - manchester - aquarium - frog - sea	0.708774	TRUE
obese turtle	53	turtle_turtles_lizard_reptiles	turtle - turtles - lizard - reptiles - spider - flailing - manchester - aquarium - frog - sea	1	TRUE
obese turtle	53	turtle_turtles_lizard_reptiles	turtle - turtles - lizard - reptiles - spider - flailing - manchester - aquarium - frog - sea	1	TRUE
carry percy agyeiobese careerhigh rushing yards tonight	54	agyeiobese_percy_yards_jmu	agyeiobese - percy - yards - jmu - dukes - rushing - rb - fcs - jawon - touchdown	1	TRUE
percy agyeiobese ranks nd rushing yards touchdowns seasonhis rush tds also tied th jmu singleseason history	54	agyeiobese_percy_yards_jmu	agyeiobese - percy - yards - jmu - dukes - rushing - rb - fcs - jawon - touchdown	1	TRUE
recap ben dinucci tallied yards percy agyeiobese rushed career high big defensive showing second half pushed jmu past chattanooga	54	agyeiobese_percy_yards_jmu	agyeiobese - percy - yards - jmu - dukes - rushing - rb - fcs - jawon - touchdown	1	TRUE
yes also known year obesity vitamin deficiency led greater complications contracted dont talk either	55	vitamin_deficiency_deficient_zinc	vitamin - deficiency - deficient - zinc - vit - levels - inside - supplements - vitamins - sun	1	TRUE
prevalence vitamin deficiency obesity gt due body dilution fat soluble vitamin skin surface area proportionate patient volume	55	vitamin_deficiency_deficient_zinc	vitamin - deficiency - deficient - zinc - vit - levels - inside - supplements - vitamins - sun	1	TRUE
skins ability produce vitamin drops age generate much vit obesity reduces amount vit blood stores vitamin fat tissue removing bloodstream	55	vitamin_deficiency_deficient_zinc	vitamin - deficiency - deficient - zinc - vit - levels - inside - supplements - vitamins - sun	1	TRUE
true storyate dozen doughnuts weekend hangover friends laughed amp big deal even though obeseorder steak dinner extra steak amp people worried health though eating way pounds lighter normal normal	56	laughing_jokes_joke_funny	laughing - jokes - joke - funny - laughed - humor - shark - george - hes - laugh	1	TRUE
youre funny thanks obese child	56	laughing_jokes_joke_funny	laughing - jokes - joke - funny - laughed - humor - shark - george - hes - laugh	1	TRUE
pelosi called morbidly obese cnn expressing concern health cant stop laughing shes good	56	laughing_jokes_joke_funny	laughing - jokes - joke - funny - laughed - humor - shark - george - hes - laugh	1	TRUE
walmart banning ammo ban spoons instead since statistically speaking higher chance dying obesityrelated issues mass shooting firearm general	57	gun_guns_shootings_violence	gun - guns - shootings - violence - forks - mass - spoons - shooting - banning - blaming	1	TRUE
banning guns stop mass shootings like banning forks stop obesity	57	gun_guns_shootings_violence	gun - guns - shootings - violence - forks - mass - spoons - shooting - banning - blaming	1	TRUE
guns cause crimes forks cause obesity live incredibly stupid times	57	gun_guns_shootings_violence	gun - guns - shootings - violence - forks - mass - spoons - shooting - banning - blaming	1	TRUE
obesity death sentence testosterone	58	testosterone_estrogen_low_levels	testosterone - estrogen - low - levels - men - male - hormones - libido - falling - ngdl	1	TRUE
keep trying figure testosterone dropping malesthere might many variables would bet farm main cause lower testosterone levels among males obesity	58	testosterone_estrogen_low_levels	testosterone - estrogen - low - levels - men - male - hormones - libido - falling - ngdl	1	TRUE
obesity rising testosterone falling healthy men strong bodies minority group heres ways naturally increase testosterone thread	58	testosterone_estrogen_low_levels	testosterone - estrogen - low - levels - men - male - hormones - libido - falling - ngdl	1	TRUE
fatally tragically flawed paradigm derailed science obesityby gary taubes	59	science_scientists_derailed_fatally	science - scientists - derailed - fatally - tragically - flawed - paradigm - physics - scientist - biology	1	TRUE
obesity science pseudoscienceyou get throw away results like claim still science	59	science_scientists_derailed_fatally	science - scientists - derailed - fatally - tragically - flawed - paradigm - physics - scientist - biology	1	TRUE
fatally tragically flawed paradigm derailed science obesityvia	59	science_scientists_derailed_fatally	science - scientists - derailed - fatally - tragically - flawed - paradigm - physics - scientist - biology	1	TRUE
full passengers guys obese midnormal weight lbs heavier plane midnormal weight thats planes empty weight mtow fuel burn lbs fuel flight hour	60	seat_plane_flight_airlines	seat - plane - flight - airlines - passengers - airport - airplane - flying - space - bus	1	TRUE
airlines may start weighing passengers amid obesity crisis	60	seat_plane_flight_airlines	seat - plane - flight - airlines - passengers - airport - airplane - flying - space - bus	1	TRUE
update delta pilot felt badly personally walked plane apologize landed refunding flight fully amp satisfactory conclusion still think flying clinically obese needs addressed w seat mandatory purchase policy	60	seat_plane_flight_airlines	seat - plane - flight - airlines - passengers - airport - airplane - flying - space - bus	1	TRUE
predictive factors complications revisional gastric bypass surgery results scandinavian obesity surgery registryrevisional bs associated comolications open access revisional surgery predictive complications	61	gastric_bypass_gastrectomy_sleeve	gastric - bypass - gastrectomy - sleeve - rouxeny - surgery - laparoscopic - endoscopic - rygb - bypassrygb	1	TRUE
got cac today given years super morbid obesity four years weight stability gastric sleeve consider blessed	61	gastric_bypass_gastrectomy_sleeve	gastric - bypass - gastrectomy - sleeve - rouxeny - surgery - laparoscopic - endoscopic - rygb - bypassrygb	1	TRUE
surgery obesity related diseaseslongterm outcomes laparoscopic sleeve gastrectomy versus rouxeny gastric bypass morbid obesity results metaanalysis randomized controlled trials	61	gastric_bypass_gastrectomy_sleeve	gastric - bypass - gastrectomy - sleeve - rouxeny - surgery - laparoscopic - endoscopic - rygb - bypassrygb	1	TRUE
good bad adipose tissue macrophage exosomes obesity	62	adipose_tissue_macrophages_adipocytes	adipose - tissue - macrophages - adipocytes - cells - adipogenesis - brown - macrophage - immune - cell	1	TRUE
forget macrophages recent comprehensive description myeloid cells found adipose tissue use found gt myeloid populations six altered	62	adipose_tissue_macrophages_adipocytes	adipose - tissue - macrophages - adipocytes - cells - adipogenesis - brown - macrophage - immune - cell	1	TRUE
ctcmcmicuobesity covid role visceral adipose tissue	62	adipose_tissue_macrophages_adipocytes	adipose - tissue - macrophages - adipocytes - cells - adipogenesis - brown - macrophage - immune - cell	1	TRUE
breastfeeding support want struggling important breast milk protects health baby mum many ways well significantly lowering risk obesity later	63	breastfeeding_breastfed_breast_babies	breastfeeding - breastfed - breast - babies - milk - baby - formula - babys - reduces - protects	1	TRUE
also show report obesity place promote breastfeeding supporting really important subtle shaming formula feeding helps one illegal stop parent feeding baby anywhere bottlefed babies safe	63	breastfeeding_breastfed_breast_babies	breastfeeding - breastfed - breast - babies - milk - baby - formula - babys - reduces - protects	1	TRUE
conversation infant amp child nutrition acknowledge breastfeeding nd none protecting childrens short amp long term health breastfeedings glaring omission childhood obesity strategy highlighted	63	breastfeeding_breastfed_breast_babies	breastfeeding - breastfed - breast - babies - milk - baby - formula - babys - reduces - protects	1	TRUE
next soon told vaping singlehandedly responsible obesity alzheimers dont bet	64	dementia_alzheimers_midlife_cognitive	dementia - alzheimers - midlife - cognitive - dna - impairment - frontotemporal - modifiable - repair - inactivity	1	TRUE
chances surviving covid sufferer frontotemporal dementia also obese unfit cannot good	64	dementia_alzheimers_midlife_cognitive	dementia - alzheimers - midlife - cognitive - dna - impairment - frontotemporal - modifiable - repair - inactivity	1	TRUE
aware risk factors prevent early development cognitive decline protect overall health new research reveals older adults increased body weight central obesity increased risk developing dementia	64	dementia_alzheimers_midlife_cognitive	dementia - alzheimers - midlife - cognitive - dna - impairment - frontotemporal - modifiable - repair - inactivity	1	TRUE
neurological consequences obesity	65	brain_neural_cortex_flow	brain - neural - cortex - flow - cerebral - neuroscience - cues - feeding - orbitofrontal - neurological	1	TRUE
losing weight impacts body brain	65	brain_neural_cortex_flow	brain - neural - cortex - flow - cerebral - neuroscience - cues - feeding - orbitofrontal - neurological	1	TRUE
eating highfat diet affects physical appearance also affects brain creating increase risk amp neurological diseases thus eating balanced diet necessary healthy body mind	65	brain_neural_cortex_flow	brain - neural - cortex - flow - cerebral - neuroscience - cues - feeding - orbitofrontal - neurological	1	TRUE
know loneliness similar smoking cigarettes daybeing alcoholicmore harmful exercisingtwice harmful obesitybeing alone doesnt mean youre lonely try socially active join group community	66	loneliness_cigarettes_smoking_isolation	loneliness - cigarettes - smoking - isolation - social - lonely - comparable - lethal - mortality - deadlier	1	TRUE
loneliness bigger killer smoking cigarettes drinking alcohol obesity yet one thing capacity eradicate friendship companionship compassion free pals core programme always remain free least	66	loneliness_cigarettes_smoking_isolation	loneliness - cigarettes - smoking - isolation - social - lonely - comparable - lethal - mortality - deadlier	1	TRUE
social isolation loneliness carry risks health mortality serious obesity smoking perhaps surprisingly found rural residents actually experience less isolation urban counterparts	66	loneliness_cigarettes_smoking_isolation	loneliness - cigarettes - smoking - isolation - social - lonely - comparable - lethal - mortality - deadlier	1	TRUE
like stop promoting obesity literally photo smiling like mom body shamed kid say fam	67	promoting_posting_clothing_photo	promoting - posting - clothing - photo - posts - photos - selfies - post - picture - fashion	1	TRUE
really dont get comments saying stop romanticizing promoting obesity isnt promoting anything hes posting pics im pretty sure everyone aware health risks come high bmi dont keep commenting	67	promoting_posting_clothing_photo	promoting - posting - clothing - photo - posts - photos - selfies - post - picture - fashion	1	TRUE
really think fat people existing posting pictures promoting glamourising obesity thats ignorant	67	promoting_posting_clothing_photo	promoting - posting - clothing - photo - posts - photos - selfies - post - picture - fashion	1	TRUE
shoe come americans overweight obese wrong	68	americans_america_overweight_american	americans - america - overweight - american - gallup - werent - fucks - freedom - states - obese	1	TRUE
get surprised americans obese	68	americans_america_overweight_american	americans - america - overweight - american - gallup - werent - fucks - freedom - states - obese	1	TRUE
americans obese really believed made athletic	68	americans_america_overweight_american	americans - america - overweight - american - gallup - werent - fucks - freedom - states - obese	1	TRUE
one subs obese got exempted military celebrate ill taking entire paycheque month	69	military_criminal_ineligible_serve	military - criminal - ineligible - serve - pentagon - army - qualify - recruits - diploma - recruitment	1	TRUE
recruiting isnt easyat least americans areineligible military service due obesity mentalhealth issues past drug use criminal records lack high school degree	69	military_criminal_ineligible_serve	military - criminal - ineligible - serve - pentagon - army - qualify - recruits - diploma - recruitment	1	TRUE
year olds military eligible reasons military ineligibility obesity high school diploma criminal record get obese frs shape	69	military_criminal_ineligible_serve	military - criminal - ineligible - serve - pentagon - army - qualify - recruits - diploma - recruitment	1	TRUE
said million times mcdonalds changing oil drastically impacts obesity rates different problem hand	70	mcdonalds_burger_sandwich_burgers	mcdonalds - burger - sandwich - burgers - taco - bell - cheeseburgers - cheeseburger - king - coop	1	TRUE
stan gay partnering mcdonalds provide substantial meals stick two fingers public health lobby weird new additional rule obsession obesitywhat going shut londons best known gay bar good luck	70	mcdonalds_burger_sandwich_burgers	mcdonalds - burger - sandwich - burgers - taco - bell - cheeseburgers - cheeseburger - king - coop	1	TRUE
mcdonalds remove ketchup packets following obesity epidemic	70	mcdonalds_burger_sandwich_burgers	mcdonalds - burger - sandwich - burgers - taco - bell - cheeseburgers - cheeseburger - king - coop	1	TRUE
doctor discourages gets head ketogenic lifestyle dont know long term side effects ask opinion long term side effects obesity diabetes	71	ketogenic_keto_diabetesenthusiasm_outpaces	ketogenic - keto - diabetesenthusiasm - outpaces - jama - diet - diets - ketosis - evidence - term	1	TRUE
keto diets evidence signif adverse effects r promising application broad spectrum chronic dz like obesity diabetesfatty liver learn yes future appears bright way broad swath chronic dz without resorting exotic new drugs	71	ketogenic_keto_diabetesenthusiasm_outpaces	ketogenic - keto - diabetesenthusiasm - outpaces - jama - diet - diets - ketosis - evidence - term	1	TRUE
long term treatment dietary guidelines proven cause diabetes obesity cvd pcos fatty liver children etc etci would like stick called short term treatment called ketogenic diet authors deserve publication tabloid	71	ketogenic_keto_diabetesenthusiasm_outpaces	ketogenic - keto - diabetesenthusiasm - outpaces - jama - diet - diets - ketosis - evidence - term	1	TRUE
doctors telling patients obesity moderate chocolate pizza fries equivalent doctor telling lung cancer patient moderate cigarettes	72	smoking_cancers_cancer_cases	smoking - cancers - cancer - cases - preventable - becauses - lung - cause - tobacco - overtake	1	TRUE
obesity overtakes smoking four cancers	72	smoking_cancers_cancer_cases	smoking - cancers - cancer - cases - preventable - becauses - lung - cause - tobacco - overtake	1	TRUE
obesity poised overtake smoking leading preventable cause cancer	72	smoking_cancers_cancer_cases	smoking - cancers - cancer - cases - preventable - becauses - lung - cause - tobacco - overtake	1	TRUE
middle east north africa biggest consistent weight disparity sexes middle east women obese versus men	73	africa_south_african_africans	africa - south - african - africans - cameroon - subsaharan - ugandans - globally - countries - africas	1	TRUE
sa ranked unhealthiest country world men women south africa considered obese children aged overweightwith obesity prevalencewhich higher globalprevalencein schoolchildren	73	africa_south_african_africans	africa - south - african - africans - cameroon - subsaharan - ugandans - globally - countries - africas	1	TRUE
since south africans concerned exercising last checked obese people	73	africa_south_african_africans	africa - south - african - africans - cameroon - subsaharan - ugandans - globally - countries - africas	1	TRUE
time choice even excuse discrimination us anyway fatphobia fear strong dislike specifically towards obese chubby people people may care another persons health fatphobic caring	74	fatphobia_fatphobic_shaming_fat	fatphobia - fatphobic - shaming - fat - demands - dislike - disgusting - hobbes - antifat - phrases	1	TRUE
fact orgs bio bewe nonprofit research organization devoted promoting solutions childhood obesity poor diet weight biasand laughed room every single person sees itreally says lot fat hate works	74	fatphobia_fatphobic_shaming_fat	fatphobia - fatphobic - shaming - fat - demands - dislike - disgusting - hobbes - antifat - phrases	1	TRUE
im article accompanying episode obesity epidemic turning point began authentic work unpack internalized fat phobia	74	fatphobia_fatphobic_shaming_fat	fatphobia - fatphobic - shaming - fat - demands - dislike - disgusting - hobbes - antifat - phrases	1	TRUE
yesgau rakshak saint sant shri asharamji bapu says cows keep us keep cows milk indigenous cows gives relief diseases like hiv ulcers obesity joint pain asthma breast skin cancer etc sant shri asharamji bapu	75	milk_cows_dairy_bapu	milk - cows - dairy - bapu - drink - asharamji - shri - sant - whole - lowfat	1	TRUE
dairy products contain saturated fat cholesterol hormones precursors obesity diabetes heart disease stroke certain forms cancer	75	milk_cows_dairy_bapu	milk - cows - dairy - bapu - drink - asharamji - shri - sant - whole - lowfat	1	TRUE
months paper month nutrition research reviews critical review studies exploring association dairy intake obesity children read full paper	75	milk_cows_dairy_bapu	milk - cows - dairy - bapu - drink - asharamji - shri - sant - whole - lowfat	1	TRUE
research team awarded investigate weight loss treatment redirect assess established weight management programme improve symptoms people long covid amp overweightobesity	76	loss_weight_maintenance_matching	loss - weight - maintenance - matching - regain - treatment - patients - improve - redirect - achieving	1	TRUE
compliment weight loss time patients know trying improve quality life improving diet amp reversing obesity amp metabolic syndrome	76	loss_weight_maintenance_matching	loss - weight - maintenance - matching - regain - treatment - patients - improve - redirect - achieving	1	TRUE
weight loss therapies increase circulating associated improvements body composition effect notable conclusion last collaborative work published today nutrients	76	loss_weight_maintenance_matching	loss - weight - maintenance - matching - regain - treatment - patients - improve - redirect - achieving	1	TRUE
	77	ptreon_favs_september_ngga	ptreon - favs - september - ngga - vengeance - desde - comm - correction - rt - disappear	0.743697	TRUE
	77	ptreon_favs_september_ngga	ptreon - favs - september - ngga - vengeance - desde - comm - correction - rt - disappear	0.835927	TRUE
	77	ptreon_favs_september_ngga	ptreon - favs - september - ngga - vengeance - desde - comm - correction - rt - disappear	0.864601	TRUE
	77	ptreon_favs_september_ngga	ptreon - favs - september - ngga - vengeance - desde - comm - correction - rt - disappear	1	TRUE
	77	ptreon_favs_september_ngga	ptreon - favs - september - ngga - vengeance - desde - comm - correction - rt - disappear	1	TRUE
	77	ptreon_favs_september_ngga	ptreon - favs - september - ngga - vengeance - desde - comm - correction - rt - disappear	0.915394	TRUE
	77	ptreon_favs_september_ngga	ptreon - favs - september - ngga - vengeance - desde - comm - correction - rt - disappear	0.8056	TRUE
	77	ptreon_favs_september_ngga	ptreon - favs - september - ngga - vengeance - desde - comm - correction - rt - disappear	0.864219	TRUE
	77	ptreon_favs_september_ngga	ptreon - favs - september - ngga - vengeance - desde - comm - correction - rt - disappear	0.867314	TRUE
	77	ptreon_favs_september_ngga	ptreon - favs - september - ngga - vengeance - desde - comm - correction - rt - disappear	0.928106	TRUE
	77	ptreon_favs_september_ngga	ptreon - favs - september - ngga - vengeance - desde - comm - correction - rt - disappear	0.982367	TRUE
	77	ptreon_favs_september_ngga	ptreon - favs - september - ngga - vengeance - desde - comm - correction - rt - disappear	1	TRUE
	77	ptreon_favs_september_ngga	ptreon - favs - september - ngga - vengeance - desde - comm - correction - rt - disappear	0.775878	TRUE
	77	ptreon_favs_september_ngga	ptreon - favs - september - ngga - vengeance - desde - comm - correction - rt - disappear	0.948249	TRUE
	77	ptreon_favs_september_ngga	ptreon - favs - september - ngga - vengeance - desde - comm - correction - rt - disappear	1	TRUE
	77	ptreon_favs_september_ngga	ptreon - favs - september - ngga - vengeance - desde - comm - correction - rt - disappear	1	TRUE
	77	ptreon_favs_september_ngga	ptreon - favs - september - ngga - vengeance - desde - comm - correction - rt - disappear	0.989777	TRUE
	77	ptreon_favs_september_ngga	ptreon - favs - september - ngga - vengeance - desde - comm - correction - rt - disappear	0.0123251	TRUE
	77	ptreon_favs_september_ngga	ptreon - favs - september - ngga - vengeance - desde - comm - correction - rt - disappear	0.923126	TRUE
	77	ptreon_favs_september_ngga	ptreon - favs - september - ngga - vengeance - desde - comm - correction - rt - disappear	0.707268	TRUE
	77	ptreon_favs_september_ngga	ptreon - favs - september - ngga - vengeance - desde - comm - correction - rt - disappear	1	TRUE
	77	ptreon_favs_september_ngga	ptreon - favs - september - ngga - vengeance - desde - comm - correction - rt - disappear	0.405508	TRUE
	77	ptreon_favs_september_ngga	ptreon - favs - september - ngga - vengeance - desde - comm - correction - rt - disappear	0.863064	TRUE
	77	ptreon_favs_september_ngga	ptreon - favs - september - ngga - vengeance - desde - comm - correction - rt - disappear	0.588566	TRUE
	77	ptreon_favs_september_ngga	ptreon - favs - september - ngga - vengeance - desde - comm - correction - rt - disappear	0.504265	TRUE
	77	ptreon_favs_september_ngga	ptreon - favs - september - ngga - vengeance - desde - comm - correction - rt - disappear	0.872114	TRUE
	77	ptreon_favs_september_ngga	ptreon - favs - september - ngga - vengeance - desde - comm - correction - rt - disappear	0.881836	TRUE
	77	ptreon_favs_september_ngga	ptreon - favs - september - ngga - vengeance - desde - comm - correction - rt - disappear	0.600881	TRUE
	77	ptreon_favs_september_ngga	ptreon - favs - september - ngga - vengeance - desde - comm - correction - rt - disappear	1	TRUE
	77	ptreon_favs_september_ngga	ptreon - favs - september - ngga - vengeance - desde - comm - correction - rt - disappear	0.843068	TRUE
	77	ptreon_favs_september_ngga	ptreon - favs - september - ngga - vengeance - desde - comm - correction - rt - disappear	0.915329	TRUE
	77	ptreon_favs_september_ngga	ptreon - favs - september - ngga - vengeance - desde - comm - correction - rt - disappear	0.795759	TRUE
	77	ptreon_favs_september_ngga	ptreon - favs - september - ngga - vengeance - desde - comm - correction - rt - disappear	1	TRUE
	77	ptreon_favs_september_ngga	ptreon - favs - september - ngga - vengeance - desde - comm - correction - rt - disappear	1	TRUE
	77	ptreon_favs_september_ngga	ptreon - favs - september - ngga - vengeance - desde - comm - correction - rt - disappear	0.0330899	TRUE
	77	ptreon_favs_september_ngga	ptreon - favs - september - ngga - vengeance - desde - comm - correction - rt - disappear	0.892843	TRUE
	77	ptreon_favs_september_ngga	ptreon - favs - september - ngga - vengeance - desde - comm - correction - rt - disappear	1	TRUE
	77	ptreon_favs_september_ngga	ptreon - favs - september - ngga - vengeance - desde - comm - correction - rt - disappear	0.390759	TRUE
mds muita obese energy	78	energy_balance_expenditure_expended	energy - balance - expenditure - expended - calories - cardiometabolic - model - imbalance - consumed - usda	1	TRUE
obese energy right	78	energy_balance_expenditure_expended	energy - balance - expenditure - expended - calories - cardiometabolic - model - imbalance - consumed - usda	1	TRUE
comment section disagreeing obese energy	78	energy_balance_expenditure_expended	energy - balance - expenditure - expended - calories - cardiometabolic - model - imbalance - consumed - usda	1	TRUE
obesity run family ran would fat	79	runs_family_familydoctor_nobody	runs - family - familydoctor - nobody - run - problem - doc - families - familyno - meansp	1	TRUE
obesity runs family one runs family	79	runs_family_familydoctor_nobody	runs - family - familydoctor - nobody - run - problem - doc - families - familyno - meansp	1	TRUE
told doc problem obesity runs family doc replied problem nobody runs family	79	runs_family_familydoctor_nobody	runs - family - familydoctor - nobody - run - problem - doc - families - familyno - meansp	1	TRUE
obesity runs family one runs family	79	runs_family_familydoctor_nobody	runs - family - familydoctor - nobody - run - problem - doc - families - familyno - meansp	1	TRUE
two leading covid risk factors age obesity old obese covid extremely unlikely harm youwhy closely guarded secret	80	age_older_comorbidities_covid	age - older - comorbidities - covid - younger - severe - risk - aged - factor - elderly	1	TRUE
must watch analysis large data covid outcomes correlated ageamp comorbidities released cdc shows risk bad outcomes covid exponentially related age amp comorbidities esp obesity covid poses almost risk young amp healthy	80	age_older_comorbidities_covid	age - older - comorbidities - covid - younger - severe - risk - aged - factor - elderly	1	TRUE
government talked ethnicity obesity health outcomes covid little recently gender yet apart age biggest variable intensive care patients men particularly aged icnarc figs	80	age_older_comorbidities_covid	age - older - comorbidities - covid - younger - severe - risk - aged - factor - elderly	1	TRUE
curves one thing obesity another	81	forksits_advantages_comorbidity_disney	forksits - advantages - comorbidity - disney - pie - problem - hole - yg - run - nimeifuata	1	TRUE
obesity comorbidity	81	forksits_advantages_comorbidity_disney	forksits - advantages - comorbidity - disney - pie - problem - hole - yg - run - nimeifuata	1	TRUE
leeds cracked obesity problem	81	forksits_advantages_comorbidity_disney	forksits - advantages - comorbidity - disney - pie - problem - hole - yg - run - nimeifuata	1	TRUE
happy world obesity day	82	day_celebratedobesity_celebrate_happy	day - celebratedobesity - celebrate - happy - celebration - world - birthday - depravity - selfrespect - manhood	1	TRUE
happy world obesity day nothing wrong fat bodies youre fat please take day care amp celebrate fatness youre please take time read importance fat liberation	82	day_celebratedobesity_celebrate_happy	day - celebratedobesity - celebrate - happy - celebration - world - birthday - depravity - selfrespect - manhood	1	TRUE
obese people really official day celebrate obesity welp guess make others remember passed away next day	82	day_celebratedobesity_celebrate_happy	day - celebratedobesity - celebrate - happy - celebration - world - birthday - depravity - selfrespect - manhood	1	TRUE
diet wars people arguing foods cause article suggests chemicals plastics also cause obesity	83	chemicals_plastics_plastic_toxins	chemicals - plastics - plastic - toxins - bpa - chemical - environmental - compounds - linked - reproductive	1	TRUE
fun microplastics blood humans tested plasticsgtobesity compounds plastic bpa stimulate sxr ups cytochrome ps oxidize pufa making oxlams stimulate ppary	83	chemicals_plastics_plastic_toxins	chemicals - plastics - plastic - toxins - bpa - chemical - environmental - compounds - linked - reproductive	1	TRUE
plastics threatening humanour experiments show ordinary plastic products contain mix substances relevant underestimated factor behind overweight	83	chemicals_plastics_plastic_toxins	chemicals - plastics - plastic - toxins - bpa - chemical - environmental - compounds - linked - reproductive	1	TRUE
chubby little piglet obese hog	84	pig_hog_cow_pigs	pig - hog - cow - pigs - pork - chicken - mode - wafers - panty - slimmed	1	TRUE
non whites naturally fat cannot help obese way arei woke many pigs sound	84	pig_hog_cow_pigs	pig - hog - cow - pigs - pork - chicken - mode - wafers - panty - slimmed	1	TRUE
pig talk excitement becoming absolutely obese hog	84	pig_hog_cow_pigs	pig - hog - cow - pigs - pork - chicken - mode - wafers - panty - slimmed	1	TRUE
study links air pollution obesity asthma among children	85	asthma_pollution_air_antibiotics	asthma - pollution - air - antibiotics - exposure - allergies - antibiotic - children - delhi - earlylife	1	TRUE
study links air pollution obesity asthma among children	85	asthma_pollution_air_antibiotics	asthma - pollution - air - antibiotics - exposure - allergies - antibiotic - children - delhi - earlylife	1	TRUE
data shows younger children chronic conditions asthmadiabetesobesity etc higher risk severe covid statistically sound association particularly younger children	85	asthma_pollution_air_antibiotics	asthma - pollution - air - antibiotics - exposure - allergies - antibiotic - children - delhi - earlylife	1	TRUE
understanding calories calories theory obesity	86	calories_calorie_counting_cico	calories - calorie - counting - cico - concept - extremebeing - cruiseship - gre - extremenot - mwilini	1	TRUE
researchers studying whether people eat calories calories come ultraprocessed sources learn new theory obesity	86	calories_calorie_counting_cico	calories - calorie - counting - cico - concept - extremebeing - cruiseship - gre - extremenot - mwilini	1	TRUE
know better better obesity calories incalories equation take minute read youll know im grateful team time act	86	calories_calorie_counting_cico	calories - calorie - counting - cico - concept - extremebeing - cruiseship - gre - extremenot - mwilini	1	TRUE
study shows environment case work environment plays important role u eatdrink amp risk take	87	populationbased_cohort_prospective_epidemiology	populationbased - cohort - prospective - epidemiology - factor - study - bodymass - associations - assessment - modifiable	1	TRUE
study history use associated lower likelihood according populationbased data	87	populationbased_cohort_prospective_epidemiology	populationbased - cohort - prospective - epidemiology - factor - study - bodymass - associations - assessment - modifiable	1	TRUE
study history use associated lower likelihood according populationbased data	87	populationbased_cohort_prospective_epidemiology	populationbased - cohort - prospective - epidemiology - factor - study - bodymass - associations - assessment - modifiable	1	TRUE
study history use associated lower likelihood according populationbased data	87	populationbased_cohort_prospective_epidemiology	populationbased - cohort - prospective - epidemiology - factor - study - bodymass - associations - assessment - modifiable	1	TRUE
study history use associated lower likelihood according populationbased data	87	populationbased_cohort_prospective_epidemiology	populationbased - cohort - prospective - epidemiology - factor - study - bodymass - associations - assessment - modifiable	1	TRUE
sport save kids theyre part childhood obesity epidemic gavps unblock please	88	sports_sport_kids_play	sports - sport - kids - play - clubs - facilities - schools - school - playing - games	1	TRUE
schools kept open summer running sports clubs sports leaders said amid record levels inactivity obesity	88	sports_sport_kids_play	sports - sport - kids - play - clubs - facilities - schools - school - playing - games	1	TRUE
schools sports facilities may open summer fight child obesity	88	sports_sport_kids_play	sports - sport - kids - play - clubs - facilities - schools - school - playing - games	1	TRUE
theres obesity epidemic powerlifters	89	epidemic_crisis_wilson_eds	epidemic - crisis - wilson - eds - trending - populationhere - crofts - covidscarred - evansville - eerily	1	TRUE
hidden aspect obesity epidemic actually worse one would think observing people public many obese people never leave homes make late night run walmart back	89	epidemic_crisis_wilson_eds	epidemic - crisis - wilson - eds - trending - populationhere - crofts - covidscarred - evansville - eerily	1	TRUE
obesity epidemic getting worse happens dont enough	89	epidemic_crisis_wilson_eds	epidemic - crisis - wilson - eds - trending - populationhere - crofts - covidscarred - evansville - eerily	1	TRUE
chi peng lab provided us first glimpse data novel mouse model study obesity	90	mice_mouse_dietinduced_laboratory	mice - mouse - dietinduced - laboratory - molecule - lab - humans - identifies - msg - paper	1	TRUE
latest preprint male female obese mice dr karimi amp dr frutos	90	mice_mouse_dietinduced_laboratory	mice - mouse - dietinduced - laboratory - molecule - lab - humans - identifies - msg - paper	1	TRUE
give mouse half minidonut going toeat obesityit working title	90	mice_mouse_dietinduced_laboratory	mice - mouse - dietinduced - laboratory - molecule - lab - humans - identifies - msg - paper	1	TRUE
junk food advertising restrictions transport london networks prevented almost obesity cases analysis university sheffield london school hygiene amp tropical medicine suggests	91	junk_ban_advertising_adverts	junk - ban - advertising - adverts - ads - online - crackdown - promotions - deals - uk	1	TRUE
author chef tonia buxton criticises plans ban junk food adverts television pmthis obesity problem going years dont try make new problem	91	junk_ban_advertising_adverts	junk - ban - advertising - adverts - ads - online - crackdown - promotions - deals - uk	1	TRUE
eating public banned alongside forms food advertisement public displays foodrestaurants still exist must either located underground must windows painted blackthis combat obesity epidemic	91	junk_ban_advertising_adverts	junk - ban - advertising - adverts - ads - online - crackdown - promotions - deals - uk	1	TRUE
shockinguk third highest death rate world fourth highest obesity rate deaths cent adults overweight followed us deaths almost cent obese	92	countries_deaths_rate_federation	countries - deaths - rate - federation - death - highest - higher - population - occurred - rates	1	TRUE
world obesity federation examined almost countries found million million deaths occurred countries high levels obesityhow zero obesity	92	countries_deaths_rate_federation	countries - deaths - rate - federation - death - highest - higher - population - occurred - rates	1	TRUE
malta latvia lithuania higher obesity levels uk malta one death last week	92	countries_deaths_rate_federation	countries - deaths - rate - federation - death - highest - higher - population - occurred - rates	1	TRUE
im missing game im guessing philly lot faster court without grotesque form obesity	93	game_fans_players_ball	game - fans - players - ball - cricket - play - playing - throw - lukaku - mayfield	1	TRUE
went comparing guy trent happy scored cl goal draw men obese james una	93	game_fans_players_ball	game - fans - players - ball - cricket - play - playing - throw - lukaku - mayfield	1	TRUE
wont welcome atlanta playas play unless check obese	93	game_fans_players_ball	game - fans - players - ball - cricket - play - playing - throw - lukaku - mayfield	1	TRUE
happy morbidly obese beached whale pochettino aint helm superteam anymore beliv happy champagne futbol	94	whale_fraser_brendan_darren	whale - fraser - brendan - darren - sadie - reconnect - aronofskys - sink - film - whales	1	TRUE
would also take photos lugia take advantage obesity whale uwu	94	whale_fraser_brendan_darren	whale - fraser - brendan - darren - sadie - reconnect - aronofskys - sink - film - whales	1	TRUE
hoomans celebrate morbid obesity thonot smol ting hoomans heart attacks en masse smol ting see beached whales every day	94	whale_fraser_brendan_darren	whale - fraser - brendan - darren - sadie - reconnect - aronofskys - sink - film - whales	1	TRUE
add childhood obesity list	95	childhood_child_nio_parents	childhood - child - nio - parents - obeso - als - je - de - libs - brexit	1	TRUE
child obesity increasing alarming rate next decade estimated million infants young children affected obesity must step stop malnutrition	95	childhood_child_nio_parents	childhood - child - nio - parents - obeso - als - je - de - libs - brexit	1	TRUE
obesity especially young children	95	childhood_child_nio_parents	childhood - child - nio - parents - obeso - als - je - de - libs - brexit	1	TRUE
tumetoka nmb marathon chap unaenda kwa obesity daytukisubiri mechi ya baadae afu jioni kwa ruger siku ndefu hii	96	na_ya_wa_kwa	na - ya - wa - kwa - ng - sa - ang - uzito - ni - au	1	TRUE
due respect po mam paanong obesity eh wala na makain yung ibang bata mas maraming mahirap dito sa pilipinas nakalimutan na po ba ninyo na third world country tayo	96	na_ya_wa_kwa	na - ya - wa - kwa - ng - sa - ang - uzito - ni - au	1	TRUE
marekani imesema kwamba hali ya kiafya ya kiongozi wa korea kaskazini kim jong un ni mbaya baada ya kufanyiwa upasuaji wa moyo aidha gazeti la korea kusini daily nk limeripoti kuwa tatizo la moyo limesababishwa na uvutaji sigari fetma obesity na kutopumzika vizuri	96	na_ya_wa_kwa	na - ya - wa - kwa - ng - sa - ang - uzito - ni - au	1	TRUE
trump lies everything fake hair obesity sprayon tan bloomberg campaign spokeswoman said	97	sprayon_tan_bloomberg_pathological	sprayon - tan - bloomberg - pathological - hair - fake - liar - lies - lying - everything	1	TRUE
bloomberg trump president lying pathological liar lies everything fake hair obesity sprayon tan trumps trouble	97	sprayon_tan_bloomberg_pathological	sprayon - tan - bloomberg - pathological - hair - fake - liar - lies - lying - everything	1	TRUE
rump isa pathological liar lies everything fake hair obesity sprayon tan bloomberg campaign	97	sprayon_tan_bloomberg_pathological	sprayon - tan - bloomberg - pathological - hair - fake - liar - lies - lying - everything	1	TRUE
cdc study finds people hospitalized covid overweight obese	98	hospitalized_cdc_finds_hospitalizations	hospitalized - cdc - finds - hospitalizations - covid - overweight - infectious - study - wards - obesewho	0.826669	TRUE
cdc study finds people hospitalized covid overweight obese	98	hospitalized_cdc_finds_hospitalizations	hospitalized - cdc - finds - hospitalizations - covid - overweight - infectious - study - wards - obesewho	0.498194	TRUE
cdc study finds people hospitalized covid overweight obese	98	hospitalized_cdc_finds_hospitalizations	hospitalized - cdc - finds - hospitalizations - covid - overweight - infectious - study - wards - obesewho	1	TRUE
pay attentionhealth sciencecdc study finds people hospitalized covid overweight obese	98	hospitalized_cdc_finds_hospitalizations	hospitalized - cdc - finds - hospitalizations - covid - overweight - infectious - study - wards - obesewho	1	TRUE
cdc study finds people hospitalized covid overweight obese	98	hospitalized_cdc_finds_hospitalizations	hospitalized - cdc - finds - hospitalizations - covid - overweight - infectious - study - wards - obesewho	1	TRUE
cdc study finds people hospitalized covid overweight obese	98	hospitalized_cdc_finds_hospitalizations	hospitalized - cdc - finds - hospitalizations - covid - overweight - infectious - study - wards - obesewho	1	TRUE
cdc study finds roughly people hospitalized covid overweight obese	98	hospitalized_cdc_finds_hospitalizations	hospitalized - cdc - finds - hospitalizations - covid - overweight - infectious - study - wards - obesewho	1	TRUE
cdc study finds people hospitalized covid overweight obese	98	hospitalized_cdc_finds_hospitalizations	hospitalized - cdc - finds - hospitalizations - covid - overweight - infectious - study - wards - obesewho	1	TRUE
new group relaunching cokes idea obesity mainly amount food eat iecup sugar cup broccoli theory designed defend junk food equal value real food yet shocker member	99	coke_cocacola_coca_cola	coke - cocacola - coca - cola - downplay - sugary - fueled - paid - scientists - documents	1	TRUE
first coca cola strated fight obesity began championing nutrition cos r hijacking socalled smokefree products confusing consumers	99	coke_cocacola_coca_cola	coke - cocacola - coca - cola - downplay - sugary - fueled - paid - scientists - documents	1	TRUE
doesnt want hear mtg tomorrow research detailing cokes interference chinese obesity science policy docs showing coke tried manipulate amp turn	99	coke_cocacola_coca_cola	coke - cocacola - coca - cola - downplay - sugary - fueled - paid - scientists - documents	1	TRUE
earlier today honor moderating panel annual conference latino health obesity public health experts lawmakers across country investing public health isnt good economics right thing	100	mexico_mexicans_chile_mexican	mexico - mexicans - chile - mexican - labels - return - oaxaca - apoyo - quelites - el	1	TRUE
order fight mexicans need return includes foods pumpkin quelites among many ingredients	100	mexico_mexicans_chile_mexican	mexico - mexicans - chile - mexican - labels - return - oaxaca - apoyo - quelites - el	1	TRUE
lessen uit mexico overheidsmaatregelen tegen de ongezonde voedselomgeving werken maar leiden tot felle oppositie van de industrie obesity mexico rapid epidemiological transition food industry interference health policies	100	mexico_mexicans_chile_mexican	mexico - mexicans - chile - mexican - labels - return - oaxaca - apoyo - quelites - el	1	TRUE
order fight mexicans need return includes foods pumpkin quelites among many ingredients	100	mexico_mexicans_chile_mexican	mexico - mexicans - chile - mexican - labels - return - oaxaca - apoyo - quelites - el	1	TRUE
favorite chefs favorite chef always great catch pleasure working together battle child obesity food insecurities physical inactivity	101	kids_school_children_parents	kids - school - children - parents - teach - birch - food - spoiling - dumblike - finicky	1	TRUE
remain frustrated long taking put chefs map especially world public health obesity crisis amp children already obese time	101	kids_school_children_parents	kids - school - children - parents - teach - birch - food - spoiling - dumblike - finicky	1	TRUE
child times likely eating disorder type diabetes body respect bacon amp aphramorthe war obesity fanning flames actual epidemic countryweight stigma subsequent disordered eating behaviors	101	kids_school_children_parents	kids - school - children - parents - teach - birch - food - spoiling - dumblike - finicky	1	TRUE
obesity also kills	102	died_dies_douglas_kill	died - dies - douglas - kill - kills - coroner - killing - aka - die - death	1	TRUE
dying due obesity kicked due inactivity	102	died_dies_douglas_kill	died - dies - douglas - kill - kills - coroner - killing - aka - die - death	1	TRUE
obesity takes thirty years kill two weeks	102	died_dies_douglas_kill	died - dies - douglas - kill - kills - coroner - killing - aka - die - death	1	TRUE
icymi cdc childhood obesity soared pandemic	103	pandemic_prepandemic_increase_alarming	pandemic - prepandemic - increase - alarming - doubled - ties - teenagers - period - among - generalizable	1	TRUE
new study ties covid pandemic alarming increase obesity us children teenagers	103	pandemic_prepandemic_increase_alarming	pandemic - prepandemic - increase - alarming - doubled - ties - teenagers - period - among - generalizable	1	TRUE
new study ties covid pandemic alarming increase obesity us children teenagers	103	pandemic_prepandemic_increase_alarming	pandemic - prepandemic - increase - alarming - doubled - ties - teenagers - period - among - generalizable	1	TRUE
new study ties covid pandemic alarming increase obesity us children teenagers	103	pandemic_prepandemic_increase_alarming	pandemic - prepandemic - increase - alarming - doubled - ties - teenagers - period - among - generalizable	1	TRUE
new study ties covid pandemic alarming increase obesity us children teenagers	103	pandemic_prepandemic_increase_alarming	pandemic - prepandemic - increase - alarming - doubled - ties - teenagers - period - among - generalizable	0.961561	TRUE
jama studysignificant weight gain occurred covid pandemic among youthsespecially youngest children generalizable increase pediatric obesity due pandemiccorrection due school closure lockdown	103	pandemic_prepandemic_increase_alarming	pandemic - prepandemic - increase - alarming - doubled - ties - teenagers - period - among - generalizable	1	TRUE
obesity eastern dragon case study	104	dragons_beast_lions_dragon	dragons - beast - lions - dragon - lion - jungle - hunting - hunt - camel - hunter	1	TRUE
obese mightyena heroic gear certain game milkbone belongs great friend may beast eating champion ever	104	dragons_beast_lions_dragon	dragons - beast - lions - dragon - lion - jungle - hunting - hunt - camel - hunter	1	TRUE
jungle holding fat stacks today overweight stx obese jungle	104	dragons_beast_lions_dragon	dragons - beast - lions - dragon - lion - jungle - hunting - hunt - camel - hunter	1	TRUE
anxiety depression insomnia obesity key predictors increasing pain sites	105	anxiety_depression_alltime_information	anxiety - depression - alltime - information - spans - depressive - shyness - thinkingchoose - highdepression - lead	1	TRUE
las prevalencias de depresin ansiedad han aumentado durante esta pandemia es fundamental conocer los efectos benficos pero tambin adversos sobre ganancia de peso obesity silver spring oct doi oby	105	anxiety_depression_alltime_information	anxiety - depression - alltime - information - spans - depressive - shyness - thinkingchoose - highdepression - lead	1	TRUE
day prof senni understanding comorbidites prevalence distribution different obesity remembering tx growing anxiety	105	anxiety_depression_alltime_information	anxiety - depression - alltime - information - spans - depressive - shyness - thinkingchoose - highdepression - lead	1	TRUE
morbidly obese	106	morbidly_dobbs_person_fuuuck	morbidly - dobbs - person - fuuuck - xcommission - teigen - kshdjssk - neocons - ummmnounless - morbness	1	TRUE
morbidly obese	106	morbidly_dobbs_person_fuuuck	morbidly - dobbs - person - fuuuck - xcommission - teigen - kshdjssk - neocons - ummmnounless - morbness	0.897859	TRUE
morbidly obese	106	morbidly_dobbs_person_fuuuck	morbidly - dobbs - person - fuuuck - xcommission - teigen - kshdjssk - neocons - ummmnounless - morbness	1	TRUE
morbidly obese	106	morbidly_dobbs_person_fuuuck	morbidly - dobbs - person - fuuuck - xcommission - teigen - kshdjssk - neocons - ummmnounless - morbness	0.882926	TRUE
morbidly obese	106	morbidly_dobbs_person_fuuuck	morbidly - dobbs - person - fuuuck - xcommission - teigen - kshdjssk - neocons - ummmnounless - morbness	1	TRUE
morbidly obese	106	morbidly_dobbs_person_fuuuck	morbidly - dobbs - person - fuuuck - xcommission - teigen - kshdjssk - neocons - ummmnounless - morbness	1	TRUE
morbidly obese	106	morbidly_dobbs_person_fuuuck	morbidly - dobbs - person - fuuuck - xcommission - teigen - kshdjssk - neocons - ummmnounless - morbness	0.968906	TRUE
literally obese song cant lie	107	song_music_singing_jazz	song - music - singing - jazz - album - musical - sings - songs - dance - lizzo	1	TRUE
lipa ending obesity saving pop music giving gays everything	107	song_music_singing_jazz	song - music - singing - jazz - album - musical - sings - songs - dance - lizzo	1	TRUE
lizzo popular obesity epidemic music resonates millions people incredible voice one charismatic performers time	107	song_music_singing_jazz	song - music - singing - jazz - album - musical - sings - songs - dance - lizzo	1	TRUE
people england live longer americans far less likely obese murdered people england likely know countries less likely make comments like	108	uk_europe_britains_england	uk - europe - britains - england - toll - death - deaths - rate - govt - highest	1	TRUE
see latest attempt shift fault away catastrophic govt errors lead highest death toll europe blame check notes obese people	108	uk_europe_britains_england	uk - europe - britains - england - toll - death - deaths - rate - govt - highest	1	TRUE
public health england estimate obesity responsible deaths england year dont daily briefing surely needs acknowledged ignored	108	uk_europe_britains_england	uk - europe - britains - england - toll - death - deaths - rate - govt - highest	1	TRUE
teenagers obesity likely type diabetes selfreported poor health new study says	109	type_childs_diabetes_children	type - childs - diabetes - children - pediatric - childhood - hypertension - incident - disinfectant - td	1	TRUE
diabetes autoimmune disease part attacks young children zero obesity	109	type_childs_diabetes_children	type - childs - diabetes - children - pediatric - childhood - hypertension - incident - disinfectant - td	1	TRUE
let start sharing story last year met year old girl called leticia mexico city shared personal struggles living morbid obesity amp type diabetes teenager	109	type_childs_diabetes_children	type - childs - diabetes - children - pediatric - childhood - hypertension - incident - disinfectant - td	1	TRUE
united states also obesity rate times higher japans	110	japan_japanese_japans_rate	japan - japanese - japans - rate - lowest - asian - ekonomi - waist - asians - law	1	TRUE
know japan flaws obesity sickness one thing japanese right	110	japan_japanese_japans_rate	japan - japanese - japans - rate - lowest - asian - ekonomi - waist - asians - law	1	TRUE
add obesity rates obese japanese vs obese americans difference times	110	japan_japanese_japans_rate	japan - japanese - japans - rate - lowest - asian - ekonomi - waist - asians - law	1	TRUE
every time take ml bottle soda take teaspoonfuls sugar worth risking obesity diabetes heart disease dementia	111	soda_drinks_beverages_sugarsweetened	soda - drinks - beverages - sugarsweetened - sugary - drink - sweetened - tsp - sugar - consumption	1	TRUE
anxiety depression obesity diabetes cured significantly reducing completely eliminating alcohol caffeine sugar screens	111	soda_drinks_beverages_sugarsweetened	soda - drinks - beverages - sugarsweetened - sugary - drink - sweetened - tsp - sugar - consumption	1	TRUE
effect soda intake may lead increased risk obesity sugary soda contains essential nutrients may increase belly fat accumulation soda physically addictive soda increase risk factor heart disease	111	soda_drinks_beverages_sugarsweetened	soda - drinks - beverages - sugarsweetened - sugary - drink - sweetened - tsp - sugar - consumption	1	TRUE
eat like im trying become obese	112	cheat_eating_itafter_meal	cheat - eating - itafter - meal - lunch - eat - meals - mrsf - wanta - kha	1	TRUE
someone else eats kcal tiny please careful u b eating way moreme eat kcal morbidly obese	112	cheat_eating_itafter_meal	cheat - eating - itafter - meal - lunch - eat - meals - mrsf - wanta - kha	1	TRUE
think food im eating kept afterlifeim even worried become obese	112	cheat_eating_itafter_meal	cheat - eating - itafter - meal - lunch - eat - meals - mrsf - wanta - kha	1	TRUE
excellent question opinionralp less ebl little difference experienced rrp surgeon clinical difference cases vs ralp partners ralp may better morbid obese bmi gt ideal approach nl bmiexparel	113	warfarin_vs_doacs_ntprobnp	warfarin - vs - doacs - ntprobnp - pts - patients - rivaroxaban - hf - bnp - vte	1	TRUE
study patients obese pts found lower allcause inhospital mortality post procedural mi rates compared nonobese singlevessel ctopci	113	warfarin_vs_doacs_ntprobnp	warfarin - vs - doacs - ntprobnp - pts - patients - rivaroxaban - hf - bnp - vte	1	TRUE
important open paper showing results clinical trial participated bmi best predictor rfviii recovery dose adjustment iu obese class iiiii patients relevant bleeding treatment	113	warfarin_vs_doacs_ntprobnp	warfarin - vs - doacs - ntprobnp - pts - patients - rivaroxaban - hf - bnp - vte	1	TRUE
pelosi warns morbidly obese trump taking hydroxychloroquine	114	hydroxychloroquine_pelosi_taking_nancy	hydroxychloroquine - pelosi - taking - nancy - group - approved - trump - speaker - president - morbidly	1	TRUE
pelosi trump grave risk taking hydroxychloroquine hes old morbidly obese	114	hydroxychloroquine_pelosi_taking_nancy	hydroxychloroquine - pelosi - taking - nancy - group - approved - trump - speaker - president - morbidly	1	TRUE
pelosi trump grave risk taking hydroxychloroquine hes old morbidly obese	114	hydroxychloroquine_pelosi_taking_nancy	hydroxychloroquine - pelosi - taking - nancy - group - approved - trump - speaker - president - morbidly	1	TRUE
nancy pelosi good idea morbidly obese trump take hydroxychloroquine via	114	hydroxychloroquine_pelosi_taking_nancy	hydroxychloroquine - pelosi - taking - nancy - group - approved - trump - speaker - president - morbidly	1	TRUE
happened lost dad middle pkp alfatihah welcomed new soul family left oil gas industry pursue passion videography lost weight longer obesegoodbye hope better year us	115	lbs_lost_journey_pounds	lbs - lost - journey - pounds - ive - im - longer - miles - life - milestone	1	TRUE
lost lbs walk miles daily lift weights x week blood pressure doctor obese yr old woman obesed way office oneself obese bp abnormally low rx lose weight get flu shot plz	115	lbs_lost_journey_pounds	lbs - lost - journey - pounds - ive - im - longer - miles - life - milestone	1	TRUE
back july weighed lbs foot obese normal activities difficultmay officially lbs wearing shirt bought yrs ago never fit till todayanything life possible believe lbs gone times better	115	lbs_lost_journey_pounds	lbs - lost - journey - pounds - ive - im - longer - miles - life - milestone	1	TRUE
high fructose corn syrup implicated modern epidemic obesity diabetes	116	corn_syrup_fructose_implicated	corn - syrup - fructose - implicated - highfructose - modern - high - sugar - diseasesincluding - autismis	1	TRUE
cool larry cool food mean high fructose corn syrup literally killing country rapidly increasing obesity fatty liver diabetes personally think syrup food might	116	corn_syrup_fructose_implicated	corn - syrup - fructose - implicated - highfructose - modern - high - sugar - diseasesincluding - autismis	1	TRUE
high fructose corn syrup implicated modern epidemic obesity diabetes	116	corn_syrup_fructose_implicated	corn - syrup - fructose - implicated - highfructose - modern - high - sugar - diseasesincluding - autismis	1	TRUE
high fructose corn syrup implicated modern epidemic obesity diabetes	116	corn_syrup_fructose_implicated	corn - syrup - fructose - implicated - highfructose - modern - high - sugar - diseasesincluding - autismis	0.152084	TRUE
high fructose corn syrup implicated modern epidemic obesity diabetes	116	corn_syrup_fructose_implicated	corn - syrup - fructose - implicated - highfructose - modern - high - sugar - diseasesincluding - autismis	0.653739	TRUE
high fructose corn syrup implicated modern epidemic obesity diabetes	116	corn_syrup_fructose_implicated	corn - syrup - fructose - implicated - highfructose - modern - high - sugar - diseasesincluding - autismis	0.33665	TRUE
high fructose corn syrup implicated modern epidemic obesity diabetes	116	corn_syrup_fructose_implicated	corn - syrup - fructose - implicated - highfructose - modern - high - sugar - diseasesincluding - autismis	1	TRUE
think another reason obesity began rise cane sugar swapped high fructose corn syrup suppresses leptin signals full	116	corn_syrup_fructose_implicated	corn - syrup - fructose - implicated - highfructose - modern - high - sugar - diseasesincluding - autismis	1	TRUE
high fructose corn syrup implicated modern epidemic obesity diabetes	116	corn_syrup_fructose_implicated	corn - syrup - fructose - implicated - highfructose - modern - high - sugar - diseasesincluding - autismis	1	TRUE
high fructose corn syrup implicated modern epidemic obesity diabetes	116	corn_syrup_fructose_implicated	corn - syrup - fructose - implicated - highfructose - modern - high - sugar - diseasesincluding - autismis	0.878449	TRUE
high fructose corn syrup implicated modern epidemic obesity diabetes	116	corn_syrup_fructose_implicated	corn - syrup - fructose - implicated - highfructose - modern - high - sugar - diseasesincluding - autismis	0.654489	TRUE
high fructose corn syrup implicated modern epidemic obesity diabetes	116	corn_syrup_fructose_implicated	corn - syrup - fructose - implicated - highfructose - modern - high - sugar - diseasesincluding - autismis	0.480604	TRUE
worst pandemic lifetimeits called obesity	117	pandemic_real_mgdl_former	pandemic - real - mgdl - former - obscuring - latter - pandemie - obesitythe - alltime - pandemics	1	TRUE
obesity old age two trumps underlying conditions white house still playing pandemic	117	pandemic_real_mgdl_former	pandemic - real - mgdl - former - obscuring - latter - pandemie - obesitythe - alltime - pandemics	1	TRUE
obesity real pandemic long term	117	pandemic_real_mgdl_former	pandemic - real - mgdl - former - obscuring - latter - pandemie - obesitythe - alltime - pandemics	1	TRUE
cheeseburger cost litres waterrainforest deforestation soil erosionocean pollutionco methane nitrogen emissionsreduced biodiversitymillions subsidiesobesity heart vascular diseaseincreased chance zoonotic diseaseanimal suffering	118	meat_beef_red_consumption	meat - beef - red - consumption - heart - diseases - cancer - gt - bwd - animals	1	TRUE
meat consumption associated many diseases like cancer diabetes obesity cholesterol heart diseases etc apart fatal diseases arise meat based products	118	meat_beef_red_consumption	meat - beef - red - consumption - heart - diseases - cancer - gt - bwd - animals	1	TRUE
meat consumption associated many diseases like cancer diabetes obesity cholesterol heart diseases etc apart fatal diseases arise meat based products	118	meat_beef_red_consumption	meat - beef - red - consumption - heart - diseases - cancer - gt - bwd - animals	1	TRUE
exciting update work soft drinks industry levy aka soda tax interests come work us looking someone help us evaluate impacts ssb purchases childhood obesity dental health diet	119	tax_drinks_sugary_sugarsweetened	tax - drinks - sugary - sugarsweetened - taxes - soda - levy - fuk - drink - beverages	1	TRUE
government plans sugar combat rising tax apply beverages foods alcoho drinks containing excessive amounts additional revenue fill national health fund	119	tax_drinks_sugary_sugarsweetened	tax - drinks - sugary - sugarsweetened - taxes - soda - levy - fuk - drink - beverages	1	TRUE
evidence sugary drink taxes win tax projected prevent k amp k cases obesity amp diabetes yrs every spent implementation cost savings governments waiting	119	tax_drinks_sugary_sugarsweetened	tax - drinks - sugary - sugarsweetened - taxes - soda - levy - fuk - drink - beverages	1	TRUE
minder overgewicht door gratis gezonde schoollunch vk goed voorbeeld voor nederlandfree school dinners led fall childhood obesity rates	120	school_dinners_free_lunches	school - dinners - free - lunches - fall - meals - lunch - led - childhood - rates	1	TRUE
school dinners helping reduce childhood obesity primary schools new research finds	120	school_dinners_free_lunches	school - dinners - free - lunches - fall - meals - lunch - led - childhood - rates	1	TRUE
school dinners helping reduce childhood obesity primary schools new research finds	120	school_dinners_free_lunches	school - dinners - free - lunches - fall - meals - lunch - led - childhood - rates	0.961958	TRUE
great final research due release summer continues find free school dinners led fall childhood obesity rates	120	school_dinners_free_lunches	school - dinners - free - lunches - fall - meals - lunch - led - childhood - rates	1	TRUE
parents allow children obese pre diabetic arrested child abuse	121	child_abuse_letting_parent	child - abuse - letting - parent - kids - parents - twitterallowing - shapefat - abusefat - bulliedfat	1	TRUE
letting children become obese crime	121	child_abuse_letting_parent	child - abuse - letting - parent - kids - parents - twitterallowing - shapefat - abusefat - bulliedfat	1	TRUE
parents let kids get massively obese young age much damage physically abused would	121	child_abuse_letting_parent	child - abuse - letting - parent - kids - parents - twitterallowing - shapefat - abusefat - bulliedfat	1	TRUE
new video seriesobesity explained giving nothing date science actual root causes obesity	122	video_film_youtube_videos	video - film - youtube - videos - untold - short - films - watch - sushiwithwasabi - holep	1	TRUE
fat boris johnson launches uk obesity reduction drive video	122	video_film_youtube_videos	video - film - youtube - videos - untold - short - films - watch - sushiwithwasabi - holep	1	TRUE
researchers mayo clinic center biomedical discovery studying enzymes linked fat build around belly silenced treat watch video learn	122	video_film_youtube_videos	video - film - youtube - videos - untold - short - films - watch - sushiwithwasabi - holep	1	TRUE
red states better let us rep controlled states ppl access medicaid red states lowest hs college graduatesred states generally across board lead country domestic violencespousal abuse obesity smoking	123	th_education_states_worst	th - education - states - worst - poverty - highest - rank - lowest - ranks - tn	1	TRUE
republican jesus hates rep controlled states ppl access medicaid red states lowest hs college graduatesred states generally across board lead country domestic violencespousal abuse obesity smoking	123	th_education_states_worst	th - education - states - worst - poverty - highest - rank - lowest - ranks - tn	1	TRUE
live theth worst state education healthth highest obesityth worst opportunity th worst economyst incarcerationsbut thank god state steak ban bans plastics amp mph speed limits terrible roads	123	th_education_states_worst	th - education - states - worst - poverty - highest - rank - lowest - ranks - tn	1	TRUE
yrs ago obese health failingmiserable got running shoes ran meters stop breathkept every day weight slowly dropped ran kkkk half marathon marathon ultra marathon run mile races never would believed possible	124	marathon_running_run_ran	marathon - running - run - ran - runner - km - ultra - marathoner - meter - runners	1	TRUE
km go guy obese months ago ran first km race guy ran todays km proud	124	marathon_running_run_ran	marathon - running - run - ran - runner - km - ultra - marathoner - meter - runners	1	TRUE
morbidly obese dreamed running marathon impossible till today	124	marathon_running_run_ran	marathon - running - run - ran - runner - km - ultra - marathoner - meter - runners	1	TRUE
work home doesnt mean dont need workout move general heres super duper quick exercise chair could also benefit people obese older population pregnant woman rt make malaysia healthy nation	125	malaysia_asia_malaysians_gmtsubscription	malaysia - asia - malaysians - gmtsubscription - spectator - inbox - singapore - est - malaysian - southeast	1	TRUE
skipped malaysia obese nation sea lmaoooo	125	malaysia_asia_malaysians_gmtsubscription	malaysia - asia - malaysians - gmtsubscription - spectator - inbox - singapore - est - malaysian - southeast	1	TRUE
malaysia number one south east asia comes obesity malaysia america south east asia	125	malaysia_asia_malaysians_gmtsubscription	malaysia - asia - malaysians - gmtsubscription - spectator - inbox - singapore - est - malaysian - southeast	1	TRUE
traffic block ive seen today caused obese man walking middle road sign said vaccines work cool bro gym standing traffic	126	belt_congestion_loosening_roads	belt - congestion - loosening - roads - building - traffic - mumford - prevent - lewis - highway	1	TRUE
building lanes ease traffic like loosening belt cure obesityof course unless road zipper	126	belt_congestion_loosening_roads	belt - congestion - loosening - roads - building - traffic - mumford - prevent - lewis - highway	1	TRUE
building roads prevent congestion like fat man loosening belt prevent obesitylewis mumford	126	belt_congestion_loosening_roads	belt - congestion - loosening - roads - building - traffic - mumford - prevent - lewis - highway	1	TRUE
stop glorifying obesity	127	glorifying_stop_lpg_mtcommon	glorifying - stop - lpg - mtcommon - din - price - modiinternational - bure - manmohan - achhe	0.886089	TRUE
maybe stop glamorizing normalizing severe obesity	127	glorifying_stop_lpg_mtcommon	glorifying - stop - lpg - mtcommon - din - price - modiinternational - bure - manmohan - achhe	1	TRUE
stop lt glorifying lt obesity lt	127	glorifying_stop_lpg_mtcommon	glorifying - stop - lpg - mtcommon - din - price - modiinternational - bure - manmohan - achhe	1	TRUE
stop glorifying obesity	127	glorifying_stop_lpg_mtcommon	glorifying - stop - lpg - mtcommon - din - price - modiinternational - bure - manmohan - achhe	1	TRUE
stop glorifying obesity	127	glorifying_stop_lpg_mtcommon	glorifying - stop - lpg - mtcommon - din - price - modiinternational - bure - manmohan - achhe	0.649604	TRUE
stop glorifying obesity	127	glorifying_stop_lpg_mtcommon	glorifying - stop - lpg - mtcommon - din - price - modiinternational - bure - manmohan - achhe	1	TRUE
stop glorifying obesity	127	glorifying_stop_lpg_mtcommon	glorifying - stop - lpg - mtcommon - din - price - modiinternational - bure - manmohan - achhe	1	TRUE
people good salaries lecturing others sugar tax eating better hello good fresh food expensive obesity complicated	128	tax_sugar_taxes_truss	tax - sugar - taxes - truss - cost - boris - itinstead - implemented - ieas - nannystate	1	TRUE
one panel seems know sugar taxes except taxes never reduced obesity country theyve implemented fact	128	tax_sugar_taxes_truss	tax - sugar - taxes - truss - cost - boris - itinstead - implemented - ieas - nannystate	1	TRUE
evidence around world sugar tax actually worked reduced obesity even consumption sugarthe solution combatting obesity exercise deskheavy lives says ieas kate rule mandatory marathons phew	128	tax_sugar_taxes_truss	tax - sugar - taxes - truss - cost - boris - itinstead - implemented - ieas - nannystate	1	TRUE
loneliness greater hazard obesity	129	hazard_loneliness_greater_friendships	hazard - loneliness - greater - friendships - lonely - devicessounds - livesout - foodssocial - closeness - underinvestment	0.307557	TRUE
loneliness greater hazard obesity	129	hazard_loneliness_greater_friendships	hazard - loneliness - greater - friendships - lonely - devicessounds - livesout - foodssocial - closeness - underinvestment	0.292676	TRUE
loneliness greater hazard obesity	129	hazard_loneliness_greater_friendships	hazard - loneliness - greater - friendships - lonely - devicessounds - livesout - foodssocial - closeness - underinvestment	0.0916179	TRUE
loneliness greater hazard obesity	129	hazard_loneliness_greater_friendships	hazard - loneliness - greater - friendships - lonely - devicessounds - livesout - foodssocial - closeness - underinvestment	1	TRUE
loneliness greater hazard obesity	129	hazard_loneliness_greater_friendships	hazard - loneliness - greater - friendships - lonely - devicessounds - livesout - foodssocial - closeness - underinvestment	1	TRUE
loneliness greater hazard obesity	129	hazard_loneliness_greater_friendships	hazard - loneliness - greater - friendships - lonely - devicessounds - livesout - foodssocial - closeness - underinvestment	0.655336	TRUE
loneliness greater hazard obesity	129	hazard_loneliness_greater_friendships	hazard - loneliness - greater - friendships - lonely - devicessounds - livesout - foodssocial - closeness - underinvestment	1	TRUE
loneliness greater hazard obesity	129	hazard_loneliness_greater_friendships	hazard - loneliness - greater - friendships - lonely - devicessounds - livesout - foodssocial - closeness - underinvestment	0.456464	TRUE
loneliness greater hazard obesity	129	hazard_loneliness_greater_friendships	hazard - loneliness - greater - friendships - lonely - devicessounds - livesout - foodssocial - closeness - underinvestment	1	TRUE
loneliness greater hazard obesity	129	hazard_loneliness_greater_friendships	hazard - loneliness - greater - friendships - lonely - devicessounds - livesout - foodssocial - closeness - underinvestment	0.838978	TRUE
loneliness greater hazard obesity	129	hazard_loneliness_greater_friendships	hazard - loneliness - greater - friendships - lonely - devicessounds - livesout - foodssocial - closeness - underinvestment	1	TRUE
loneliness greater hazard obesity	129	hazard_loneliness_greater_friendships	hazard - loneliness - greater - friendships - lonely - devicessounds - livesout - foodssocial - closeness - underinvestment	1	TRUE
loneliness greater hazard obesity	129	hazard_loneliness_greater_friendships	hazard - loneliness - greater - friendships - lonely - devicessounds - livesout - foodssocial - closeness - underinvestment	0.863239	TRUE
loneliness greater hazard obesity	129	hazard_loneliness_greater_friendships	hazard - loneliness - greater - friendships - lonely - devicessounds - livesout - foodssocial - closeness - underinvestment	1	TRUE
loneliness greater hazard obesity	129	hazard_loneliness_greater_friendships	hazard - loneliness - greater - friendships - lonely - devicessounds - livesout - foodssocial - closeness - underinvestment	0.532617	TRUE
loneliness greater hazard obesity	129	hazard_loneliness_greater_friendships	hazard - loneliness - greater - friendships - lonely - devicessounds - livesout - foodssocial - closeness - underinvestment	0.873124	TRUE
loneliness greater hazard obesity	129	hazard_loneliness_greater_friendships	hazard - loneliness - greater - friendships - lonely - devicessounds - livesout - foodssocial - closeness - underinvestment	0.615008	TRUE
loneliness greater hazard obesity	129	hazard_loneliness_greater_friendships	hazard - loneliness - greater - friendships - lonely - devicessounds - livesout - foodssocial - closeness - underinvestment	0.758707	TRUE
loneliness greater hazard obesity	129	hazard_loneliness_greater_friendships	hazard - loneliness - greater - friendships - lonely - devicessounds - livesout - foodssocial - closeness - underinvestment	0.770902	TRUE
loneliness greater hazard obesity	129	hazard_loneliness_greater_friendships	hazard - loneliness - greater - friendships - lonely - devicessounds - livesout - foodssocial - closeness - underinvestment	0.637999	TRUE
loneliness greater hazard obesity	129	hazard_loneliness_greater_friendships	hazard - loneliness - greater - friendships - lonely - devicessounds - livesout - foodssocial - closeness - underinvestment	0.92243	TRUE
loneliness greater hazard obesity	129	hazard_loneliness_greater_friendships	hazard - loneliness - greater - friendships - lonely - devicessounds - livesout - foodssocial - closeness - underinvestment	0.915681	TRUE
loneliness greater hazard obesity	129	hazard_loneliness_greater_friendships	hazard - loneliness - greater - friendships - lonely - devicessounds - livesout - foodssocial - closeness - underinvestment	1	TRUE
loneliness greater hazard obesity	129	hazard_loneliness_greater_friendships	hazard - loneliness - greater - friendships - lonely - devicessounds - livesout - foodssocial - closeness - underinvestment	1	TRUE
loneliness greater hazard obesity	129	hazard_loneliness_greater_friendships	hazard - loneliness - greater - friendships - lonely - devicessounds - livesout - foodssocial - closeness - underinvestment	1	TRUE
loneliness greater hazard obesity	129	hazard_loneliness_greater_friendships	hazard - loneliness - greater - friendships - lonely - devicessounds - livesout - foodssocial - closeness - underinvestment	0.93062	TRUE
loneliness greater hazard obesity	129	hazard_loneliness_greater_friendships	hazard - loneliness - greater - friendships - lonely - devicessounds - livesout - foodssocial - closeness - underinvestment	1	TRUE
loneliness greater hazard obesity	129	hazard_loneliness_greater_friendships	hazard - loneliness - greater - friendships - lonely - devicessounds - livesout - foodssocial - closeness - underinvestment	1	TRUE
loneliness greater hazard obesity	129	hazard_loneliness_greater_friendships	hazard - loneliness - greater - friendships - lonely - devicessounds - livesout - foodssocial - closeness - underinvestment	0.907089	TRUE
loneliness greater hazard obesity	129	hazard_loneliness_greater_friendships	hazard - loneliness - greater - friendships - lonely - devicessounds - livesout - foodssocial - closeness - underinvestment	0.700402	TRUE
loneliness greater hazard obesity	129	hazard_loneliness_greater_friendships	hazard - loneliness - greater - friendships - lonely - devicessounds - livesout - foodssocial - closeness - underinvestment	1	TRUE
loneliness greater hazard obesity	129	hazard_loneliness_greater_friendships	hazard - loneliness - greater - friendships - lonely - devicessounds - livesout - foodssocial - closeness - underinvestment	0.819667	TRUE
loneliness greater hazard obesity	129	hazard_loneliness_greater_friendships	hazard - loneliness - greater - friendships - lonely - devicessounds - livesout - foodssocial - closeness - underinvestment	0.971324	TRUE
loneliness greater hazard obesity	129	hazard_loneliness_greater_friendships	hazard - loneliness - greater - friendships - lonely - devicessounds - livesout - foodssocial - closeness - underinvestment	0.899449	TRUE
loneliness greater hazard obesity	129	hazard_loneliness_greater_friendships	hazard - loneliness - greater - friendships - lonely - devicessounds - livesout - foodssocial - closeness - underinvestment	0.399055	TRUE
loneliness greater hazard obesity	129	hazard_loneliness_greater_friendships	hazard - loneliness - greater - friendships - lonely - devicessounds - livesout - foodssocial - closeness - underinvestment	0.524103	TRUE
loneliness greater hazard obesity	129	hazard_loneliness_greater_friendships	hazard - loneliness - greater - friendships - lonely - devicessounds - livesout - foodssocial - closeness - underinvestment	0.95394	TRUE
hate disagree truth tellingdear brothers sisters ever manner let us declare war obesity	130	war_civil_terrorism_declares	war - civil - terrorism - declares - wars - drugs - stout - wage - wished - boriss	1	TRUE
ive declared war ltmygt obesity yall hold accountable statement	130	war_civil_terrorism_declares	war - civil - terrorism - declares - wars - drugs - stout - wage - wished - boriss	1	TRUE
cannot wage war obesity without waging war people live obese bodies moreover dignity group contingent whether members deemed healthy eating right exercising regularly	130	war_civil_terrorism_declares	war - civil - terrorism - declares - wars - drugs - stout - wage - wished - boriss	1	TRUE
literally skinny heart attack shes obese one	131	shes_fuckin_plus_sister	shes - fuckin - plus - sister - pull - zazu - matted - gravitational - beter - jewelers	1	TRUE
shes adorable yes unless result medical complication lets ignore obese toddler	131	shes_fuckin_plus_sister	shes - fuckin - plus - sister - pull - zazu - matted - gravitational - beter - jewelers	1	TRUE
shes plus size must fucking obese	131	shes_fuckin_plus_sister	shes - fuckin - plus - sister - pull - zazu - matted - gravitational - beter - jewelers	1	TRUE
julie wanna meet gym see celebrate obesity city	132	gym_go_belly_pushups	gym - go - belly - pushups - walks - coach - zarurat - fosho - entreno - churchevery	1	TRUE
yo like want obesity takeover gym test like minimum stay good health shape	132	gym_go_belly_pushups	gym - go - belly - pushups - walks - coach - zarurat - fosho - entreno - churchevery	1	TRUE
obesity look good hit gym	132	gym_go_belly_pushups	gym - go - belly - pushups - walks - coach - zarurat - fosho - entreno - churchevery	1	TRUE
promoting obesity public places	133	promoting_empowerment_incentives_maher	promoting - empowerment - incentives - maher - gonna - ismakes - agendq - healthydont - soooooo - valueless	1	TRUE
promoting obesity okay karen	133	promoting_empowerment_incentives_maher	promoting - empowerment - incentives - maher - gonna - ismakes - agendq - healthydont - soooooo - valueless	1	TRUE
promoting obesity	133	promoting_empowerment_incentives_maher	promoting - empowerment - incentives - maher - gonna - ismakes - agendq - healthydont - soooooo - valueless	1	TRUE
promoting obesity	133	promoting_empowerment_incentives_maher	promoting - empowerment - incentives - maher - gonna - ismakes - agendq - healthydont - soooooo - valueless	1	TRUE
promoting obesity	133	promoting_empowerment_incentives_maher	promoting - empowerment - incentives - maher - gonna - ismakes - agendq - healthydont - soooooo - valueless	0.837164	TRUE
v impressed leeds team childhood obesity falling leeds one two cities europe happening	134	leeds_city_becomes_centres	leeds - city - becomes - centres - childrens - lower - first - uk - childhood - austerity	1	TRUE
wo look brilliant teams done leeds becomes first uk city lower childhood obesity rate	134	leeds_city_becomes_centres	leeds - city - becomes - centres - childrens - lower - first - uk - childhood - austerity	1	TRUE
leeds becomes first uk city lower childhood obesity rate lt interesting	134	leeds_city_becomes_centres	leeds - city - becomes - centres - childrens - lower - first - uk - childhood - austerity	1	TRUE
welp candace owens called meghan mccain clinically obese meggars told get fvckedmerry christmas everyone	135	christmas_santa_merry_holiday	christmas - santa - merry - holiday - holidays - santas - candles - festive - chimney - gifts	1	TRUE
waiting see kids faces unwrapping gifts best part christmas years till stop believing santa gonna believe hard work done obese trespassing old white dude	135	christmas_santa_merry_holiday	christmas - santa - merry - holiday - holidays - santas - candles - festive - chimney - gifts	1	TRUE
idc im gonna kids believe obese white man annually breaks everyones give kids presents either act right else theyll naughty list automatic ass whooping fuck santa mrs claus weak ass elves	135	christmas_santa_merry_holiday	christmas - santa - merry - holiday - holidays - santas - candles - festive - chimney - gifts	1	TRUE
food addiction one worst addictions therefood everywhereyou eat survive food socialfood makes feel good avoid overeating every turn body positivityfat acceptance movements normalizing obesity	136	addiction_disorders_eating_binge	addiction - disorders - eating - binge - recovery - disorder - liking - habits - addicted - addictions	1	TRUE
endless pursuit pleasure always ends suffering food obesity drugs addiction money lonelinessmoderation virtue	136	addiction_disorders_eating_binge	addiction - disorders - eating - binge - recovery - disorder - liking - habits - addicted - addictions	1	TRUE
new treatment leads much less overeatinga new treatment system focuses link eating mental health helps people obesity make healthier decisions comes eating	136	addiction_disorders_eating_binge	addiction - disorders - eating - binge - recovery - disorder - liking - habits - addicted - addictions	1	TRUE
kidney stones often really painful catherine lovegrove shares research obesity risk kidney stones	137	kidney_renal_kidneys_highprotein	kidney - renal - kidneys - highprotein - egfr - dialysis - fsgs - ckd - filter - unmanaged	1	TRUE
highprotein diet bad kidney health prudent avoid recommending highprotein intake weight loss obese diabetic patients prior cv events solitary kidney kidney health cannot adequately protected	137	kidney_renal_kidneys_highprotein	kidney - renal - kidneys - highprotein - egfr - dialysis - fsgs - ckd - filter - unmanaged	1	TRUE
june issue john hall colleagues discuss complex links obesity kidney dysfunction hypertension	137	kidney_renal_kidneys_highprotein	kidney - renal - kidneys - highprotein - egfr - dialysis - fsgs - ckd - filter - unmanaged	1	TRUE
world people dying obesity malnutrition	138	malnutrition_dying_world_malnourished	malnutrition - dying - world - malnourished - killed - mill - starvation - famine - people - million	1	TRUE
world people dying obesity malnutrition	138	malnutrition_dying_world_malnourished	malnutrition - dying - world - malnourished - killed - mill - starvation - famine - people - million	1	TRUE
world people dying obesity malnutrition	138	malnutrition_dying_world_malnourished	malnutrition - dying - world - malnourished - killed - mill - starvation - famine - people - million	0.789437	TRUE
world people dying obesity malnutrition	138	malnutrition_dying_world_malnourished	malnutrition - dying - world - malnourished - killed - mill - starvation - famine - people - million	0.672207	TRUE
world people dying obesity malnutrition	138	malnutrition_dying_world_malnourished	malnutrition - dying - world - malnourished - killed - mill - starvation - famine - people - million	0.144463	TRUE
world people dying obesity malnutrition	138	malnutrition_dying_world_malnourished	malnutrition - dying - world - malnourished - killed - mill - starvation - famine - people - million	0.468685	TRUE
world people dying obesity malnutrition	138	malnutrition_dying_world_malnourished	malnutrition - dying - world - malnourished - killed - mill - starvation - famine - people - million	0.681172	TRUE
world people dying obesity malnutrition	138	malnutrition_dying_world_malnourished	malnutrition - dying - world - malnourished - killed - mill - starvation - famine - people - million	0.645984	TRUE
world people dying obesity malnutrition	138	malnutrition_dying_world_malnourished	malnutrition - dying - world - malnourished - killed - mill - starvation - famine - people - million	1	TRUE
world people dying obesity malnutrition	138	malnutrition_dying_world_malnourished	malnutrition - dying - world - malnourished - killed - mill - starvation - famine - people - million	0.387377	TRUE
world people dying obesity malnutrition	138	malnutrition_dying_world_malnourished	malnutrition - dying - world - malnourished - killed - mill - starvation - famine - people - million	0.988244	TRUE
world people dying obesity malnutrition	138	malnutrition_dying_world_malnourished	malnutrition - dying - world - malnourished - killed - mill - starvation - famine - people - million	0.908682	TRUE
world people dying obesity malnutrition	138	malnutrition_dying_world_malnourished	malnutrition - dying - world - malnourished - killed - mill - starvation - famine - people - million	0.784241	TRUE
world people dying obesity malnutrition	138	malnutrition_dying_world_malnourished	malnutrition - dying - world - malnourished - killed - mill - starvation - famine - people - million	1	TRUE
world people dying obesity malnutrition	138	malnutrition_dying_world_malnourished	malnutrition - dying - world - malnourished - killed - mill - starvation - famine - people - million	0.920205	TRUE
world people dying obesity malnutrition	138	malnutrition_dying_world_malnourished	malnutrition - dying - world - malnourished - killed - mill - starvation - famine - people - million	0.897523	TRUE
world people dying obesity malnutrition	138	malnutrition_dying_world_malnourished	malnutrition - dying - world - malnourished - killed - mill - starvation - famine - people - million	0.725572	TRUE
world people dying obesity malnutrition	138	malnutrition_dying_world_malnourished	malnutrition - dying - world - malnourished - killed - mill - starvation - famine - people - million	1	TRUE
world people dying obesity malnutrition	138	malnutrition_dying_world_malnourished	malnutrition - dying - world - malnourished - killed - mill - starvation - famine - people - million	0.443088	TRUE
world people dying obesity malnutrition	138	malnutrition_dying_world_malnourished	malnutrition - dying - world - malnourished - killed - mill - starvation - famine - people - million	0.935777	TRUE
world people dying obesity malnutrition	138	malnutrition_dying_world_malnourished	malnutrition - dying - world - malnourished - killed - mill - starvation - famine - people - million	1	TRUE
world people dying obesity malnutrition	138	malnutrition_dying_world_malnourished	malnutrition - dying - world - malnourished - killed - mill - starvation - famine - people - million	0.795981	TRUE
world people dying obesity malnutrition	138	malnutrition_dying_world_malnourished	malnutrition - dying - world - malnourished - killed - mill - starvation - famine - people - million	1	TRUE
world people dying obesity malnutrition	138	malnutrition_dying_world_malnourished	malnutrition - dying - world - malnourished - killed - mill - starvation - famine - people - million	0.781018	TRUE
world people dying obesity malnutrition	138	malnutrition_dying_world_malnourished	malnutrition - dying - world - malnourished - killed - mill - starvation - famine - people - million	0.846361	TRUE
world people dying obesity malnutrition	138	malnutrition_dying_world_malnourished	malnutrition - dying - world - malnourished - killed - mill - starvation - famine - people - million	0.755127	TRUE
world people dying obesity malnutrition	138	malnutrition_dying_world_malnourished	malnutrition - dying - world - malnourished - killed - mill - starvation - famine - people - million	1	TRUE
world people dying obesity malnutrition	138	malnutrition_dying_world_malnourished	malnutrition - dying - world - malnourished - killed - mill - starvation - famine - people - million	1	TRUE
world people dying obesity malnutrition	138	malnutrition_dying_world_malnourished	malnutrition - dying - world - malnourished - killed - mill - starvation - famine - people - million	1	TRUE
world people dying obesity malnutrition	138	malnutrition_dying_world_malnourished	malnutrition - dying - world - malnourished - killed - mill - starvation - famine - people - million	0.936078	TRUE
british medical journal survey finding nurses clinically obese dangerously overweight time saynhs nurses step away foodbank	139	nurses_nursing_hospital_nurse	nurses - nursing - hospital - nurse - clinically - weightshamed - nhs - doctors - dangerously - banks	1	TRUE
nurses cant afford eat many obese something right lammys fairytale	139	nurses_nursing_hospital_nurse	nurses - nursing - hospital - nurse - clinically - weightshamed - nhs - doctors - dangerously - banks	1	TRUE
analysis infected health care workers finds nurses obese died ended icu	139	nurses_nursing_hospital_nurse	nurses - nursing - hospital - nurse - clinically - weightshamed - nhs - doctors - dangerously - banks	1	TRUE
anorexia morbid obesity	140	anorexia_anorexic_nervosa_lethal	anorexia - anorexic - nervosa - lethal - normalise - tiktok - atypical - tess - chop - literally	1	TRUE
obesity specific pathologyanorexia nervosa specific pathology atypical anorexiamessing extremely dangerous	140	anorexia_anorexic_nervosa_lethal	anorexia - anorexic - nervosa - lethal - normalise - tiktok - atypical - tess - chop - literally	1	TRUE
overeating obesity eating disorders taken seriously anorexia bullemia	140	anorexia_anorexic_nervosa_lethal	anorexia - anorexic - nervosa - lethal - normalise - tiktok - atypical - tess - chop - literally	1	TRUE
ireland st calories consumed th obesity ratebelgium rd calories th obesityturkey th calories th obesityaustria th calories th obesity	141	ireland_irish_dublin_irelands	ireland - irish - dublin - irelands - hse - th - nchds - comfortability - ecoico - assess	1	TRUE
obesity contributing factor severe covid outcomes stop tiptoeing around ireland obesity epidemictime start addressing	141	ireland_irish_dublin_irelands	ireland - irish - dublin - irelands - hse - th - nchds - comfortability - ecoico - assess	1	TRUE
four year perioddo maths thats annumalso ireland alarming obesity problem irish males females considered obesepromotes exercise healthits also staff oireachtasstop clickbait	141	ireland_irish_dublin_irelands	ireland - irish - dublin - irelands - hse - th - nchds - comfortability - ecoico - assess	1	TRUE
afternoon interview maybe dumbest climate change ate homework story yet fraction degree warming recent decades major cause rising obesitymaybe tomorrow someone ask comment whether witches cause obesity	142	climate_change_warming_global	climate - change - warming - global - emissions - carbon - syndemic - wildfires - megatons - dioxide	1	TRUE
news keeps blaming us climate change blaming obesity mysterious unknown affliction	142	climate_change_warming_global	climate - change - warming - global - emissions - carbon - syndemic - wildfires - megatons - dioxide	1	TRUE
overweight obese climate change least worries	142	climate_change_warming_global	climate - change - warming - global - emissions - carbon - syndemic - wildfires - megatons - dioxide	1	TRUE
overweight obese climate change least worries	142	climate_change_warming_global	climate - change - warming - global - emissions - carbon - syndemic - wildfires - megatons - dioxide	1	TRUE
cancer heart disease obesity considered world wide health emergencies	143	contagious_tracing_rudy_contact	contagious - tracing - rudy - contact - cancer - giuliani - heart - trace - idiocy - disease	1	TRUE
dunces seem think cancer heart disease obesity contagious	143	contagious_tracing_rudy_contact	contagious - tracing - rudy - contact - cancer - giuliani - heart - trace - idiocy - disease	1	TRUE
cancer obesity heart disease contagiousthis rocket science rudy	143	contagious_tracing_rudy_contact	contagious - tracing - rudy - contact - cancer - giuliani - heart - trace - idiocy - disease	1	TRUE
sarcopenic obesity older adults aetiology epidemiology treatment strategies	144	sarcopenic_sarcopenia_sarscov_synergistically	sarcopenic - sarcopenia - sarscov - synergistically - older - diagnostic - myokines - pathophysiologic - strength - criteria	1	TRUE
data suggest sarcopenic obese older adults higher likelihood poor health outcomes compared sarcopenic older adults caveat contribution intramuscular fat evaluated nevertheless important study	144	sarcopenic_sarcopenia_sarscov_synergistically	sarcopenic - sarcopenia - sarscov - synergistically - older - diagnostic - myokines - pathophysiologic - strength - criteria	1	TRUE
important remember amp often missed patients may suffering sarcopenic obesity lead poorer clinical outcomes	144	sarcopenic_sarcopenia_sarscov_synergistically	sarcopenic - sarcopenia - sarscov - synergistically - older - diagnostic - myokines - pathophysiologic - strength - criteria	1	TRUE
mind glorifying obesity glorious	145	glorifying_grasas_glorified_jewelry	glorifying - grasas - glorified - jewelry - apology - glorifies - glorify - phrase - thesis - respectwhere	1	TRUE
glorifying obesity	145	glorifying_grasas_glorified_jewelry	glorifying - grasas - glorified - jewelry - apology - glorifies - glorify - phrase - thesis - respectwhere	1	TRUE
mean glorifying obesity	145	glorifying_grasas_glorified_jewelry	glorifying - grasas - glorified - jewelry - apology - glorifies - glorify - phrase - thesis - respectwhere	1	TRUE
glorifying obesity	145	glorifying_grasas_glorified_jewelry	glorifying - grasas - glorified - jewelry - apology - glorifies - glorify - phrase - thesis - respectwhere	0.897622	TRUE
yet people obese overweight higher risk factor	146	risks_higher_risk_consistent	risks - higher - risk - consistent - amounts - severe - losing - cherry - riesgo - epidemiological	1	TRUE
reveals risk developing obesity	146	risks_higher_risk_consistent	risks - higher - risk - consistent - amounts - severe - losing - cherry - riesgo - epidemiological	1	TRUE
idk ive seen lot doctors say obesity increases risks also tell people better diet amp exercising regularly lowers risks especially clubhouse roomsalthough see apprehensive mention due called fat phobic	146	risks_higher_risk_consistent	risks - higher - risk - consistent - amounts - severe - losing - cherry - riesgo - epidemiological	1	TRUE
carbohydrateinsulin model obesity min convo great katherine saunders weight matters time rigorous collegial debate	147	carbohydrateinsulin_model_carbohydrates_carbinsulin	carbohydrateinsulin - model - carbohydrates - carbinsulin - cim - debate - carb - hypothesis - david - ludwig	1	TRUE
carbohydrateinsulin model physiological perspective obesity pandemic rigorous research needed compare validity models cim ebm substantially different implications obesity management	147	carbohydrateinsulin_model_carbohydrates_carbinsulin	carbohydrateinsulin - model - carbohydrates - carbinsulin - cim - debate - carb - hypothesis - david - ludwig	1	TRUE
still subscribe carbohydrateinsulin model obesity point standards credible evidence need serious recalibration	147	carbohydrateinsulin_model_carbohydrates_carbinsulin	carbohydrateinsulin - model - carbohydrates - carbinsulin - cim - debate - carb - hypothesis - david - ludwig	1	TRUE
bingo especially upwards covid deaths linked obesity	148	deaths_covid_stark_ons	deaths - covid - stark - ons - link - linked - probe - tuesdays - death - rate	1	TRUE
americans report undesired weight gain covid average weight gain lbs obesity causes death covid	148	deaths_covid_stark_ons	deaths - covid - stark - ons - link - linked - probe - tuesdays - death - rate	1	TRUE
gentle reminder obesity biggest catalyst deaths due covid	148	deaths_covid_stark_ons	deaths - covid - stark - ons - link - linked - probe - tuesdays - death - rate	1	TRUE
longrich nutri v rich supplement sales rraw food balances nutrition fully replenishes required metabolic components lowcalorie organic food without fatrelieves fatigueamp stressprevent cancer diabetes obesity amp habitual constipation	149	ultraprocessed_linked_cancer_foods	ultraprocessed - linked - cancer - foods - heart - diseases - cardiovascular - depression - foodis - type	1	TRUE
ultraprocessed foods strongly associated cancer heart disease mortality type diabetes obesity depressive symptoms moreamericans eat calories ultraprocessed foodseasy fix chronic disease stop eating	149	ultraprocessed_linked_cancer_foods	ultraprocessed - linked - cancer - foods - heart - diseases - cardiovascular - depression - foodis - type	1	TRUE
list health problems associated ultraprocessed food intake expanding obesity diabetes heart diseases breast cancer asthma depression allcause mortality renal function decline colorectal adenoma	149	ultraprocessed_linked_cancer_foods	ultraprocessed - linked - cancer - foods - heart - diseases - cardiovascular - depression - foodis - type	1	TRUE
withdrawal semaglutide step trial extension obesity chronic disease lifelong treatment needed	150	semaglutide_mg_trial_step	semaglutide - mg - trial - step - weekly - nejm - placebo - sema - loss - onceweekly	1	TRUE
trial via overweight obesity mg semaglutide weekly lifestyle intervention associated sustained clinically relevant reduction body weight	150	semaglutide_mg_trial_step	semaglutide - mg - trial - step - weekly - nejm - placebo - sema - loss - onceweekly	1	TRUE
exciting obesity medicine data step trial wks xwk semaglutide injection mg adults overweight obesity results much greater weight loss placebo vs paywall let know want fulltext	150	semaglutide_mg_trial_step	semaglutide - mg - trial - step - weekly - nejm - placebo - sema - loss - onceweekly	1	TRUE
half china overweight obese	151	china_chinese_chinas_commission	china - chinese - chinas - commission - half - scoliosis - myopia - traditional - investigates - billion	1	TRUE
half chinas adult population either overweight obese	151	china_chinese_chinas_commission	china - chinese - chinas - commission - half - scoliosis - myopia - traditional - investigates - billion	1	TRUE
interesting data set approximately american adults obese related comorbid diseases versus chinese adults	151	china_chinese_chinas_commission	china - chinese - chinas - commission - half - scoliosis - myopia - traditional - investigates - billion	1	TRUE
lazy obese potbellied police personnel must made walk minimum km pressups daily penalty reduction salary	152	police_cops_officers_gamboa	police - cops - officers - gamboa - cop - officer - pnp - law - officerincharge - archie	1	TRUE
word obesity fines way police forces around world kitted retractable weighing scales power issue spot graduated kg finesyour obesity endangers others loose weight amp give health care staff break	152	police_cops_officers_gamboa	police - cops - officers - gamboa - cop - officer - pnp - law - officerincharge - archie	1	TRUE
overweight obese police officers face consequences including promoted fail slim according pnp officerincharge lt gen archie gamboa	152	police_cops_officers_gamboa	police - cops - officers - gamboa - cop - officer - pnp - law - officerincharge - archie	1	TRUE
let us honest fat shaming bullying need work together find solutions obesity great article	153	bullying_bully_sneako_flegal	bullying - bully - sneako - flegal - corden - cosplay - shaming - fatshaming - delusion - antifat	1	TRUE
lets honest fatshaming bullying bullying makes problem worse said response recent remarks obesitywe could agree time stop body shaming	153	bullying_bully_sneako_flegal	bullying - bully - sneako - flegal - corden - cosplay - shaming - fatshaming - delusion - antifat	1	TRUE
mean acceptance everyone selflove cannot deny facts accuse internet bullying morbidly obese people stating fact	153	bullying_bully_sneako_flegal	bullying - bully - sneako - flegal - corden - cosplay - shaming - fatshaming - delusion - antifat	1	TRUE
marriage hard divorce hard choose hardobesity hard fat hard choose hardbeing debt hard financially disciplined hard choose hardlife never easy always hardbut choose hard pick wisely	154	hard_choose_hardchoose_hardbeing	hard - choose - hardchoose - hardbeing - marriage - financially - divorce - hardobesity - disciplined - debt	1	TRUE
marriage harddivorce hardchoose hardobesity hardbeing fit hardchoose hardbeing debt hardbeing financially disciplined hardchoose hardcommunication hardnot communicating hardchoose hardlife hard choices	154	hard_choose_hardchoose_hardbeing	hard - choose - hardchoose - hardbeing - marriage - financially - divorce - hardobesity - disciplined - debt	1	TRUE
marriage hard divorce hardchoose hardobesity hard fit hardchoose hardcommunicating hard staying silent hardchoose hardbeing debt hard financially disciplined hardchoose hardpick wisely	154	hard_choose_hardchoose_hardbeing	hard - choose - hardchoose - hardbeing - marriage - financially - divorce - hardobesity - disciplined - debt	1	TRUE
effects restriction amp ropeskipping risk factors college students attn	155	attn_trial_randomized_effect	attn - trial - randomized - effect - randomised - adults - randomization - crossover - mendelian - doubleblind	1	TRUE
associated w amp patients w type attn	155	attn_trial_randomized_effect	attn - trial - randomized - effect - randomised - adults - randomization - crossover - mendelian - doubleblind	1	TRUE
effect antiobesity amp activity additional consumption peel fuji prewashed attn	155	attn_trial_randomized_effect	attn - trial - randomized - effect - randomised - adults - randomization - crossover - mendelian - doubleblind	1	TRUE
vegetarian food contains fiber amp antioxidants keep diseases like cancer away whereas nonvegetarian food contains fat amp cholesterol increase risk heart diseases amp obesity lets pledge veg live healthy	156	vegetarian_contains_nonvegetarian_antioxidants	vegetarian - contains - nonvegetarian - antioxidants - fiber - whereas - diseases - cholesterol - away - saint	1	TRUE
vegetarian food contains fiber amp antioxidants keep disease like cancer away whereas non vegetarian food contains fat amp cholesterol increases risk heart disease amp obesity live healthy	156	vegetarian_contains_nonvegetarian_antioxidants	vegetarian - contains - nonvegetarian - antioxidants - fiber - whereas - diseases - cholesterol - away - saint	1	TRUE
saint dr singh ji insan says vegetarian food contains fiber amp antioxidants keep diseases like cancer away whereas nonveg food contains fat amp cholesterol increase risk heart diseases amp obesity live healthy	156	vegetarian_contains_nonvegetarian_antioxidants	vegetarian - contains - nonvegetarian - antioxidants - fiber - whereas - diseases - cholesterol - away - saint	1	TRUE
dealing health fallout pandemic long covid mental health obesity long time	157	mental_illness_health_trends	mental - illness - health - trends - problems - prominent - closely - crisis - antidepressantsdriven - mentalneurodevelopmental	1	TRUE
new frontiers research topic editorial overview series articles body mind impact obesity severe mental illness	157	mental_illness_health_trends	mental - illness - health - trends - problems - prominent - closely - crisis - antidepressantsdriven - mentalneurodevelopmental	1	TRUE
successfully tackle complex growing issue obesity mental health problems come must move away viewing weight gain personal failure	157	mental_illness_health_trends	mental - illness - health - trends - problems - prominent - closely - crisis - antidepressantsdriven - mentalneurodevelopmental	1	TRUE
claudia shame couldnt ask dr tang wales scotland identical populations much longer stricter lockdowns still mask mandates yet done worse england france compatible obesity lower amp lockdown militant	158	britains_england_uk_british	britains - england - uk - british - scottish - englands - english - declares - britain - halt	1	TRUE
contours governments justifications potentially poor british performance becoming clearer bad decisions made public health england effects obese population things may well impact also worth bearing mind	158	britains_england_uk_british	britains - england - uk - british - scottish - englands - english - declares - britain - halt	1	TRUE
research shows million adults classed obese experts warning nhs could collapse strain britains weight problem askswhat needs done halt growing obesity crisis	158	britains_england_uk_british	britains - england - uk - british - scottish - englands - english - declares - britain - halt	1	TRUE
june issue onlineour editorial highlights key findings european regional obesity report amp discusses need holistic approachpharmacological public amp governmental policiesto overcome obesity epidemic	159	european_congress_europe_la	european - congress - europe - la - obesidad - classifies - italian - de - commission - liverdisease	1	TRUE
european commission classifies obesity chronic disease	159	european_congress_europe_la	european - congress - europe - la - obesidad - classifies - italian - de - commission - liverdisease	1	TRUE
nice piece reporting news european commission classifies obesity chronic disease	159	european_congress_europe_la	european - congress - europe - la - obesidad - classifies - italian - de - commission - liverdisease	1	TRUE
final episode series podcast learned much making obesity crisis commercial exploitation vulnerable people family relationships listen let us know think	160	podcast_episode_podcasts_gabriela	podcast - episode - podcasts - gabriela - camara - soundcloud - kristin - todos - tro - platforms	1	TRUE
listened first episode reality obesity podcast available	160	podcast_episode_podcasts_gabriela	podcast - episode - podcasts - gabriela - camara - soundcloud - kristin - todos - tro - platforms	1	TRUE
top bjsm podcasts time k listens miss get fat insulin fatstoring hormone dr sarah hallberg renowned obesity doctor	160	podcast_episode_podcasts_gabriela	podcast - episode - podcasts - gabriela - camara - soundcloud - kristin - todos - tro - platforms	1	TRUE
covid public health disaster increase obesity super mega actual public health disaster	161	public_disaster_crises_health	public - disaster - crises - health - disparities - crisis - extra - raging - epidemic - employees	1	TRUE
yep western obesity epidemic part failure public health system	161	public_disaster_crises_health	public - disaster - crises - health - disparities - crisis - extra - raging - epidemic - employees	1	TRUE
morbid obesity consequences public health crisis	161	public_disaster_crises_health	public - disaster - crises - health - disparities - crisis - extra - raging - epidemic - employees	1	TRUE
facing new nutrition reality poorer countries face undernutrition obesity says report today	162	malnutrition_undernutrition_middleincome_countries	malnutrition - undernutrition - middleincome - countries - double - burden - extremes - facing - report - poorest	1	TRUE
one third poorer countries face undernutrition obesity according report	162	malnutrition_undernutrition_middleincome_countries	malnutrition - undernutrition - middleincome - countries - double - burden - extremes - facing - report - poorest	1	TRUE
undernutrition obesity affect poor vulnerable communities el salvador double burden malnutrition costs country amount equivalent gdp	162	malnutrition_undernutrition_middleincome_countries	malnutrition - undernutrition - middleincome - countries - double - burden - extremes - facing - report - poorest	1	TRUE
live million years never understand vegan obese	163	vegan_vegans_veganism_meat	vegan - vegans - veganism - meat - indian - yrs - cult - omni - shordy - ethicallysourced	1	TRUE
complete yrs kinder less violent eating better us jog anti vegan scaremongering smh	163	vegan_vegans_veganism_meat	vegan - vegans - veganism - meat - indian - yrs - cult - omni - shordy - ethicallysourced	1	TRUE
vegan obesity gonna next epidemic	163	vegan_vegans_veganism_meat	vegan - vegans - veganism - meat - indian - yrs - cult - omni - shordy - ethicallysourced	1	TRUE
dad bod basically obesity swag	164	dad_bod_fathers_father	dad - bod - fathers - father - eunhyuk - jared - zoo - bigot - dads - pointed	1	TRUE
dad bod morbidly obese	164	dad_bod_fathers_father	dad - bod - fathers - father - eunhyuk - jared - zoo - bigot - dads - pointed	1	TRUE
obese stone dad sheds almost half weight warning doctor	164	dad_bod_fathers_father	dad - bod - fathers - father - eunhyuk - jared - zoo - bigot - dads - pointed	1	TRUE
last article impact hiit without lcitrulline physical performance skeletal adipose tissue adults httpsonlinelibrary	165	muscle_skeletal_contractile_synthesis	muscle - skeletal - contractile - synthesis - protein - function - older - myocellular - clock - aggravated	1	TRUE
justin research mechanisms contributing obesityrelated impairment physical function ratsplus new amp improved method accounting size skinned muscle fibres	165	muscle_skeletal_contractile_synthesis	muscle - skeletal - contractile - synthesis - protein - function - older - myocellular - clock - aggravated	1	TRUE
current perspectives obesity skeletal muscle contractile function older adults chad r straight michael j toth mark millerread full article	165	muscle_skeletal_contractile_synthesis	muscle - skeletal - contractile - synthesis - protein - function - older - myocellular - clock - aggravated	1	TRUE
obesity bigger killer malnutrition	166	killer_malnutrition_bigger_killing	killer - malnutrition - bigger - killing - three - times - deregulation - many - connected - tripled	1	TRUE
obesity bigger killer malnutrition	166	killer_malnutrition_bigger_killing	killer - malnutrition - bigger - killing - three - times - deregulation - many - connected - tripled	0.458803	TRUE
obesity bigger killer malnutrition	166	killer_malnutrition_bigger_killing	killer - malnutrition - bigger - killing - three - times - deregulation - many - connected - tripled	0.893165	TRUE
obesity bigger killer malnutrition	166	killer_malnutrition_bigger_killing	killer - malnutrition - bigger - killing - three - times - deregulation - many - connected - tripled	1	TRUE
obesity bigger killer malnutrition	166	killer_malnutrition_bigger_killing	killer - malnutrition - bigger - killing - three - times - deregulation - many - connected - tripled	0.650395	TRUE
obesity bigger killer malnutrition	166	killer_malnutrition_bigger_killing	killer - malnutrition - bigger - killing - three - times - deregulation - many - connected - tripled	1	TRUE
obesity bigger killer malnutrition	166	killer_malnutrition_bigger_killing	killer - malnutrition - bigger - killing - three - times - deregulation - many - connected - tripled	0.494456	TRUE
obesity bigger killer malnutrition	166	killer_malnutrition_bigger_killing	killer - malnutrition - bigger - killing - three - times - deregulation - many - connected - tripled	0.825347	TRUE
obesity bigger killer malnutrition	166	killer_malnutrition_bigger_killing	killer - malnutrition - bigger - killing - three - times - deregulation - many - connected - tripled	1	TRUE
obesity bigger killer malnutrition	166	killer_malnutrition_bigger_killing	killer - malnutrition - bigger - killing - three - times - deregulation - many - connected - tripled	0.505815	TRUE
obesity bigger killer malnutrition	166	killer_malnutrition_bigger_killing	killer - malnutrition - bigger - killing - three - times - deregulation - many - connected - tripled	1	TRUE
obesity bigger killer malnutrition	166	killer_malnutrition_bigger_killing	killer - malnutrition - bigger - killing - three - times - deregulation - many - connected - tripled	1	TRUE
obesity bigger killer malnutrition	166	killer_malnutrition_bigger_killing	killer - malnutrition - bigger - killing - three - times - deregulation - many - connected - tripled	0.431372	TRUE
obesity bigger killer malnutrition	166	killer_malnutrition_bigger_killing	killer - malnutrition - bigger - killing - three - times - deregulation - many - connected - tripled	1	TRUE
obesity bigger killer malnutrition	166	killer_malnutrition_bigger_killing	killer - malnutrition - bigger - killing - three - times - deregulation - many - connected - tripled	0.728306	TRUE
obesity bigger killer malnutrition	166	killer_malnutrition_bigger_killing	killer - malnutrition - bigger - killing - three - times - deregulation - many - connected - tripled	0.814575	TRUE
obesity bigger killer malnutrition	166	killer_malnutrition_bigger_killing	killer - malnutrition - bigger - killing - three - times - deregulation - many - connected - tripled	0.720977	TRUE
obesity bigger killer malnutrition	166	killer_malnutrition_bigger_killing	killer - malnutrition - bigger - killing - three - times - deregulation - many - connected - tripled	0.936579	TRUE
obesity bigger killer malnutrition	166	killer_malnutrition_bigger_killing	killer - malnutrition - bigger - killing - three - times - deregulation - many - connected - tripled	0.449626	TRUE
obesity bigger killer malnutrition	166	killer_malnutrition_bigger_killing	killer - malnutrition - bigger - killing - three - times - deregulation - many - connected - tripled	0.767605	TRUE
obesity bigger killer malnutrition	166	killer_malnutrition_bigger_killing	killer - malnutrition - bigger - killing - three - times - deregulation - many - connected - tripled	0.767605	TRUE
obesity bigger killer malnutrition	166	killer_malnutrition_bigger_killing	killer - malnutrition - bigger - killing - three - times - deregulation - many - connected - tripled	0.703142	TRUE
obesity bigger killer malnutrition	166	killer_malnutrition_bigger_killing	killer - malnutrition - bigger - killing - three - times - deregulation - many - connected - tripled	0.610675	TRUE
obesity bigger killer malnutrition	166	killer_malnutrition_bigger_killing	killer - malnutrition - bigger - killing - three - times - deregulation - many - connected - tripled	0.815213	TRUE
obesity bigger killer malnutrition	166	killer_malnutrition_bigger_killing	killer - malnutrition - bigger - killing - three - times - deregulation - many - connected - tripled	1	TRUE
obesity bigger killer malnutrition	166	killer_malnutrition_bigger_killing	killer - malnutrition - bigger - killing - three - times - deregulation - many - connected - tripled	0.728306	TRUE
obesity bigger killer malnutrition	166	killer_malnutrition_bigger_killing	killer - malnutrition - bigger - killing - three - times - deregulation - many - connected - tripled	1	TRUE
obesity bigger killer malnutrition	166	killer_malnutrition_bigger_killing	killer - malnutrition - bigger - killing - three - times - deregulation - many - connected - tripled	0.940109	TRUE
obesity bigger killer malnutrition	166	killer_malnutrition_bigger_killing	killer - malnutrition - bigger - killing - three - times - deregulation - many - connected - tripled	1	TRUE
obesity bigger killer malnutrition	166	killer_malnutrition_bigger_killing	killer - malnutrition - bigger - killing - three - times - deregulation - many - connected - tripled	0.681004	TRUE
unfortunately obese parrot diedbut huge weight shoulders	167	parrot_shoulders_huge_died	parrot - shoulders - huge - died - sad - todaymind - myshoulders - shoulder - unfortunately - diedit	1	TRUE
unfortunately obese parrot diedbut huge weight shoulders	167	parrot_shoulders_huge_died	parrot - shoulders - huge - died - sad - todaymind - myshoulders - shoulder - unfortunately - diedit	0.944509	TRUE
unfortunately obese parrot diedbut huge weight shoulders	167	parrot_shoulders_huge_died	parrot - shoulders - huge - died - sad - todaymind - myshoulders - shoulder - unfortunately - diedit	0.917125	TRUE
obese parrot died im absolutely gutted weight shoulders	167	parrot_shoulders_huge_died	parrot - shoulders - huge - died - sad - todaymind - myshoulders - shoulder - unfortunately - diedit	1	TRUE
sadly obese parrot died eating least huge weight shoulders	167	parrot_shoulders_huge_died	parrot - shoulders - huge - died - sad - todaymind - myshoulders - shoulder - unfortunately - diedit	1	TRUE
obese slur	168	slur_puglots_hibernating_smokin	slur - puglots - hibernating - smokin - syrian - gyal - summed - roasty - gucci - feedee	0.547475	TRUE
obese slur	168	slur_puglots_hibernating_smokin	slur - puglots - hibernating - smokin - syrian - gyal - summed - roasty - gucci - feedee	0.876897	TRUE
obese slur	168	slur_puglots_hibernating_smokin	slur - puglots - hibernating - smokin - syrian - gyal - summed - roasty - gucci - feedee	1	TRUE
obese feedee bursting clothes rt	168	slur_puglots_hibernating_smokin	slur - puglots - hibernating - smokin - syrian - gyal - summed - roasty - gucci - feedee	1	TRUE
obese slur	168	slur_puglots_hibernating_smokin	slur - puglots - hibernating - smokin - syrian - gyal - summed - roasty - gucci - feedee	0.938325	TRUE
obese slur	168	slur_puglots_hibernating_smokin	slur - puglots - hibernating - smokin - syrian - gyal - summed - roasty - gucci - feedee	0.632047	TRUE
obese slur	168	slur_puglots_hibernating_smokin	slur - puglots - hibernating - smokin - syrian - gyal - summed - roasty - gucci - feedee	1	TRUE
obese slur	168	slur_puglots_hibernating_smokin	slur - puglots - hibernating - smokin - syrian - gyal - summed - roasty - gucci - feedee	0.699742	TRUE
obese slur	168	slur_puglots_hibernating_smokin	slur - puglots - hibernating - smokin - syrian - gyal - summed - roasty - gucci - feedee	1	TRUE
obese slur	168	slur_puglots_hibernating_smokin	slur - puglots - hibernating - smokin - syrian - gyal - summed - roasty - gucci - feedee	1	TRUE
obese slur	168	slur_puglots_hibernating_smokin	slur - puglots - hibernating - smokin - syrian - gyal - summed - roasty - gucci - feedee	1	TRUE
obese slur	168	slur_puglots_hibernating_smokin	slur - puglots - hibernating - smokin - syrian - gyal - summed - roasty - gucci - feedee	1	TRUE
obese slur	168	slur_puglots_hibernating_smokin	slur - puglots - hibernating - smokin - syrian - gyal - summed - roasty - gucci - feedee	1	TRUE
obese slur	168	slur_puglots_hibernating_smokin	slur - puglots - hibernating - smokin - syrian - gyal - summed - roasty - gucci - feedee	0.96476	TRUE
obese slur	168	slur_puglots_hibernating_smokin	slur - puglots - hibernating - smokin - syrian - gyal - summed - roasty - gucci - feedee	1	TRUE
obese slur	168	slur_puglots_hibernating_smokin	slur - puglots - hibernating - smokin - syrian - gyal - summed - roasty - gucci - feedee	0.346389	TRUE
obese slur	168	slur_puglots_hibernating_smokin	slur - puglots - hibernating - smokin - syrian - gyal - summed - roasty - gucci - feedee	0.49185	TRUE
obese slur	168	slur_puglots_hibernating_smokin	slur - puglots - hibernating - smokin - syrian - gyal - summed - roasty - gucci - feedee	0.770312	TRUE
obese slur	168	slur_puglots_hibernating_smokin	slur - puglots - hibernating - smokin - syrian - gyal - summed - roasty - gucci - feedee	1	TRUE
obese slur	168	slur_puglots_hibernating_smokin	slur - puglots - hibernating - smokin - syrian - gyal - summed - roasty - gucci - feedee	0.92743	TRUE
obese slur	168	slur_puglots_hibernating_smokin	slur - puglots - hibernating - smokin - syrian - gyal - summed - roasty - gucci - feedee	0.887402	TRUE
obese slur	168	slur_puglots_hibernating_smokin	slur - puglots - hibernating - smokin - syrian - gyal - summed - roasty - gucci - feedee	0.401204	TRUE
obese slur	168	slur_puglots_hibernating_smokin	slur - puglots - hibernating - smokin - syrian - gyal - summed - roasty - gucci - feedee	0.866481	TRUE
obese slur	168	slur_puglots_hibernating_smokin	slur - puglots - hibernating - smokin - syrian - gyal - summed - roasty - gucci - feedee	0.73848	TRUE
obese slur	168	slur_puglots_hibernating_smokin	slur - puglots - hibernating - smokin - syrian - gyal - summed - roasty - gucci - feedee	0.306472	TRUE
obese slur	168	slur_puglots_hibernating_smokin	slur - puglots - hibernating - smokin - syrian - gyal - summed - roasty - gucci - feedee	0.0208156	TRUE
rich countries obesity common among less educated poor countries obesity common among highly educated	169	educated_countries_common_among	educated - countries - common - among - rich - highly - poor - less - poorest - ams	1	TRUE
rich countries obesity common among less educated poor countries obesity common among highly educated	169	educated_countries_common_among	educated - countries - common - among - rich - highly - poor - less - poorest - ams	1	TRUE
rich countries obesity common among less educated poor countries obesity common among highly educated	169	educated_countries_common_among	educated - countries - common - among - rich - highly - poor - less - poorest - ams	1	TRUE
rich countries obesity common among less educated poor countries obesity common among highly educated	169	educated_countries_common_among	educated - countries - common - among - rich - highly - poor - less - poorest - ams	1	TRUE
rich countries obesity common among less educated poor countries obesity common among highly educated	169	educated_countries_common_among	educated - countries - common - among - rich - highly - poor - less - poorest - ams	1	TRUE
rich countries obesity common among less educated poor countries obesity common among highly educated	169	educated_countries_common_among	educated - countries - common - among - rich - highly - poor - less - poorest - ams	0.929903	TRUE
rich countries obesity common among less educated poor countries obesity common among highly educated	169	educated_countries_common_among	educated - countries - common - among - rich - highly - poor - less - poorest - ams	1	TRUE
rich countries obesity common among less educated poor countries obesity common among highly educated	169	educated_countries_common_among	educated - countries - common - among - rich - highly - poor - less - poorest - ams	0.958581	TRUE
rich countries obesity common among less educated poor countries obesity common among highly educated	169	educated_countries_common_among	educated - countries - common - among - rich - highly - poor - less - poorest - ams	1	TRUE
rich countries obesity common among less educated poor countries obesity common among highly educated	169	educated_countries_common_among	educated - countries - common - among - rich - highly - poor - less - poorest - ams	1	TRUE
rich countries obesity common among less educated poor countries obesity common among highly educated	169	educated_countries_common_among	educated - countries - common - among - rich - highly - poor - less - poorest - ams	1	TRUE
rich countries obesity common among less educated poor countries obesity common among highly educated	169	educated_countries_common_among	educated - countries - common - among - rich - highly - poor - less - poorest - ams	1	TRUE
rich countries obesity common among less educated poor countries obesity common among highly educated	169	educated_countries_common_among	educated - countries - common - among - rich - highly - poor - less - poorest - ams	1	TRUE
rich countries obesity common among less educated poor countries obesity common among highly educated	169	educated_countries_common_among	educated - countries - common - among - rich - highly - poor - less - poorest - ams	0.720293	TRUE
rich countries obesity common among less educated poor countries obesity common among highly educated	169	educated_countries_common_among	educated - countries - common - among - rich - highly - poor - less - poorest - ams	1	TRUE
rich countries obesity common among less educated poor countries obesity common among highly educated	169	educated_countries_common_among	educated - countries - common - among - rich - highly - poor - less - poorest - ams	1	TRUE
rich countries obesity common among less educated poor countries obesity common among highly educated	169	educated_countries_common_among	educated - countries - common - among - rich - highly - poor - less - poorest - ams	0.963357	TRUE
rich countries obesity common among less educated poor countries obesity common among highly educated	169	educated_countries_common_among	educated - countries - common - among - rich - highly - poor - less - poorest - ams	1	TRUE
rich countries obesity common among less educated poor countries obesity common among highly educated	169	educated_countries_common_among	educated - countries - common - among - rich - highly - poor - less - poorest - ams	1	TRUE
rich countries obesity common among less educated poor countries obesity common among highly educated	169	educated_countries_common_among	educated - countries - common - among - rich - highly - poor - less - poorest - ams	1	TRUE
rich countries obesity common among less educated poor countries obesity common among highly educated	169	educated_countries_common_among	educated - countries - common - among - rich - highly - poor - less - poorest - ams	1	TRUE
rich countries obesity common among less educated poor countries obesity common among highly educated	169	educated_countries_common_among	educated - countries - common - among - rich - highly - poor - less - poorest - ams	1	TRUE
rich countries obesity common among less educated poor countries obesity common among highly educated	169	educated_countries_common_among	educated - countries - common - among - rich - highly - poor - less - poorest - ams	1	TRUE
rich countries obesity common among less educated poor countries obesity common among highly educated	169	educated_countries_common_among	educated - countries - common - among - rich - highly - poor - less - poorest - ams	1	TRUE
rich countries obesity common among less educated poor countries obesity common among highly educated	169	educated_countries_common_among	educated - countries - common - among - rich - highly - poor - less - poorest - ams	1	TRUE
rich countries obesity common among less educated poor countries obesity common among highly educated	169	educated_countries_common_among	educated - countries - common - among - rich - highly - poor - less - poorest - ams	1	TRUE
rich countries obesity common among less educated poor countries obesity common among highly educated	169	educated_countries_common_among	educated - countries - common - among - rich - highly - poor - less - poorest - ams	1	TRUE
rich countries obesity common among less educated poor countries obesity common among highly educated	169	educated_countries_common_among	educated - countries - common - among - rich - highly - poor - less - poorest - ams	1	TRUE
rich countries obesity common among less educated poor countries obesity common among highly educated	169	educated_countries_common_among	educated - countries - common - among - rich - highly - poor - less - poorest - ams	1	TRUE
rich countries obesity common among less educated poor countries obesity common among highly educated	169	educated_countries_common_among	educated - countries - common - among - rich - highly - poor - less - poorest - ams	0.936456	TRUE
rich countries obesity common among less educated poor countries obesity common among highly educated	169	educated_countries_common_among	educated - countries - common - among - rich - highly - poor - less - poorest - ams	0.620547	TRUE
rich countries obesity common among less educated poor countries obesity common among highly educated	169	educated_countries_common_among	educated - countries - common - among - rich - highly - poor - less - poorest - ams	1	TRUE
things avoid man obese watching porn fighting skills drinking alcohol strong friends degenerate women	170	porn_pornography_masturbation_enemies	porn - pornography - masturbation - enemies - sex - addiction - sexual - unholy - dealbreakers - destroyer	1	TRUE
biggest enemies mans sexual health obesity masturbation pornography sugar simple carbs energy drinks alcohol smoking less sleep sedentary lifestyle promiscuityfix avoid	170	porn_pornography_masturbation_enemies	porn - pornography - masturbation - enemies - sex - addiction - sexual - unholy - dealbreakers - destroyer	1	TRUE
fathersenforce boundaries around diet sonhe eat like pigobesity king unholy trinity obesity diabetes amp erectile dysfunction unholy trinity leads low selfesteem masturbation amp pornography addiction future	170	porn_pornography_masturbation_enemies	porn - pornography - masturbation - enemies - sex - addiction - sexual - unholy - dealbreakers - destroyer	1	TRUE
combining timerestricted eating hiit improves health measures women obesity	171	timerestricted_restriction_restricted_eating	timerestricted - restriction - restricted - eating - beneficial - regimen - caloric - calorie - volunteers - hday	1	TRUE
study obese volunteers calorie restriction got extra benefit time restriction eating percent wanted continue week trial period shed pounds dont eat pm	171	timerestricted_restriction_restricted_eating	timerestricted - restriction - restricted - eating - beneficial - regimen - caloric - calorie - volunteers - hday	1	TRUE
people consume fewer calories lose weight restricting eating times hour window without changing eatthat implies eating obesity comes eating clock time eat	171	timerestricted_restriction_restricted_eating	timerestricted - restriction - restricted - eating - beneficial - regimen - caloric - calorie - volunteers - hday	1	TRUE
snp front bench entire scottish obesity problem	172	scotland_scotlands_snp_deaths	scotland - scotlands - snp - deaths - englands - sturgeon - sturgeons - scottish - europe - msps	1	TRUE
nationalists always think speak scotland contempt snp justified especially morbidly obese bigot blackford	172	scotland_scotlands_snp_deaths	scotland - scotlands - snp - deaths - englands - sturgeon - sturgeons - scottish - europe - msps	1	TRUE
truethe snpgreen bus deal add scotlands obesity problems	172	scotland_scotlands_snp_deaths	scotland - scotlands - snp - deaths - englands - sturgeon - sturgeons - scottish - europe - msps	1	TRUE
cannabis reduces diabetes obesity lowdose cannabinoid regimen may useful wide spectrum people conjunction diet lifestyle changes	173	cannabis_cannabinoid_hepatitis_marijuana	cannabis - cannabinoid - hepatitis - marijuana - lowdose - conjunction - regimen - users - spectrum - lower	0.844004	TRUE
cannabis reduces diabetes obesity lowdose cannabinoid regimen may useful wide spectrum people conjunction diet lifestyle changes	173	cannabis_cannabinoid_hepatitis_marijuana	cannabis - cannabinoid - hepatitis - marijuana - lowdose - conjunction - regimen - users - spectrum - lower	1	TRUE
cannabis reduces diabetes obesity lowdose cannabinoid regimen may useful wide spectrum people conjunction diet lifestyle changes	173	cannabis_cannabinoid_hepatitis_marijuana	cannabis - cannabinoid - hepatitis - marijuana - lowdose - conjunction - regimen - users - spectrum - lower	1	TRUE
cannabis reduces diabetes obesity lowdose cannabinoid regimen may useful wide spectrum people conjunction diet lifestyle changes	173	cannabis_cannabinoid_hepatitis_marijuana	cannabis - cannabinoid - hepatitis - marijuana - lowdose - conjunction - regimen - users - spectrum - lower	1	TRUE
cannabis reduces diabetes obesity lowdose cannabinoid regimen may useful wide spectrum people conjunction diet lifestyle changes	173	cannabis_cannabinoid_hepatitis_marijuana	cannabis - cannabinoid - hepatitis - marijuana - lowdose - conjunction - regimen - users - spectrum - lower	1	TRUE
cannabis reduces diabetes obesity lowdose cannabinoid regimen may useful wide spectrum people conjunction diet lifestyle changes	173	cannabis_cannabinoid_hepatitis_marijuana	cannabis - cannabinoid - hepatitis - marijuana - lowdose - conjunction - regimen - users - spectrum - lower	0.0883175	TRUE
cannabis reduces diabetes obesity lowdose cannabinoid regimen may useful wide spectrum people conjunction diet lifestyle changes	173	cannabis_cannabinoid_hepatitis_marijuana	cannabis - cannabinoid - hepatitis - marijuana - lowdose - conjunction - regimen - users - spectrum - lower	0.696847	TRUE
new poll new yorkers support legalizing marijuana also rank cannabis least serious public health problem list includes alcohol obesity tobacco opioidsmore	173	cannabis_cannabinoid_hepatitis_marijuana	cannabis - cannabinoid - hepatitis - marijuana - lowdose - conjunction - regimen - users - spectrum - lower	1	TRUE
new study marijuana users weigh less international journal epidemiologyonly persistent users considered obese compared nonusersamp selectively breed thc thcv	173	cannabis_cannabinoid_hepatitis_marijuana	cannabis - cannabinoid - hepatitis - marijuana - lowdose - conjunction - regimen - users - spectrum - lower	1	TRUE
ond murthal pleased announce opening yoga therapeutic centre nov treat chronic diseases like hbp diabetes liver kidney lumber cervical joint problems frozen shoulder allergies obesity etcfor enquiryfor booking	174	yoga_swami_asanas_ramdevs	yoga - swami - asanas - ramdevs - lumber - ond - etcfor - murthal - frozen - shoulder	1	TRUE
central council research yoga naturopathy ccryn presents webinar management obesity yoga naturopathy march onwards webinar cover many related aspects like salt management fasting calorie restriction	174	yoga_swami_asanas_ramdevs	yoga - swami - asanas - ramdevs - lumber - ond - etcfor - murthal - frozen - shoulder	1	TRUE
yog guru shares effective yoga tips home remedies fight diseases like breast cancer thyroid obesity especially women	174	yoga_swami_asanas_ramdevs	yoga - swami - asanas - ramdevs - lumber - ond - etcfor - murthal - frozen - shoulder	1	TRUE
plan fight obesity crisis doomed fail many junk food options available ministers warnedvia	175	fail_plan_government_action	fail - plan - government - action - govts - food - threadbare - without - uk - report	1	TRUE
obesity crisis must tackledsuccessive governments big food failed people outdated dietary adviceit good enough say people agency eat people idea really putting bodies	175	fail_plan_government_action	fail - plan - government - action - govts - food - threadbare - without - uk - report	1	TRUE
government looking obesity problem wrong way need make healthy options cheaper available unhealthy options brought apples doritos big bag make healthier food affordable appealing everyone	175	fail_plan_government_action	fail - plan - government - action - govts - food - threadbare - without - uk - report	1	TRUE
mind blown macrophages pick mitochondria adipocytes part normal metabolism process impaired macrophage mitochondria uber	176	mitochondrial_mitochondria_adipose_coupling	mitochondrial - mitochondria - adipose - coupling - metabolism - rna - adipocytes - macrophages - transfer - stimulates	1	TRUE
new findings labs phd student philipp hammerschmidt published today cersderived sphingolipids interact mff promote mitochondrial fragmentation obesity	176	mitochondrial_mitochondria_adipose_coupling	mitochondrial - mitochondria - adipose - coupling - metabolism - rna - adipocytes - macrophages - transfer - stimulates	1	TRUE
amazing new work lab amp published today cersderived sphingolipids interact mff promote mitochondrial fragmentation obesity cell	176	mitochondrial_mitochondria_adipose_coupling	mitochondrial - mitochondria - adipose - coupling - metabolism - rna - adipocytes - macrophages - transfer - stimulates	1	TRUE
kim weight loss coffeedo stress belly fat overweight obese natural made coffee help burn unnecessary fats bodyget pack today dm	177	kim_coffee_loss_pack	kim - coffee - loss - pack - fats - everyoneare - effectsdm - belly - burns - ugx	1	TRUE
hello everyoneare obese overweight losing weight kim weight loss coffee list let us start journeykim weight loss coffee safeeffective amp natural serious side effectsdm	177	kim_coffee_loss_pack	kim - coffee - loss - pack - fats - everyoneare - effectsdm - belly - burns - ugx	1	TRUE
hello everyoneare obese overweight losing weight kim weight loss coffee list let us start journeykim weight loss coffee safeeffective amp natural serious side effectsdm	177	kim_coffee_loss_pack	kim - coffee - loss - pack - fats - everyoneare - effectsdm - belly - burns - ugx	1	TRUE
hello everyoneare obese overweight losing weight kim weight loss coffee list let us start journeykim weight loss coffee safeeffective amp natural serious side effectsdm	177	kim_coffee_loss_pack	kim - coffee - loss - pack - fats - everyoneare - effectsdm - belly - burns - ugx	0.928716	TRUE
obese overweight fat bellyworry reduce premature mortality taking kim weight loss coffee amp improve modifiable risk factor unhealthy dietorder online ugxdm	177	kim_coffee_loss_pack	kim - coffee - loss - pack - fats - everyoneare - effectsdm - belly - burns - ugx	1	TRUE
loneliness increases persons risk mortality percent effect comparable health risks posed obesity	178	posed_comparable_loneliness_persons	posed - comparable - loneliness - persons - percent - effect - risks - mortality - increases - risk	1	TRUE
loneliness increases persons risk mortality percent effect comparable health risks posed obesity	178	posed_comparable_loneliness_persons	posed - comparable - loneliness - persons - percent - effect - risks - mortality - increases - risk	0.971066	TRUE
loneliness increases persons risk mortality percent effect comparable health risks posed obesity	178	posed_comparable_loneliness_persons	posed - comparable - loneliness - persons - percent - effect - risks - mortality - increases - risk	0.973907	TRUE
loneliness increases persons risk mortality percent effect comparable health risks posed obesity	178	posed_comparable_loneliness_persons	posed - comparable - loneliness - persons - percent - effect - risks - mortality - increases - risk	1	TRUE
loneliness increases persons risk mortality percent effect comparable health risks posed obesity	178	posed_comparable_loneliness_persons	posed - comparable - loneliness - persons - percent - effect - risks - mortality - increases - risk	0.960839	TRUE
loneliness increases persons risk mortality percent effect comparable health risks posed obesity	178	posed_comparable_loneliness_persons	posed - comparable - loneliness - persons - percent - effect - risks - mortality - increases - risk	1	TRUE
loneliness increases persons risk mortality percent effect comparable health risks posed obesity	178	posed_comparable_loneliness_persons	posed - comparable - loneliness - persons - percent - effect - risks - mortality - increases - risk	1	TRUE
loneliness increases persons risk mortality percent effect comparable health risks posed obesity	178	posed_comparable_loneliness_persons	posed - comparable - loneliness - persons - percent - effect - risks - mortality - increases - risk	0.940534	TRUE
loneliness increases persons risk mortality percent effect comparable health risks posed obesity	178	posed_comparable_loneliness_persons	posed - comparable - loneliness - persons - percent - effect - risks - mortality - increases - risk	0.929993	TRUE
loneliness increases persons risk mortality percent effect comparable health risks posed obesity	178	posed_comparable_loneliness_persons	posed - comparable - loneliness - persons - percent - effect - risks - mortality - increases - risk	0.650166	TRUE
loneliness increases persons risk mortality percent effect comparable health risks posed obesity	178	posed_comparable_loneliness_persons	posed - comparable - loneliness - persons - percent - effect - risks - mortality - increases - risk	0.0393878	TRUE
loneliness increases persons risk mortality percent effect comparable health risks posed obesity	178	posed_comparable_loneliness_persons	posed - comparable - loneliness - persons - percent - effect - risks - mortality - increases - risk	0.213826	TRUE
loneliness increases persons risk mortality percent effect comparable health risks posed obesity	178	posed_comparable_loneliness_persons	posed - comparable - loneliness - persons - percent - effect - risks - mortality - increases - risk	1	TRUE
loneliness increases persons risk mortality percent effect comparable health risks posed obesity	178	posed_comparable_loneliness_persons	posed - comparable - loneliness - persons - percent - effect - risks - mortality - increases - risk	0.296671	TRUE
loneliness increases persons risk mortality percent effect comparable health risks posed obesity	178	posed_comparable_loneliness_persons	posed - comparable - loneliness - persons - percent - effect - risks - mortality - increases - risk	0.381875	TRUE
loneliness increases persons risk mortality percent effect comparable health risks posed obesity	178	posed_comparable_loneliness_persons	posed - comparable - loneliness - persons - percent - effect - risks - mortality - increases - risk	0.628386	TRUE
loneliness increases persons risk mortality percent effect comparable health risks posed obesity	178	posed_comparable_loneliness_persons	posed - comparable - loneliness - persons - percent - effect - risks - mortality - increases - risk	0.907779	TRUE
loneliness increases persons risk mortality percent effect comparable health risks posed obesity	178	posed_comparable_loneliness_persons	posed - comparable - loneliness - persons - percent - effect - risks - mortality - increases - risk	0.798794	TRUE
loneliness increases persons risk mortality percent effect comparable health risks posed obesity	178	posed_comparable_loneliness_persons	posed - comparable - loneliness - persons - percent - effect - risks - mortality - increases - risk	1	TRUE
loneliness increases persons risk mortality percent effect comparable health risks posed obesity	178	posed_comparable_loneliness_persons	posed - comparable - loneliness - persons - percent - effect - risks - mortality - increases - risk	1	TRUE
loneliness increases persons risk mortality percent effect comparable health risks posed obesity	178	posed_comparable_loneliness_persons	posed - comparable - loneliness - persons - percent - effect - risks - mortality - increases - risk	0.994017	TRUE
loneliness increases persons risk mortality percent effect comparable health risks posed obesity	178	posed_comparable_loneliness_persons	posed - comparable - loneliness - persons - percent - effect - risks - mortality - increases - risk	0.994017	TRUE
loneliness increases persons risk mortality percent effect comparable health risks posed obesity	178	posed_comparable_loneliness_persons	posed - comparable - loneliness - persons - percent - effect - risks - mortality - increases - risk	0.599839	TRUE
loneliness increases persons risk mortality percent effect comparable health risks posed obesity	178	posed_comparable_loneliness_persons	posed - comparable - loneliness - persons - percent - effect - risks - mortality - increases - risk	0.539384	TRUE
loneliness increases persons risk mortality percent effect comparable health risks posed obesity	178	posed_comparable_loneliness_persons	posed - comparable - loneliness - persons - percent - effect - risks - mortality - increases - risk	0.830886	TRUE
loneliness increases persons risk mortality percent effect comparable health risks posed obesity	178	posed_comparable_loneliness_persons	posed - comparable - loneliness - persons - percent - effect - risks - mortality - increases - risk	0.68278	TRUE
loneliness increases persons risk mortality percent effect comparable health risks posed obesity	178	posed_comparable_loneliness_persons	posed - comparable - loneliness - persons - percent - effect - risks - mortality - increases - risk	0.775524	TRUE
loneliness increases persons risk mortality percent effect comparable health risks posed obesity	178	posed_comparable_loneliness_persons	posed - comparable - loneliness - persons - percent - effect - risks - mortality - increases - risk	1	TRUE
loneliness increases persons risk mortality percent effect comparable health risks posed obesity	178	posed_comparable_loneliness_persons	posed - comparable - loneliness - persons - percent - effect - risks - mortality - increases - risk	1	TRUE
loneliness increases persons risk mortality percent effect comparable health risks posed obesity	178	posed_comparable_loneliness_persons	posed - comparable - loneliness - persons - percent - effect - risks - mortality - increases - risk	0.951603	TRUE
loneliness increases persons risk mortality percent effect comparable health risks posed obesity	178	posed_comparable_loneliness_persons	posed - comparable - loneliness - persons - percent - effect - risks - mortality - increases - risk	0.858686	TRUE
trump stop testing coronavirus almost casesif stop selling pregnancy tests one get pregnantif eliminate cancer screenings cancerif eliminate scales obesityif eliminate speedometers speeding	179	coronavirus_trump_president_eliminate	coronavirus - trump - president - eliminate - strikes - yearold - cancerif - speedometers - elevated - pregnantif	1	TRUE
trump interacted w matt schlapp amp doug collins spent time w coronavirus patient cpac obesity amp age high risk factors lung complications exposed potential hospital stay would expose many aspects dementia addition cv issues	179	coronavirus_trump_president_eliminate	coronavirus - trump - president - eliminate - strikes - yearold - cancerif - speedometers - elevated - pregnantif	1	TRUE
somehow morbidly obese trump dodges responsibility ease olympic gymnast coronavirus spreads markets crash cnnpolitics	179	coronavirus_trump_president_eliminate	coronavirus - trump - president - eliminate - strikes - yearold - cancerif - speedometers - elevated - pregnantif	1	TRUE
press release morning claiming coffee could key tackling obesityno could notreducing much eaten minimising refined carbohydrates key tackling obesity	180	coffee_cup_fatfighting_bodys	coffee - cup - fatfighting - bodys - drinking - notovereating - stomachno - defences - youdo - secret	1	TRUE
drinking coffee activate bodys fatfighting defenses discovery potential implications battle obesity diabetes	180	coffee_cup_fatfighting_bodys	coffee - cup - fatfighting - bodys - drinking - notovereating - stomachno - defences - youdo - secret	1	TRUE
adventures headlines fired ftalphaville morning first thought small number obese guys investing course starting first cup coffee	180	coffee_cup_fatfighting_bodys	coffee - cup - fatfighting - bodys - drinking - notovereating - stomachno - defences - youdo - secret	1	TRUE
average person using regular soaps deodorants shampoos body washes conditioners hair products makeup ingesting chemicals heavy metals day linked infertility cancer depression obesitycutting important diet	181	hair_makeup_blue_spray	hair - makeup - blue - spray - bald - receding - bcoz - hairline - forehead - cotton	1	TRUE
would say anything anyone looks size pants thin bleached hair plugs combed surgically reduced scalp obese healthy speak spell	181	hair_makeup_blue_spray	hair - makeup - blue - spray - bald - receding - bcoz - hairline - forehead - cotton	1	TRUE
actually wondering morbid obesity celebrated body natural body hair hypocrisy	181	hair_makeup_blue_spray	hair - makeup - blue - spray - bald - receding - bcoz - hairline - forehead - cotton	1	TRUE
people getting fatter sedentary eating numb emotions portion sizes increased x acceptance obesity healthy eat food take less nutrition replaced cigarette smoking eating food	182	emotional_emotions_eating_numb	emotional - emotions - eating - numb - emotionally - stress - distress - pain - replaced - self	0.998942	TRUE
people getting fatter sedentary eating numb emotions portion sizes increased x acceptance obesity healthy eat food take less nutrition replaced cigarette smoking eating food	182	emotional_emotions_eating_numb	emotional - emotions - eating - numb - emotionally - stress - distress - pain - replaced - self	1	TRUE
carbs cause obesityemotional eating doestackle emotions blame food group	182	emotional_emotions_eating_numb	emotional - emotions - eating - numb - emotionally - stress - distress - pain - replaced - self	1	TRUE
carbs cause obesityyour emotional eating	182	emotional_emotions_eating_numb	emotional - emotions - eating - numb - emotionally - stress - distress - pain - replaced - self	1	TRUE
compared young children many eu countries prevalence overweight obesity appears particularly high irelandgreat see topic raised policy changes needed help familiesnote children obesity obese	183	deprived_highlights_european_children	deprived - highlights - european - children - greece - europe - irish - england - prevalence - gap	1	TRUE
espaa pas de europa con mayor prevalencia de sobrepeso en nios nias de aos segn el european childhood obesity surveillance initiative cosi seguimos sin contar con dietistasnutricionistas en la sanidad pblica	183	deprived_highlights_european_children	deprived - highlights - european - children - greece - europe - irish - england - prevalence - gap	1	TRUE
fuente angela spinelli marta buoncristiano viktoria anna kovacs agneta yngve igor spiroski galina obreja et al prevalence severe obesity among primary school children european countries obes facts	183	deprived_highlights_european_children	deprived - highlights - european - children - greece - europe - irish - england - prevalence - gap	1	TRUE
people said brown rice healthier white rice conveniently ignoring fact japan eats shit load white rice less obesity problem us	184	rice_white_japan_sticky	rice - white - japan - sticky - asianstyle - steam - eating - suggests - glycemic - fight	1	TRUE
still cant believe thai people eat sticky rice malay people obesity rate lower us found food preparation different lot usthey soak sticky rice tawas steam everyone know sticky rice glycemic index high af	184	rice_white_japan_sticky	rice - white - japan - sticky - asianstyle - steam - eating - suggests - glycemic - fight	1	TRUE
icymi eating rice associated lower obesity rates researchers say	184	rice_white_japan_sticky	rice - white - japan - sticky - asianstyle - steam - eating - suggests - glycemic - fight	1	TRUE
wisconsin highest obesity rate country	185	rate_states_massachusetts_cerealsgrains	rate - states - massachusetts - cerealsgrains - highest - nepal - exceed - adult - colorado - statesthe	1	TRUE
obesity rate america high	185	rate_states_massachusetts_cerealsgrains	rate - states - massachusetts - cerealsgrains - highest - nepal - exceed - adult - colorado - statesthe	1	TRUE
adult obesity rates colorado massachusetts hawaii california utah west virgina mississippi alabama arkansas louisianaadult obesity rates exceed five states states amp states	185	rate_states_massachusetts_cerealsgrains	rate - states - massachusetts - cerealsgrains - highest - nepal - exceed - adult - colorado - statesthe	1	TRUE
im radical believe genders children get sex change pedophilia normalised obesity body positive co good planet freedom speech censorship body autonomy basic human right	186	sex_gay_homosexuality_sexual	sex - gay - homosexuality - sexual - destroy - porn - masculinity - make - ph - denying	1	TRUE
wouldnt mind much lgbt exposure showed kids successful gay doctors lawyers entrepreneurs rather drag queens amp obesity	186	sex_gay_homosexuality_sexual	sex - gay - homosexuality - sexual - destroy - porn - masculinity - make - ph - denying	1	TRUE
homosexuality considered disease treated let us make mistake obesity via	186	sex_gay_homosexuality_sexual	sex - gay - homosexuality - sexual - destroy - porn - masculinity - make - ph - denying	1	TRUE
study found high cholesterol high blood pressure mild obesity prediabetes diabetes hospitalized covid one four chance developing ards significant	187	hospitalized_hypertension_covid_ards	hospitalized - hypertension - covid - ards - patients - area - kidney - recovered - conditions - intubated	1	TRUE
yo great aunt covid really worried diabetic obese heart disease sick recovered yo son also fine	187	hospitalized_hypertension_covid_ards	hospitalized - hypertension - covid - ards - patients - area - kidney - recovered - conditions - intubated	1	TRUE
plasma donorsamaresh kashyap covid positive amp admitted max hospital saket delhihe many comorbidities like hypertension diabetesobesitykidney problems put riskhe looking plasma donors blood group preferably abhinav	187	hospitalized_hypertension_covid_ards	hospitalized - hypertension - covid - ards - patients - area - kidney - recovered - conditions - intubated	1	TRUE
ontario morbidly obese diabetic smoker enter donut shop eat fatty foods long vaccinated unvaccinated olympian cannot thats stupid gets	188	kreme_krispy_donut_vaccinated	kreme - krispy - donut - vaccinated - donuts - free - doughnut - doughnuts - giving - offering	1	TRUE
krispy kreme giving free doughnut everyday year youve vaccinated guess missed memo obesitybeing overweight underlying condition puts way greater risk complications covid	188	kreme_krispy_donut_vaccinated	kreme - krispy - donut - vaccinated - donuts - free - doughnut - doughnuts - giving - offering	1	TRUE
oh ffs people attacking krispy kreme offering one fucking donut vaccinated obesity problem country really need tea	188	kreme_krispy_donut_vaccinated	kreme - krispy - donut - vaccinated - donuts - free - doughnut - doughnuts - giving - offering	1	TRUE
new study finds bariatric surgery significantly reduce risk developing dying obesityrelated cancers	189	surgery_bariatric_cancerrelated_cancer	surgery - bariatric - cancerrelated - cancer - incidence - splendid - colorectal - rectal - cancers - sarcopenia	1	TRUE
bariatric surgery linked lower obesityrelated cancer risk splendid study says	189	surgery_bariatric_cancerrelated_cancer	surgery - bariatric - cancerrelated - cancer - incidence - splendid - colorectal - rectal - cancers - sarcopenia	1	TRUE
disagreement unhealthy obesity really isheres data point patients got bariatric surgery lost ish weight half likely die cancer compared obese patients get surgery	189	surgery_bariatric_cancerrelated_cancer	surgery - bariatric - cancerrelated - cancer - incidence - splendid - colorectal - rectal - cancers - sarcopenia	1	TRUE
bariatric surgery linked lower obesityrelated cancer risk splendid study says	189	surgery_bariatric_cancerrelated_cancer	surgery - bariatric - cancerrelated - cancer - incidence - splendid - colorectal - rectal - cancers - sarcopenia	1	TRUE
obesity study million shows increased disease death risks	190	increases_death_warn_finds	increases - death - warn - finds - early - risks - grade - risk - significantly - study	1	TRUE
obesity significantly increases risk serious disease early death warn researchers via number people living obesity almost tripling worldwide past years	190	increases_death_warn_finds	increases - death - warn - finds - early - risks - grade - risk - significantly - study	1	TRUE
obesity study million shows increased disease death risks	190	increases_death_warn_finds	increases - death - warn - finds - early - risks - grade - risk - significantly - study	1	TRUE
obesity study million shows increased disease death risks	190	increases_death_warn_finds	increases - death - warn - finds - early - risks - grade - risk - significantly - study	1	TRUE
ur funny oh im fat giant obese fattie	191	kobold_amo_sancho_yall	kobold - amo - sancho - yall - kiss - lo - knees - bobble - acdc - uhhhhh	1	TRUE
look hiw fat god hes obese fucking fatty	191	kobold_amo_sancho_yall	kobold - amo - sancho - yall - kiss - lo - knees - bobble - acdc - uhhhhh	1	TRUE
im obese oh lmao	191	kobold_amo_sancho_yall	kobold - amo - sancho - yall - kiss - lo - knees - bobble - acdc - uhhhhh	1	TRUE
dr partha kar national speciality adviser diabetes obesity said huge step forward type diabetes care monitors lifechanging anyone illness giving choice manage condition	192	brtx_type_diabetes_atscale	brtx - type - diabetes - atscale - ibc - reframe - reverse - primary - defeat - gout	1	TRUE
receives scientific excellencehe shaped field research generated several novel preventive therapeutic approaches diabetes obesity	192	brtx_type_diabetes_atscale	brtx - type - diabetes - atscale - ibc - reframe - reverse - primary - defeat - gout	1	TRUE
dietitian st line treatment conditions obesity ibs type diabetes primary care research underway plymouth early results promising fantastic opportunity dietitians part new gp contract	192	brtx_type_diabetes_atscale	brtx - type - diabetes - atscale - ibc - reframe - reverse - primary - defeat - gout	1	TRUE
survey also reveals anemia amp obesity rise india anemic children aged five rose among women increased meanwhile obesity among women jumped amp among men	193	among_england_measurement_risen	among - england - measurement - risen - reception - schoolchildren - year - child - record - children	1	TRUE
new figures reveal record rise child obesity quarter yearolds classed obese along one seven yearolds starting school another lockdown legacy	193	among_england_measurement_risen	among - england - measurement - risen - reception - schoolchildren - year - child - record - children	1	TRUE
obesity rates children aged four five risen cent year since first lockdown official data show	193	among_england_measurement_risen	among - england - measurement - risen - reception - schoolchildren - year - child - record - children	1	TRUE
us adults either nearly severely obese	194	half_nearly_adults_percent	half - nearly - adults - percent - roughly - severely - americans - expected - percentage - us	1	TRUE
latest cdc american adults obese nearly severely obese ht	194	half_nearly_adults_percent	half - nearly - adults - percent - roughly - severely - americans - expected - percentage - us	1	TRUE
half americans expected obese within next years according recent studyenter biohacks hyperindividualized smart diets made possible technology	194	half_nearly_adults_percent	half - nearly - adults - percent - roughly - severely - americans - expected - percentage - us	1	TRUE
desperate putin calls obese st retired general lead troops running commanders	195	russian_putin_ukraine_russia	russian - putin - ukraine - russia - general - retired - wareurope - pavel - commanders - soviet	1	TRUE
based russia helping amerifats obesity crisis	195	russian_putin_ukraine_russia	russian - putin - ukraine - russia - general - retired - wareurope - pavel - commanders - soviet	1	TRUE
russian invasion ukraine solved obesity	195	russian_putin_ukraine_russia	russian - putin - ukraine - russia - general - retired - wareurope - pavel - commanders - soviet	1	TRUE
best way combat obesity watch johnson speech meal times nausea deaden appetite	196	breakfast_skipping_dinner_lunch	breakfast - skipping - dinner - lunch - skip - discernible - causeandeffect - sugarwe - susceptible - kcal	1	TRUE
little obesitywillpower experiment tomorrow get skip breakfast skip lunch around pm lets think great willpower overcome appetite	196	breakfast_skipping_dinner_lunch	breakfast - skipping - dinner - lunch - skip - discernible - causeandeffect - sugarwe - susceptible - kcal	1	TRUE
ive decided cut screen time log onto twitter breakfast lunchno youre morbidly obese	196	breakfast_skipping_dinner_lunch	breakfast - skipping - dinner - lunch - skip - discernible - causeandeffect - sugarwe - susceptible - kcal	1	TRUE
polycystic ovarian syndrome causes issues like missed menstrual periods hormone imbalance weight gainobesity sometimes acne masculine traits lot people pcos struggle children	197	pcos_infertility_acne_polycystic	pcos - infertility - acne - polycystic - ovary - menstruation - irregular - periods - hair - facial	1	TRUE
obesity acne hirsutism hair growth common signs see women pcos pcos cluster symptoms causes hormonal imbalance treat one methods take birth control pills weight control price ocp rm	197	pcos_infertility_acne_polycystic	pcos - infertility - acne - polycystic - ovary - menstruation - irregular - periods - hair - facial	1	TRUE
pcos stands polycystic ovarian syndrome hormonal disorder causes small cysts ovaries one symptoms include irregular periods long run could cause infertility obesity diabetes get info google	197	pcos_infertility_acne_polycystic	pcos - infertility - acne - polycystic - ovary - menstruation - irregular - periods - hair - facial	1	TRUE
sexy sexy obese love big juicy ass	198	pussy_belly_tits_virgin	pussy - belly - tits - virgin - thick - sexy - piggy - lips - chick - husky	1	TRUE
morbidly obese person youre little thickme thats nice im sure havent seen dick last ten years big belly look see pussy problem thick body go eat cheetos big man	198	pussy_belly_tits_virgin	pussy - belly - tits - virgin - thick - sexy - piggy - lips - chick - husky	1	TRUE
says obese virgin cant see dick please worry lowering blood pressure worrying legs arent ever going open	198	pussy_belly_tits_virgin	pussy - belly - tits - virgin - thick - sexy - piggy - lips - chick - husky	1	TRUE
new paper carbohydrate insulin model obesity today	199	insulin_carbohydrate_model_carbohydrates	insulin - carbohydrate - model - carbohydrates - carbohydrateinsulin - carb - hypothesis - carbs - cim - carbinsulin	1	TRUE
carbs insulin play important roles obesity weight loss much role ensure healthy sustainable weight loss regardless whether role primary one	199	insulin_carbohydrate_model_carbohydrates	insulin - carbohydrate - model - carbohydrates - carbohydrateinsulin - carb - hypothesis - carbs - cim - carbinsulin	1	TRUE
everyone everyone read obesity code connects dots carbs fasting insulin etc thanks bugging read one sitting never put	199	insulin_carbohydrate_model_carbohydrates	insulin - carbohydrate - model - carbohydrates - carbohydrateinsulin - carb - hypothesis - carbs - cim - carbinsulin	1	TRUE
erectile dysfunction	200	sperm_erectile_penis_dysfunction	sperm - erectile - penis - dysfunction - counts - fupi - healthyreduce - aspeyronies - curving - elongate	1	TRUE
erectile dysfunction largely result smoking lack physical activity overweightobese poor dietary habits excessive alcohol inhibit nitric oxide production driving force behind genital blood flowtime get right gents	200	sperm_erectile_penis_dysfunction	sperm - erectile - penis - dysfunction - counts - fupi - healthyreduce - aspeyronies - curving - elongate	1	TRUE
dear menpenis reduce size penis reduce sizecausesagingobesityprostate surgerya curving penis known aspeyronies diseasepreventionstay physically activeeat healthyreduce smoking alcoholplease pass save john	200	sperm_erectile_penis_dysfunction	sperm - erectile - penis - dysfunction - counts - fupi - healthyreduce - aspeyronies - curving - elongate	1	TRUE
kids extremely obese	201	kids_kid_aapg_inflatable	kids - kid - aapg - inflatable - obeselatest - getoutside - obeseuh - weightsjust - ironamp - shatrugna	1	TRUE
kids obese	201	kids_kid_aapg_inflatable	kids - kid - aapg - inflatable - obeselatest - getoutside - obeseuh - weightsjust - ironamp - shatrugna	1	TRUE
kids obese	201	kids_kid_aapg_inflatable	kids - kid - aapg - inflatable - obeselatest - getoutside - obeseuh - weightsjust - ironamp - shatrugna	1	TRUE
kids obese	201	kids_kid_aapg_inflatable	kids - kid - aapg - inflatable - obeselatest - getoutside - obeseuh - weightsjust - ironamp - shatrugna	1	TRUE
kids obese	201	kids_kid_aapg_inflatable	kids - kid - aapg - inflatable - obeselatest - getoutside - obeseuh - weightsjust - ironamp - shatrugna	0.71461	TRUE
large flat side yard perfect obese inflatable children	201	kids_kid_aapg_inflatable	kids - kid - aapg - inflatable - obeselatest - getoutside - obeseuh - weightsjust - ironamp - shatrugna	1	TRUE
one nastiest innovations early st century idea nudge means improving social economic conditions want less obese population make sugary drinks harder obtain nudge theory soft fascism dressed ted talk	202	capitalism_capitalist_capitalisms_butter	capitalism - capitalist - capitalisms - butter - nudge - poverty - consumer - expansion - hiding - debtwatch	1	TRUE
boutta take fat l obesity capitalism time	202	capitalism_capitalist_capitalisms_butter	capitalism - capitalist - capitalisms - butter - nudge - poverty - consumer - expansion - hiding - debtwatch	1	TRUE
mass obesity result capitalism highest stage incredibly long hours making parents unable cook healthy meals kids corps making fast food cheaper good alternatives good free sports kids provided kids shamed	202	capitalism_capitalist_capitalisms_butter	capitalism - capitalist - capitalisms - butter - nudge - poverty - consumer - expansion - hiding - debtwatch	1	TRUE
stop normalizing obesity	203	normalizing_stop_obesitystop_normalising	normalizing - stop - obesitystop - normalising - normalize - becoming - meatstop - mtaught - mutilization - childrenstop	1	TRUE
stop normalizing obesity	203	normalizing_stop_obesitystop_normalising	normalizing - stop - obesitystop - normalising - normalize - becoming - meatstop - mtaught - mutilization - childrenstop	1	TRUE
stop normalizing obesity	203	normalizing_stop_obesitystop_normalising	normalizing - stop - obesitystop - normalising - normalize - becoming - meatstop - mtaught - mutilization - childrenstop	1	TRUE
stop normalizing obesity	203	normalizing_stop_obesitystop_normalising	normalizing - stop - obesitystop - normalising - normalize - becoming - meatstop - mtaught - mutilization - childrenstop	0.794032	TRUE
today marks one year anniversary day finally convinced mentally slim moved sizes xxl mtaught needed stop running away obesity behind start moving towards future healthy living	203	normalizing_stop_obesitystop_normalising	normalizing - stop - obesitystop - normalising - normalize - becoming - meatstop - mtaught - mutilization - childrenstop	1	TRUE
stop normalizing obesity	203	normalizing_stop_obesitystop_normalising	normalizing - stop - obesitystop - normalising - normalize - becoming - meatstop - mtaught - mutilization - childrenstop	1	TRUE
year stop normalizingglorifying obese	203	normalizing_stop_obesitystop_normalising	normalizing - stop - obesitystop - normalising - normalize - becoming - meatstop - mtaught - mutilization - childrenstop	1	TRUE
writer trial calling ugandan president yoweri musevenis son obese via nearly month since kakwenza rukirabashaija arrested	204	uganda_muhoozi_protesters_curmudgeon	uganda - muhoozi - protesters - curmudgeon - hk - policeman - represents - stalker - whose - stained	1	TRUE
freedom fighter hk trying provoke hk policeyou immediately identify american markersexceptional aggressivenessarrogance rudenessfoul languagethe obligatory fck obesity freedomdemocracy lover	204	uganda_muhoozi_protesters_curmudgeon	uganda - muhoozi - protesters - curmudgeon - hk - policeman - represents - stalker - whose - stained	1	TRUE
one lateimperialrome observation vegas one nyc boston wellso much weedwe conquered enemy force whose obstacle stepping inert bodies obese fauxgoth stoners staring phones	204	uganda_muhoozi_protesters_curmudgeon	uganda - muhoozi - protesters - curmudgeon - hk - policeman - represents - stalker - whose - stained	1	TRUE
adding points obesity thread based common responses	205	book_thread_books_code	book - thread - books - code - reading - berumur - buy - finished - writer - obesevideo	1	TRUE
thread madness obesity start getting much worse	205	book_thread_books_code	book - thread - books - code - reading - berumur - buy - finished - writer - obesevideo	1	TRUE
finished first chapters obesity code flight chicago washington already among wellwritten insightful books read	205	book_thread_books_code	book - thread - books - code - reading - berumur - buy - finished - writer - obesevideo	1	TRUE
leptin obesity leptin resistance years later	206	leptin_hormone_sensitivity_hypothalamic	leptin - hormone - sensitivity - hypothalamic - partial - friedman - mice - maintenance - restores - antiviral	1	TRUE
little less leptin action sensitization weight loss strategy via hypothalamic resensitization	206	leptin_hormone_sensitivity_hypothalamic	leptin - hormone - sensitivity - hypothalamic - partial - friedman - mice - maintenance - restores - antiviral	1	TRUE
everything always wanted know leptin explained jeffrey friedman plus introduction type obesity type obesity defined leptin plasma levels leptin sensitivity	206	leptin_hormone_sensitivity_hypothalamic	leptin - hormone - sensitivity - hypothalamic - partial - friedman - mice - maintenance - restores - antiviral	1	TRUE
ban snacking public transport really help combat obesity	207	transport_bus_train_banning	transport - bus - train - banning - snacking - ban - public - aspen - ferrier - commuters	1	TRUE
ban eating public transport tackle obesity urges outgoing chief medic oddly mention drive mcdonalds feeding kids back car must ok	207	transport_bus_train_banning	transport - bus - train - banning - snacking - ban - public - aspen - ferrier - commuters	1	TRUE
banning food buses wont stop child obesity	207	transport_bus_train_banning	transport - bus - train - banning - snacking - ban - public - aspen - ferrier - commuters	1	TRUE
approx million people die due obesity india every year million affected people asking speaking handful gym druginduced heart attacks keep asking stupid questions entire surrounding still unfit	208	million_die_obesityover_year	million - die - obesityover - year - preventable - exerciseimagine - americans - every - globally - deaths	1	TRUE
around million people die annually obesity	208	million_die_obesityover_year	million - die - obesityover - year - preventable - exerciseimagine - americans - every - globally - deaths	1	TRUE
us annual obesity deaths americans die preventable deaths thanks obesity related health complications yearwheres national outrage campaigns amp moments silence	208	million_die_obesityover_year	million - die - obesityover - year - preventable - exerciseimagine - americans - every - globally - deaths	1	TRUE
uk restaurants putting calories entire menus mad obesity directly affected knowing calorie counts however eds directly affected calorie counting government shambles theyre deluded	209	menus_restaurants_restaurant_calorie	menus - restaurants - restaurant - calorie - meal - cafes - labelling - calories - mandatory - counts	1	TRUE
italy like lets try stop obesity problem hosting buffet luncheon	209	menus_restaurants_restaurant_calorie	menus - restaurants - restaurant - calorie - meal - cafes - labelling - calories - mandatory - counts	1	TRUE
restaurants include calories meal menus one way help sa deal obesity epidemic	209	menus_restaurants_restaurant_calorie	menus - restaurants - restaurant - calorie - meal - cafes - labelling - calories - mandatory - counts	1	TRUE
researchers identified protein plays key role brain regulates appetite metabolism studies mice demonstrated loss protein xrn leads extreme appetite obesity mice learn	210	neurons_agrp_brain_signals	neurons - agrp - brain - signals - nucleus - lateral - mice - circuits - hindbrain - astrocytes	1	TRUE
paraventricular hypothalamus regulates satiety prevents obesity via two genetically distinct circuits mice researchers continually expanding understanding brain circuits regulate food intake body fatness	210	neurons_agrp_brain_signals	neurons - agrp - brain - signals - nucleus - lateral - mice - circuits - hindbrain - astrocytes	1	TRUE
ip et al show chronic stress combined highfat diet stimulate strong feeding behavior decreased energy expenditure npy neurons central amygdala leading exaggerated obesity	210	neurons_agrp_brain_signals	neurons - agrp - brain - signals - nucleus - lateral - mice - circuits - hindbrain - astrocytes	1	TRUE
looked weve done children depression obesity test scores know shove amnesty	211	depression_handinhand_adolescence_expectations	depression - handinhand - adolescence - expectations - anxiety - ensuring - emotional - teenage - reported - behavioral	1	TRUE
obesity childhood lead depression adolescence early teenage years protect children ensuring maintain healthy weight childhood	211	depression_handinhand_adolescence_expectations	depression - handinhand - adolescence - expectations - anxiety - ensuring - emotional - teenage - reported - behavioral	1	TRUE
obesity childhood lead depression adolescence early teenage years protect children ensuring maintain healthy weight childhood	211	depression_handinhand_adolescence_expectations	depression - handinhand - adolescence - expectations - anxiety - ensuring - emotional - teenage - reported - behavioral	1	TRUE
new sr amp metaanalysis et al showing structured professionally run pediatric obesity treatment associated increased risk depressionanxiety amp may result mild reduction symptoms	211	depression_handinhand_adolescence_expectations	depression - handinhand - adolescence - expectations - anxiety - ensuring - emotional - teenage - reported - behavioral	1	TRUE
obesity childhood lead depression adolescence early teenage years protect children ensuring maintain healthy weight childhood	211	depression_handinhand_adolescence_expectations	depression - handinhand - adolescence - expectations - anxiety - ensuring - emotional - teenage - reported - behavioral	1	TRUE
public health response mitigate covids spread exacerbated several risk factors childhood obesityas societies build back time focus childhood obesity risk factors amplified response say colleagues	212	pediatric_children_bei_kindern	pediatric - children - bei - kindern - picu - misc - cent - covid - covids - links	1	TRUE
new covid study links obesity higher risk children getting severely ill	212	pediatric_children_bei_kindern	pediatric - children - bei - kindern - picu - misc - cent - covid - covids - links	1	TRUE
new covid study links obesity higher risk children getting severely ill	212	pediatric_children_bei_kindern	pediatric - children - bei - kindern - picu - misc - cent - covid - covids - links	1	TRUE
new covid study links obesity higher risk children getting severely ill	212	pediatric_children_bei_kindern	pediatric - children - bei - kindern - picu - misc - cent - covid - covids - links	1	TRUE
researchers learning covid affects children new study finds among group children adolescents new york hospitalized disease fifth obesity cnn	212	pediatric_children_bei_kindern	pediatric - children - bei - kindern - picu - misc - cent - covid - covids - links	1	TRUE
metabolic syndrome new definition amp management guidelines	213	syndrome_metabolic_pituitary_jabi	syndrome - metabolic - pituitary - jabi - thy - definition - mediated - lake - guidelines - km	1	TRUE
metabolic syndrome new definition amp management guidelines	213	syndrome_metabolic_pituitary_jabi	syndrome - metabolic - pituitary - jabi - thy - definition - mediated - lake - guidelines - km	1	TRUE
metabolic syndrome amp obesity	213	syndrome_metabolic_pituitary_jabi	syndrome - metabolic - pituitary - jabi - thy - definition - mediated - lake - guidelines - km	1	TRUE
june th rd four reviews patients milder features metabolic syndrome compared obese patients higher prevalence metabolic alterations compared healthy controls	213	syndrome_metabolic_pituitary_jabi	syndrome - metabolic - pituitary - jabi - thy - definition - mediated - lake - guidelines - km	1	TRUE
obesity mother diseases	214	symptom_therapeutic_condition_excess	symptom - therapeutic - condition - excess - syndrom - manegment - madhavji - obesevulpinification - foxfor - sple	1	TRUE
obesity disease try	214	symptom_therapeutic_condition_excess	symptom - therapeutic - condition - excess - syndrom - manegment - madhavji - obesevulpinification - foxfor - sple	1	TRUE
obesity sickness	214	symptom_therapeutic_condition_excess	symptom - therapeutic - condition - excess - syndrom - manegment - madhavji - obesevulpinification - foxfor - sple	1	TRUE
covids elephant room obesity epidemic	215	elephant_elephants_room_zoos	elephant - elephants - room - zoos - temple - aor - roomobesity - musculoskeletal - pink - talk	1	TRUE
let us talk elephant roomobesity covidcompared unvaccinated healthy individuals obese people way likely transmit diseaseoccupy hospitalsor even dying	215	elephant_elephants_room_zoos	elephant - elephants - room - zoos - temple - aor - roomobesity - musculoskeletal - pink - talk	1	TRUE
need talk elephant room close gyms pools restrict peoples ability leave homehow many people died covid morbidly obese	215	elephant_elephants_room_zoos	elephant - elephants - room - zoos - temple - aor - roomobesity - musculoskeletal - pink - talk	1	TRUE
pesar de los arquetipos la obesidad es slo un problema de reas urbanas rural areas drive increases global obesity op acc	216	rural_areas_cities_faster	rural - areas - cities - faster - urban - global - rising - bodymass - rise - countryside	1	TRUE
widely stated assumption urbanization main driver obesity epidemic study finds opposite gt global rise obesity comes increases bmi rural areas	216	rural_areas_cities_faster	rural - areas - cities - faster - urban - global - rising - bodymass - rise - countryside	1	TRUE
new global study claimed obesity rates rising faster rural areas compared cities ireland number initiatives already way help members farming community adopt healthier lifestyle	216	rural_areas_cities_faster	rural - areas - cities - faster - urban - global - rising - bodymass - rise - countryside	1	TRUE
thank god ranch cares horses wont allow abused obese woman	217	horses_horse_laminitis_ponies	horses - horse - laminitis - ponies - hay - donkeys - pony - pet - tourists - debatable	1	TRUE
fat horse healthy horse severely overweight horse arguably much less healthy slightly ribby horse cant stand people think horses look good obese	217	horses_horse_laminitis_ponies	horses - horse - laminitis - ponies - hay - donkeys - pony - pet - tourists - debatable	1	TRUE
horse owners midatlantic hard frosts sunny temperate days perfect recipe accumulation simple carbohydrates pasture forage horses prone obesity laminitis keep extra sharp eye	217	horses_horse_laminitis_ponies	horses - horse - laminitis - ponies - hay - donkeys - pony - pet - tourists - debatable	1	TRUE
europe obesity reportno country ontrack halt increase since criticises focus individuals behaviournot addressing structural driversdespite overwhelming evidence wider social determinants	218	europe_germany_europeans_europes	europe - germany - europeans - europes - european - ltns - eu - aus - spain - apples	1	TRUE
health concerns swirl around europes obese addicted banks average european bank make return tangible equity barely cent year	218	europe_germany_europeans_europes	europe - germany - europeans - europes - european - ltns - eu - aus - spain - apples	1	TRUE
imagine living country obesity inescapable accepted stockholm syndromed bitching waisthip ratio	218	europe_germany_europeans_europes	europe - germany - europeans - europes - european - ltns - eu - aus - spain - apples	1	TRUE
obese population leftist leans	219	leftists_liberals_leftist_conservative	leftists - liberals - leftist - conservative - eugenics - conservatives - partially - mps - grand - progressive	1	TRUE
honestly leftists really concerned views fat bodies obesity cause find cheering along conservatives demonizing fat people bodies	219	leftists_liberals_leftist_conservative	leftists - liberals - leftist - conservative - eugenics - conservatives - partially - mps - grand - progressive	1	TRUE
umbrella fat shaming liberals made obesity normal source pride problematic okay obese plan diet exercise try intermittent fasting let woke people fool	219	leftists_liberals_leftist_conservative	leftists - liberals - leftist - conservative - eugenics - conservatives - partially - mps - grand - progressive	1	TRUE
patients obesity often describe finally feeling normal given obesity medication eg semaglutidethey finally ravenous thinking eating time	220	time_hedgesg_timei_bomb	time - hedgesg - timei - bomb - bust - unveils - outrun - waste - clock - battling	1	TRUE
time bust myth physical inactivity obesity cannot outrun bad diet	220	time_hedgesg_timei_bomb	time - hedgesg - timei - bomb - bust - unveils - outrun - waste - clock - battling	1	TRUE
professor calder said time stopped framing obesity problem personal responsibility yes actually said	220	time_hedgesg_timei_bomb	time - hedgesg - timei - bomb - bust - unveils - outrun - waste - clock - battling	1	TRUE
time bust myth physical inactivity obesity cannot outrun bad diet	220	time_hedgesg_timei_bomb	time - hedgesg - timei - bomb - bust - unveils - outrun - waste - clock - battling	1	TRUE
obese narcissistic authoritarian thing wonder	221	traitor_racist_narcissist_malignant	traitor - racist - narcissist - malignant - narcissism - vapid - megalomaniacal - leadership - semicoherent - floozy	1	TRUE
exclude compulsive lying bullying infidelity narcissism neuroticisms fake hair colour fake tan obesity deceits bankruptcies failed businesses compassion lack comprehension love dictators tyrants hed still million miles perfect	221	traitor_racist_narcissist_malignant	traitor - racist - narcissist - malignant - narcissism - vapid - megalomaniacal - leadership - semicoherent - floozy	1	TRUE
might call lying narcissistic sociopathic megalomaniacal morbidly obese semicoherent greedy bastard others call basic leadership skills	221	traitor_racist_narcissist_malignant	traitor - racist - narcissist - malignant - narcissism - vapid - megalomaniacal - leadership - semicoherent - floozy	1	TRUE
ig nobel prize economics given pavlo blavatskyy discovering obesity countrys politicians may good indicator countrys corruption	222	corruption_politicians_countrys_blavatskyy	corruption - politicians - countrys - blavatskyy - pavlo - museveni - nobel - postsoviet - indicator - ig	1	TRUE
corruption leads obesity ask anc comrades floyd shivambu	222	corruption_politicians_countrys_blavatskyy	corruption - politicians - countrys - blavatskyy - pavlo - museveni - nobel - postsoviet - indicator - ig	1	TRUE
obesity politicians indicator countrys corruption	222	corruption_politicians_countrys_blavatskyy	corruption - politicians - countrys - blavatskyy - pavlo - museveni - nobel - postsoviet - indicator - ig	1	TRUE
weeks newsletter joy expect missive contains phrase morbidly obese pancake man subscribed read	223	cake_pancake_cakes_cheesecake	cake - pancake - cakes - cheesecake - pumpkin - falconry - pastry - archery - madrigals - parable	1	TRUE
demand tales adventures morbidly obese pancake man	223	cake_pancake_cakes_cheesecake	cake - pancake - cakes - cheesecake - pumpkin - falconry - pastry - archery - madrigals - parable	1	TRUE
stacey abrams finish nice big dinner likes vanilla ice cream chocolate cake dessert every single night bedtime turn favorite jam tries work morbidly obese	223	cake_pancake_cakes_cheesecake	cake - pancake - cakes - cheesecake - pumpkin - falconry - pastry - archery - madrigals - parable	1	TRUE
obesity contagious	224	contagious_contagion_shapiro_ben	contagious - contagion - shapiro - ben - highly - yosts - virulently - oozes - appetit - checked	1	TRUE
obesity contagious	224	contagious_contagion_shapiro_ben	contagious - contagion - shapiro - ben - highly - yosts - virulently - oozes - appetit - checked	1	TRUE
obesity contagious	224	contagious_contagion_shapiro_ben	contagious - contagion - shapiro - ben - highly - yosts - virulently - oozes - appetit - checked	1	TRUE
obesity contagious	224	contagious_contagion_shapiro_ben	contagious - contagion - shapiro - ben - highly - yosts - virulently - oozes - appetit - checked	1	TRUE
obesity contagious	224	contagious_contagion_shapiro_ben	contagious - contagion - shapiro - ben - highly - yosts - virulently - oozes - appetit - checked	1	TRUE
triptans drugs commonly prescribed migraine relief may effective treatment obesity daily triptan exposure led reduced food intake increased weight loss mouse models	225	migraine_nigricans_acanthosis_skin	migraine - nigricans - acanthosis - skin - neck - dark - sarcopeniarelated - vlckd - knuckles - velvety	1	TRUE
roommate killed medical neglect public hospital decided migraines respond normal meds drug seeking actually symptom cardiac disease kept telling addiction amp obesity disabled	225	migraine_nigricans_acanthosis_skin	migraine - nigricans - acanthosis - skin - neck - dark - sarcopeniarelated - vlckd - knuckles - velvety	1	TRUE
weight loss improves migraine characteristics obese people regardless type interventionfor information read article link	225	migraine_nigricans_acanthosis_skin	migraine - nigricans - acanthosis - skin - neck - dark - sarcopeniarelated - vlckd - knuckles - velvety	1	TRUE
troubled childhood constantly picked bullies obese soon enough developed body dysmorphia eating disorder adolescent lost beloved father mind refused process absorb n	226	child_handicap_kids_parents	child - handicap - kids - parents - abuse - stone - guide - educated - sad - habits	1	TRUE
far state protecting ppl goes obese kids class action sue turn child say food eat provided already developed chronic problems irreversible conditions shaving years lifespan time	226	child_handicap_kids_parents	child - handicap - kids - parents - abuse - stone - guide - educated - sad - habits	1	TRUE
life expectancy obese year olds terrible diets seething hate everyone due broken heart rejection parents nasty adderall addictions please one week	226	child_handicap_kids_parents	child - handicap - kids - parents - abuse - stone - guide - educated - sad - habits	1	TRUE
older adults existing medical conditions higher risk conditions include heart lung disease diabetes obesity kidney liver disease smoking immune deficiencies learn higher risk	227	lung_elderly_asthma_conditions	lung - elderly - asthma - conditions - disease - fauci - respiratory - underlying - heart - older	1	TRUE
usually post stuff corona virus think importantnot people older conditiondiabetes hypertension asthma also affect smokers obese renal failure liver disease also risk	227	lung_elderly_asthma_conditions	lung - elderly - asthma - conditions - disease - fauci - respiratory - underlying - heart - older	1	TRUE
fauci risk elderly amp w underlying conditions heart disease chronic lung disease diabetes obesity however awhile see oneoff otherwise healthy yearold	227	lung_elderly_asthma_conditions	lung - elderly - asthma - conditions - disease - fauci - respiratory - underlying - heart - older	1	TRUE
secret services spent last years trailing obese man rented golf carts	228	golf_cart_cheats_golfers	golf - cart - cheats - golfers - walk - golfing - playing - guy - plays - hole	1	TRUE
obese fuck walking anywhere says takes golf cart	228	golf_cart_cheats_golfers	golf - cart - cheats - golfers - walk - golfing - playing - guy - plays - hole	1	TRUE
dad pooped pants golfing cant read intelligence barely say word country cant walk ramp cant drink glass water one hand cant get woman sleep without handing k cash oh hes also morbidly obese	228	golf_cart_cheats_golfers	golf - cart - cheats - golfers - walk - golfing - playing - guy - plays - hole	1	TRUE
ice cream leads obesity huge factor bad covid outcomes dont stop stopping burning fossil fuels ban ice cream amirite comrades	229	ice_cream_jerrys_ben	ice - cream - jerrys - ben - lasagna - overpriced - sandwiches - frozen - tom - epidemicalso	1	TRUE
anyone ever sees dj garage buying big bag crisps choc amp ice cream start shouting pressure putting nhs much needed nhs resources going treating obesity rather cancer etchis selfish actions costs lives	229	ice_cream_jerrys_ben	ice - cream - jerrys - ben - lasagna - overpriced - sandwiches - frozen - tom - epidemicalso	1	TRUE
ben jerry knew decades ago obesity real yet still made crappy priced ice cream	229	ice_cream_jerrys_ben	ice - cream - jerrys - ben - lasagna - overpriced - sandwiches - frozen - tom - epidemicalso	1	TRUE
time triple gno photos dosing dula mg vs ggg mgw study metamp half participants bp mmhg sbphbac v kg kg futures bright	230	dosing_dose_ideal_doses	dosing - dose - ideal - doses - inr - mg - liposomal - amphotericin - scalar - lcarnitine	1	TRUE
dose drugs obese patient article highlights lean body weight lbw appropriate scalar exceptions norad adrenaline ibwsuxamethonium tbwatropine min dose lbw	230	dosing_dose_ideal_doses	dosing - dose - ideal - doses - inr - mg - liposomal - amphotericin - scalar - lcarnitine	1	TRUE
new cidfixed dosing mg liposomal amphotericin b morbidly obese individuals instead mgkg dosingcap dose maximum weight kghow dose pt gt kg adjused body wt max dose	230	dosing_dose_ideal_doses	dosing - dose - ideal - doses - inr - mg - liposomal - amphotericin - scalar - lcarnitine	1	TRUE
obesity choice eat pizza six jam donuts yum every evening choice leads obesity	231	pizza_pizzas_hut_crust	pizza - pizzas - hut - crust - slices - frozen - island - burgers - poppa - pizzafeeling	1	TRUE
free pizzas covid jab happened tackling obesity	231	pizza_pizzas_hut_crust	pizza - pizzas - hut - crust - slices - frozen - island - burgers - poppa - pizzafeeling	1	TRUE
food lego island pizza come everybody isnt morbidly obese	231	pizza_pizzas_hut_crust	pizza - pizzas - hut - crust - slices - frozen - island - burgers - poppa - pizzafeeling	1	TRUE
national childhood obesity week nyc nearly public school children overweight obese plate planner help plan healthier meals family	232	childhood_manifesto_cricket_targeting	childhood - manifesto - cricket - targeting - urban - healthier - zerochildhood - aissue - trenton - schoolsor	1	TRUE
chair child obesity taskforce support letter master class framing evidence amp story telling amp targeting trigger change mps voted extending food voucher scheme summer holidays	232	childhood_manifesto_cricket_targeting	childhood - manifesto - cricket - targeting - urban - healthier - zerochildhood - aissue - trenton - schoolsor	1	TRUE
says kp snacks sponsoring new cricket tournament might promote childhood obesity says job cricket board teach kids healthy eating watch full debate	232	childhood_manifesto_cricket_targeting	childhood - manifesto - cricket - targeting - urban - healthier - zerochildhood - aissue - trenton - schoolsor	1	TRUE
got covid zero comorbidity obesity smoking diabetes hypertension fairly low fatality rate great already knew americans obese americans hypertensions americans smoke	233	mil_lung_diseasem_hypertension	mil - lung - diseasem - hypertension - cardiovascular - comorbid - disease - adults - americans - conditions	1	TRUE
ive seen hundreds patients mark meadows seen noneplease listen damn foolsnearly half us adults high blood pressure obese nearly diabetesthe majority american adults significant comorbidities	233	mil_lung_diseasem_hypertension	mil - lung - diseasem - hypertension - cardiovascular - comorbid - disease - adults - americans - conditions	1	TRUE
one three american adults hypertension nearly half american adults form cardiovascular disease third population obese rare subset america	233	mil_lung_diseasem_hypertension	mil - lung - diseasem - hypertension - cardiovascular - comorbid - disease - adults - americans - conditions	1	TRUE
word obese slur see disdainful way action way uses	234	slur_slurs_term_word	slur - slurs - term - word - medical - dehumanizing - confused - understood - thembefore - deathfats	1	TRUE
im genuinely confused reading calling obese slur literally medical term yall wake new things offended ever tiring	234	slur_slurs_term_word	slur - slurs - term - word - medical - dehumanizing - confused - understood - thembefore - deathfats	1	TRUE
mkay guys word obese slur unless used w malice literally medical term	234	slur_slurs_term_word	slur - slurs - term - word - medical - dehumanizing - confused - understood - thembefore - deathfats	1	TRUE
see precise descriptions obesity dont even realize stupid sound wonder theres acceptable intervention addresses root causes obviously properly understood	235	saysaid_punishmentby_pressurediabetessome_pplfolks	saysaid - punishmentby - pressurediabetessome - pplfolks - obesityfinally - bodiesthreatened - nondogmatic - enemywe - cancersgallbladder - slung	1	TRUE
really want everyone catch understand obesity listed risk every ailment sun simply doctors refuse treat fat people fat causes aids health issues	235	saysaid_punishmentby_pressurediabetessome_pplfolks	saysaid - punishmentby - pressurediabetessome - pplfolks - obesityfinally - bodiesthreatened - nondogmatic - enemywe - cancersgallbladder - slung	1	TRUE
pretending obesity disease decrease harm	235	saysaid_punishmentby_pressurediabetessome_pplfolks	saysaid - punishmentby - pressurediabetessome - pplfolks - obesityfinally - bodiesthreatened - nondogmatic - enemywe - cancersgallbladder - slung	1	TRUE
solve obesity problem	236	solved_es_solve_larry	solved - es - solve - larry - solution - crisis - accra - biologa - voluntad - woodworking	0.960453	TRUE
pay attention ted solved obesity crisis	236	solved_es_solve_larry	solved - es - solve - larry - solution - crisis - accra - biologa - voluntad - woodworking	1	TRUE
obesity problem solved looks great	236	solved_es_solve_larry	solved - es - solve - larry - solution - crisis - accra - biologa - voluntad - woodworking	1	TRUE
solve obesity problem	236	solved_es_solve_larry	solved - es - solve - larry - solution - crisis - accra - biologa - voluntad - woodworking	1	TRUE
hate groups lack fathers average household way deadlier obesity drugs alcohol environmental destroyers like plastics soythere sob silent assassin family structure masculine power	237	fathers_violence_fatherless_crime	fathers - violence - fatherless - crime - likely - daddeprived - suffer - suicide - domestic - absent	1	TRUE
children fatherless homes likely go prison commit crime become pregnant teens face neglect abuse abuse drugs alcohol suffer obesity drop school grow poverty behavioral problemsnot good	237	fathers_violence_fatherless_crime	fathers - violence - fatherless - crime - likely - daddeprived - suffer - suicide - domestic - absent	1	TRUE
believe boys compassion men promote significance fathers poverty would go violence amp crime would go suicide would go obesity would go inequality would go dont think belief outrageous	237	fathers_violence_fatherless_crime	fathers - violence - fatherless - crime - likely - daddeprived - suffer - suicide - domestic - absent	1	TRUE
account withheld portugal finland sweden ireland slovenia czech republic poland slovakia hungary italy malta germany greece romania netherlands bulgaria austria luxembourg latvia united kingdom denmark lithuania croatia estonia cyprus france spain belgium response legal demand learn	238	luxembourg_slovenia_slovakia_cyprus	luxembourg - slovenia - slovakia - cyprus - bulgaria - hungary - austria - estonia - lithuania - romania	0.759042	TRUE
account withheld portugal finland sweden ireland slovenia czech republic poland slovakia hungary italy malta germany greece romania netherlands bulgaria austria luxembourg latvia united kingdom denmark lithuania croatia estonia cyprus france spain belgium response legal demand learn	238	luxembourg_slovenia_slovakia_cyprus	luxembourg - slovenia - slovakia - cyprus - bulgaria - hungary - austria - estonia - lithuania - romania	0.736139	TRUE
account withheld portugal finland sweden ireland slovenia czech republic poland slovakia hungary italy malta germany greece romania netherlands bulgaria austria luxembourg latvia united kingdom denmark lithuania croatia estonia cyprus france spain belgium response legal demand learn	238	luxembourg_slovenia_slovakia_cyprus	luxembourg - slovenia - slovakia - cyprus - bulgaria - hungary - austria - estonia - lithuania - romania	0.542219	TRUE
account withheld portugal finland sweden ireland slovenia czech republic poland slovakia hungary italy malta germany greece romania netherlands bulgaria austria luxembourg latvia united kingdom denmark lithuania croatia estonia cyprus france spain belgium response legal demand learn	238	luxembourg_slovenia_slovakia_cyprus	luxembourg - slovenia - slovakia - cyprus - bulgaria - hungary - austria - estonia - lithuania - romania	0.510955	TRUE
account withheld portugal finland sweden ireland slovenia czech republic poland slovakia hungary italy malta germany greece romania netherlands bulgaria austria luxembourg latvia united kingdom denmark lithuania croatia estonia cyprus france spain belgium response legal demand learn	238	luxembourg_slovenia_slovakia_cyprus	luxembourg - slovenia - slovakia - cyprus - bulgaria - hungary - austria - estonia - lithuania - romania	0.587924	TRUE
account withheld portugal finland sweden ireland slovenia czech republic poland slovakia hungary italy malta germany greece romania netherlands bulgaria austria luxembourg latvia united kingdom denmark lithuania croatia estonia cyprus france spain belgium response legal demand learn	238	luxembourg_slovenia_slovakia_cyprus	luxembourg - slovenia - slovakia - cyprus - bulgaria - hungary - austria - estonia - lithuania - romania	0.616648	TRUE
account withheld portugal finland sweden ireland slovenia czech republic poland slovakia hungary italy malta germany greece romania netherlands bulgaria austria luxembourg latvia united kingdom denmark lithuania croatia estonia cyprus france spain belgium response legal demand learn	238	luxembourg_slovenia_slovakia_cyprus	luxembourg - slovenia - slovakia - cyprus - bulgaria - hungary - austria - estonia - lithuania - romania	0.759042	TRUE
account withheld portugal finland sweden ireland slovenia czech republic poland slovakia hungary italy malta germany greece romania netherlands bulgaria austria luxembourg latvia united kingdom denmark lithuania croatia estonia cyprus france spain belgium response legal demand learn	238	luxembourg_slovenia_slovakia_cyprus	luxembourg - slovenia - slovakia - cyprus - bulgaria - hungary - austria - estonia - lithuania - romania	0.759042	TRUE
account withheld portugal finland sweden ireland slovenia czech republic poland slovakia hungary italy malta germany greece romania netherlands bulgaria austria luxembourg latvia united kingdom denmark lithuania croatia estonia cyprus france spain belgium response legal demand learn	238	luxembourg_slovenia_slovakia_cyprus	luxembourg - slovenia - slovakia - cyprus - bulgaria - hungary - austria - estonia - lithuania - romania	0.618767	TRUE
account withheld portugal finland sweden ireland slovenia czech republic poland slovakia hungary italy malta germany greece romania netherlands bulgaria austria luxembourg latvia united kingdom denmark lithuania croatia estonia cyprus france spain belgium response legal demand learn	238	luxembourg_slovenia_slovakia_cyprus	luxembourg - slovenia - slovakia - cyprus - bulgaria - hungary - austria - estonia - lithuania - romania	0.114431	TRUE
account withheld portugal finland sweden ireland slovenia czech republic poland slovakia hungary italy malta germany greece romania netherlands bulgaria austria luxembourg latvia united kingdom denmark lithuania croatia estonia cyprus france spain belgium response legal demand learn	238	luxembourg_slovenia_slovakia_cyprus	luxembourg - slovenia - slovakia - cyprus - bulgaria - hungary - austria - estonia - lithuania - romania	1	TRUE
account withheld portugal finland sweden ireland slovenia czech republic poland slovakia hungary italy malta germany greece romania netherlands bulgaria austria luxembourg latvia united kingdom denmark lithuania croatia estonia cyprus france spain belgium response legal demand learn	238	luxembourg_slovenia_slovakia_cyprus	luxembourg - slovenia - slovakia - cyprus - bulgaria - hungary - austria - estonia - lithuania - romania	1	TRUE
account withheld portugal finland sweden ireland slovenia czech republic poland slovakia hungary italy malta germany greece romania netherlands bulgaria austria luxembourg latvia united kingdom denmark lithuania croatia estonia cyprus france spain belgium response legal demand learn	238	luxembourg_slovenia_slovakia_cyprus	luxembourg - slovenia - slovakia - cyprus - bulgaria - hungary - austria - estonia - lithuania - romania	1	TRUE
account withheld portugal finland sweden ireland slovenia czech republic poland slovakia hungary italy malta germany greece romania netherlands bulgaria austria luxembourg latvia united kingdom denmark lithuania croatia estonia cyprus france spain belgium response legal demand learn	238	luxembourg_slovenia_slovakia_cyprus	luxembourg - slovenia - slovakia - cyprus - bulgaria - hungary - austria - estonia - lithuania - romania	1	TRUE
account withheld portugal finland sweden ireland slovenia czech republic poland slovakia hungary italy malta germany greece romania netherlands bulgaria austria luxembourg latvia united kingdom denmark lithuania croatia estonia cyprus france spain belgium response legal demand learn	238	luxembourg_slovenia_slovakia_cyprus	luxembourg - slovenia - slovakia - cyprus - bulgaria - hungary - austria - estonia - lithuania - romania	0.972862	TRUE
account withheld portugal finland sweden ireland slovenia czech republic poland slovakia hungary italy malta germany greece romania netherlands bulgaria austria luxembourg latvia united kingdom denmark lithuania croatia estonia cyprus france spain belgium response legal demand learn	238	luxembourg_slovenia_slovakia_cyprus	luxembourg - slovenia - slovakia - cyprus - bulgaria - hungary - austria - estonia - lithuania - romania	1	TRUE
account withheld portugal finland sweden ireland slovenia czech republic poland slovakia hungary italy malta germany greece romania netherlands bulgaria austria luxembourg latvia united kingdom denmark lithuania croatia estonia cyprus france spain belgium response legal demand learn	238	luxembourg_slovenia_slovakia_cyprus	luxembourg - slovenia - slovakia - cyprus - bulgaria - hungary - austria - estonia - lithuania - romania	0.955253	TRUE
account withheld portugal finland sweden ireland slovenia czech republic poland slovakia hungary italy malta germany greece romania netherlands bulgaria austria luxembourg latvia united kingdom denmark lithuania croatia estonia cyprus france spain belgium response legal demand learn	238	luxembourg_slovenia_slovakia_cyprus	luxembourg - slovenia - slovakia - cyprus - bulgaria - hungary - austria - estonia - lithuania - romania	1	TRUE
account withheld portugal finland sweden ireland slovenia czech republic poland slovakia hungary italy malta germany greece romania netherlands bulgaria austria luxembourg latvia united kingdom denmark lithuania croatia estonia cyprus france spain belgium response legal demand learn	238	luxembourg_slovenia_slovakia_cyprus	luxembourg - slovenia - slovakia - cyprus - bulgaria - hungary - austria - estonia - lithuania - romania	1	TRUE
account withheld portugal finland sweden ireland slovenia czech republic poland slovakia hungary italy malta germany greece romania netherlands bulgaria austria luxembourg latvia united kingdom denmark lithuania croatia estonia cyprus france spain belgium response legal demand learn	238	luxembourg_slovenia_slovakia_cyprus	luxembourg - slovenia - slovakia - cyprus - bulgaria - hungary - austria - estonia - lithuania - romania	1	TRUE
account withheld portugal finland sweden ireland slovenia czech republic poland slovakia hungary italy malta germany greece romania netherlands bulgaria austria luxembourg latvia united kingdom denmark lithuania croatia estonia cyprus france spain belgium response legal demand learn	238	luxembourg_slovenia_slovakia_cyprus	luxembourg - slovenia - slovakia - cyprus - bulgaria - hungary - austria - estonia - lithuania - romania	1	TRUE
account withheld portugal finland sweden ireland slovenia czech republic poland slovakia hungary italy malta germany greece romania netherlands bulgaria austria luxembourg latvia united kingdom denmark lithuania croatia estonia cyprus france spain belgium response legal demand learn	238	luxembourg_slovenia_slovakia_cyprus	luxembourg - slovenia - slovakia - cyprus - bulgaria - hungary - austria - estonia - lithuania - romania	0.707468	TRUE
account withheld portugal finland sweden ireland slovenia czech republic poland slovakia hungary italy malta germany greece romania netherlands bulgaria austria luxembourg latvia united kingdom denmark lithuania croatia estonia cyprus france spain belgium response legal demand learn	238	luxembourg_slovenia_slovakia_cyprus	luxembourg - slovenia - slovakia - cyprus - bulgaria - hungary - austria - estonia - lithuania - romania	0.719995	TRUE
obese patients usually accomplished positioning ramp stacking towels patients back like intubate back nearly patients	239	neck_efona_manikin_knot	neck - efona - manikin - knot - sac - stitch - jvd - dilator - perc - manikins	1	TRUE
jeremy campbell giving top tips neuraxial block obese parturientsinsert sitting positionuse standard length tuohyif bony obstruction ask pt side feels onuse us locate midline find interspace amp estimate depthconsider cse	239	neck_efona_manikin_knot	neck - efona - manikin - knot - sac - stitch - jvd - dilator - perc - manikins	1	TRUE
novel obese neck manikins challenging simulating efona compared slim manikin therefore clinicallyrelevant simulation tools	239	neck_efona_manikin_knot	neck - efona - manikin - knot - sac - stitch - jvd - dilator - perc - manikins	1	TRUE
rampd spending time usan amazing amount going health spend much yet poor outcomes americans metabolic condition like obesity diabetes etc clearly wasting lot	240	costs_billion_trillion_cost	costs - billion - trillion - cost - annually - spending - healthcare - expensesbut - direct - drives	1	TRUE
reaching sick care financial armageddon direct costs alzheimers asthma autoimmune diseases kidney dialysis obesity amp diabetes twin epidemics record levels heart failure maybe time offer genuine preventive health care instead	240	costs_billion_trillion_cost	costs - billion - trillion - cost - annually - spending - healthcare - expensesbut - direct - drives	1	TRUE
estimated annual health care costs obesityrelated illness staggering billion baba problems problems created problems	240	costs_billion_trillion_cost	costs - billion - trillion - cost - annually - spending - healthcare - expensesbut - direct - drives	1	TRUE
latest review developmental programming hypothalamic melanocortin circuits available open acces experimental amp molecular medicine	241	molecular_innervation_signaling_mellitus	molecular - innervation - signaling - mellitus - creactive - initiate - pathways - satiation - receptor - melanocortin	1	TRUE
stateoftheart review explores role critical pathophysiological mechanism	241	molecular_innervation_signaling_mellitus	molecular - innervation - signaling - mellitus - creactive - initiate - pathways - satiation - receptor - melanocortin	1	TRUE
check review molecular pathways linking innervation action mellitus	241	molecular_innervation_signaling_mellitus	molecular - innervation - signaling - mellitus - creactive - initiate - pathways - satiation - receptor - melanocortin	1	TRUE
know big mac hour running researches want label food amount exercise would need burn calories effort help fight obesity	242	burn_label_researches_mac	burn - label - researches - mac - hour - labels - running - fight - exercise - amount	1	TRUE
know big mac hour running researches want label food amount exercise would need burn calories effort help fight obesity	242	burn_label_researches_mac	burn - label - researches - mac - hour - labels - running - fight - exercise - amount	0.871103	TRUE
know coco know remarkable used obese needed frequent breaks sit even slow walks evening fastwalkedtrotted straight minutes sniff stop end clip huge improvement	242	burn_label_researches_mac	burn - label - researches - mac - hour - labels - running - fight - exercise - amount	1	TRUE
know big mac hour running researches want label food amount exercise would need burn calories effort help fight obesity	242	burn_label_researches_mac	burn - label - researches - mac - hour - labels - running - fight - exercise - amount	1	TRUE
know big mac hour running researches want label food amount exercise would need burn calories effort help fight obesity	242	burn_label_researches_mac	burn - label - researches - mac - hour - labels - running - fight - exercise - amount	0.351906	TRUE
know big mac hour running researches want label food amount exercise would need burn calories effort help fight obesity	242	burn_label_researches_mac	burn - label - researches - mac - hour - labels - running - fight - exercise - amount	1	TRUE
food labelsdetailing much exercise needed burn productscaloriecontent could help combat obesity according new study	242	burn_label_researches_mac	burn - label - researches - mac - hour - labels - running - fight - exercise - amount	1	TRUE
good morning th march celebrated world obesity day theme year everybody needs act prevent obesity lead disease free life	243	march_day_awareness_th	march - day - awareness - th - world - commemorate - theme - global - join - celebrated	1	TRUE
today world obesity day build awareness obesity growing global challenge need stop stigma weight call multisectorial approach fight obesity million people globally obeseobesity related multiple conditions	243	march_day_awareness_th	march - day - awareness - th - world - commemorate - theme - global - join - celebrated	1	TRUE
food amp agriculture association fao established th oct commemorate day celebrated every year new themethe objective create awareness existing problems obesity amp malnutrition due hunger	243	march_day_awareness_th	march - day - awareness - th - world - commemorate - theme - global - join - celebrated	1	TRUE
police officer considered lowest risk chronic diseases discipline diet lifestylenowadays police officers uncouth alcoholism gambling amp betting obesity simpsif change perish	244	alcoholism_alcohol_contained_scorned	alcoholism - alcohol - contained - scorned - unvaxinanated - doctorstatus - dangerousf - lifestylenowadays - contagiousd - diabetesthese	1	TRUE
movement normalize obesity better movement normalize alcoholism except obesity kills x people alcohol	244	alcoholism_alcohol_contained_scorned	alcoholism - alcohol - contained - scorned - unvaxinanated - doctorstatus - dangerousf - lifestylenowadays - contagiousd - diabetesthese	1	TRUE
weeks friday message duncan selbie discusses tickborne encephalitis ecigarettes health amp social care committee hearing obesity antibiotic resistance alcohol harm read	244	alcoholism_alcohol_contained_scorned	alcoholism - alcohol - contained - scorned - unvaxinanated - doctorstatus - dangerousf - lifestylenowadays - contagiousd - diabetesthese	1	TRUE
time us recognise ways create better future every child together working prevent worldwide	245	teens_event_youth_youthchildren	teens - event - youth - youthchildren - disadv - starker - madrassa - margretes - mobilize - kaviany	1	TRUE
todays report highlights major benefits society gain taking action address childhood read full response	245	teens_event_youth_youthchildren	teens - event - youth - youthchildren - disadv - starker - madrassa - margretes - mobilize - kaviany	1	TRUE
need teenagers help us beat europes problem	245	teens_event_youth_youthchildren	teens - event - youth - youthchildren - disadv - starker - madrassa - margretes - mobilize - kaviany	1	TRUE
wtf lmaoshe thinks obese healthy	246	duecker_jen_races_ardern	duecker - jen - races - ardern - confident - perfectly - wtf - trisha - quizzed - paytas	1	TRUE
jen duecker told obese pounds races later healthy happy confident	246	duecker_jen_races_ardern	duecker - jen - races - ardern - confident - perfectly - wtf - trisha - quizzed - paytas	1	TRUE
jen duecker told obese pounds races later healthy happy confident	246	duecker_jen_races_ardern	duecker - jen - races - ardern - confident - perfectly - wtf - trisha - quizzed - paytas	1	TRUE
jen duecker told obese pounds races later healthy happy confident	246	duecker_jen_races_ardern	duecker - jen - races - ardern - confident - perfectly - wtf - trisha - quizzed - paytas	1	TRUE
obese bear bro	247	bear_cage_sportsmens_baldwin	bear - cage - sportsmens - baldwin - alec - concrete - club - sanctuary - bears - penn	1	TRUE
alec baldwin working free ill obese bear kept concrete cage penn sportsmens club	247	bear_cage_sportsmens_baldwin	bear - cage - sportsmens - baldwin - alec - concrete - club - sanctuary - bears - penn	1	TRUE
alec baldwin working free ill obese bear kept concrete cage penn sportsmens club	247	bear_cage_sportsmens_baldwin	bear - cage - sportsmens - baldwin - alec - concrete - club - sanctuary - bears - penn	1	TRUE
alec baldwin working free ill obese bear kept concrete cage penn sportsmens club	247	bear_cage_sportsmens_baldwin	bear - cage - sportsmens - baldwin - alec - concrete - club - sanctuary - bears - penn	1	TRUE
im obese	248	verano_im_adui_hahahahahah	verano - im - adui - hahahahahah - carvalho - otra - chiqui - pasos - bukv - llamarme	1	TRUE
im obese	248	verano_im_adui_hahahahahah	verano - im - adui - hahahahahah - carvalho - otra - chiqui - pasos - bukv - llamarme	1	TRUE
ba sam udebljala bukv u obesiti hahahahahah obesity hahahaha	248	verano_im_adui_hahahahahah	verano - im - adui - hahahahahah - carvalho - otra - chiqui - pasos - bukv - llamarme	1	TRUE
im obese	248	verano_im_adui_hahahahahah	verano - im - adui - hahahahahah - carvalho - otra - chiqui - pasos - bukv - llamarme	1	TRUE
im obese	248	verano_im_adui_hahahahahah	verano - im - adui - hahahahahah - carvalho - otra - chiqui - pasos - bukv - llamarme	1	TRUE
im obese	248	verano_im_adui_hahahahahah	verano - im - adui - hahahahahah - carvalho - otra - chiqui - pasos - bukv - llamarme	1	TRUE
im obese	248	verano_im_adui_hahahahahah	verano - im - adui - hahahahahah - carvalho - otra - chiqui - pasos - bukv - llamarme	0.855103	TRUE
im obese	248	verano_im_adui_hahahahahah	verano - im - adui - hahahahahah - carvalho - otra - chiqui - pasos - bukv - llamarme	1	TRUE
im obese	248	verano_im_adui_hahahahahah	verano - im - adui - hahahahahah - carvalho - otra - chiqui - pasos - bukv - llamarme	1	TRUE
new article prestigious finds solid evidence intermittent fasting many health benefits especially obesity diabetes heart disease cancers neurologic disorders even injury	249	fasting_intermittent_neurologic_broadspectrum	fasting - intermittent - neurologic - broadspectrum - benefits - tremendouslymake - lifesaverit - resistancehypertensionfatty - diseasediabetesinsulin - hospitalstart	1	TRUE
fasting hours day could key treating variety health conditions obesity cancer diabetes heart disease	249	fasting_intermittent_neurologic_broadspectrum	fasting - intermittent - neurologic - broadspectrum - benefits - tremendouslymake - lifesaverit - resistancehypertensionfatty - diseasediabetesinsulin - hospitalstart	1	TRUE
preclinical studies clinical trials shown intermittent fasting broadspectrum benefits many health conditions obesity diabetes mellitus cardiovascular disease cancers neurologic disorders	249	fasting_intermittent_neurologic_broadspectrum	fasting - intermittent - neurologic - broadspectrum - benefits - tremendouslymake - lifesaverit - resistancehypertensionfatty - diseasediabetesinsulin - hospitalstart	1	TRUE
eating late night obesityeating late night pot bellyeating late night poor sleepeating late night heartburnseating late night increase blood sugar levelstop eating late night pleasehave goodnight sleep	250	late_night_sleepeating_heartburnseating	late - night - sleepeating - heartburnseating - obesityeating - pot - eating - potbellyeating - nightlatenight - heartburns	1	TRUE
stop eating late nightstop eating late nightlatenight eating increase blood sugar level cause potbelly obesity poor sleep amp heartburnsplease stop eating late night	250	late_night_sleepeating_heartburnseating	late - night - sleepeating - heartburnseating - obesityeating - pot - eating - potbellyeating - nightlatenight - heartburns	1	TRUE
stop eating late nightstop eating late nightlatenight eating increase blood sugar level cause potbelly obesity poor sleep amp heartburnsplease stop eating late night	250	late_night_sleepeating_heartburnseating	late - night - sleepeating - heartburnseating - obesityeating - pot - eating - potbellyeating - nightlatenight - heartburns	1	TRUE
could rates obesity cancer cardiovascular disease diabetes go drastically decades	251	drastically_decades_cardiovascular_go	drastically - decades - cardiovascular - go - rates - cancer - could - disease - diabetes - everbeing	1	TRUE
could rates obesity cancer cardiovascular disease diabetes go drastically decades	251	drastically_decades_cardiovascular_go	drastically - decades - cardiovascular - go - rates - cancer - could - disease - diabetes - everbeing	1	TRUE
could rates obesity cancer cardiovascular disease diabetes go drastically decades	251	drastically_decades_cardiovascular_go	drastically - decades - cardiovascular - go - rates - cancer - could - disease - diabetes - everbeing	1	TRUE
could rates obesity cancer cardiovascular disease diabetes go drastically decades	251	drastically_decades_cardiovascular_go	drastically - decades - cardiovascular - go - rates - cancer - could - disease - diabetes - everbeing	1	TRUE
could rates obesity cancer cardiovascular disease diabetes go drastically decades	251	drastically_decades_cardiovascular_go	drastically - decades - cardiovascular - go - rates - cancer - could - disease - diabetes - everbeing	1	TRUE
could rates obesity cancer cardiovascular disease diabetes go drastically decades	251	drastically_decades_cardiovascular_go	drastically - decades - cardiovascular - go - rates - cancer - could - disease - diabetes - everbeing	1	TRUE
could rates obesity cancer cardiovascular disease diabetes go drastically decades	251	drastically_decades_cardiovascular_go	drastically - decades - cardiovascular - go - rates - cancer - could - disease - diabetes - everbeing	1	TRUE
could rates obesity cancer cardiovascular disease diabetes go drastically decades	251	drastically_decades_cardiovascular_go	drastically - decades - cardiovascular - go - rates - cancer - could - disease - diabetes - everbeing	0.911916	TRUE
could rates obesity cancer cardiovascular disease diabetes go drastically decades	251	drastically_decades_cardiovascular_go	drastically - decades - cardiovascular - go - rates - cancer - could - disease - diabetes - everbeing	0.717179	TRUE
could rates obesity cancer cardiovascular disease diabetes go drastically decades	251	drastically_decades_cardiovascular_go	drastically - decades - cardiovascular - go - rates - cancer - could - disease - diabetes - everbeing	0.72111	TRUE
could rates obesity cancer cardiovascular disease diabetes go drastically decades	251	drastically_decades_cardiovascular_go	drastically - decades - cardiovascular - go - rates - cancer - could - disease - diabetes - everbeing	0.755394	TRUE
could rates obesity cancer cardiovascular disease diabetes go drastically decades	251	drastically_decades_cardiovascular_go	drastically - decades - cardiovascular - go - rates - cancer - could - disease - diabetes - everbeing	0.889558	TRUE
could rates obesity cancer cardiovascular disease diabetes go drastically decades	251	drastically_decades_cardiovascular_go	drastically - decades - cardiovascular - go - rates - cancer - could - disease - diabetes - everbeing	1	TRUE
could rates obesity cancer cardiovascular disease diabetes go drastically decades	251	drastically_decades_cardiovascular_go	drastically - decades - cardiovascular - go - rates - cancer - could - disease - diabetes - everbeing	1	TRUE
could rates obesity cancer cardiovascular disease diabetes go drastically decades	251	drastically_decades_cardiovascular_go	drastically - decades - cardiovascular - go - rates - cancer - could - disease - diabetes - everbeing	0.622525	TRUE
cannot imagine printing everbeing obese healthy drastically increased risk heart disease diabetes kidney disease cancer etc	251	drastically_decades_cardiovascular_go	drastically - decades - cardiovascular - go - rates - cancer - could - disease - diabetes - everbeing	1	TRUE
could rates obesity cancer cardiovascular disease diabetes go drastically decades	251	drastically_decades_cardiovascular_go	drastically - decades - cardiovascular - go - rates - cancer - could - disease - diabetes - everbeing	0.375447	TRUE
could rates obesity cancer cardiovascular disease diabetes go drastically decades	251	drastically_decades_cardiovascular_go	drastically - decades - cardiovascular - go - rates - cancer - could - disease - diabetes - everbeing	0.709766	TRUE
could rates obesity cancer cardiovascular disease diabetes go drastically decades	251	drastically_decades_cardiovascular_go	drastically - decades - cardiovascular - go - rates - cancer - could - disease - diabetes - everbeing	0.724474	TRUE
rather calories actually hormonal regulatory defect	252	hormone_taubes_hormonal_endocrine	hormone - taubes - hormonal - endocrine - gary - puberty - calorie - precocious - sympathetic - ceramide	1	TRUE
hypothalamic ceramides ovarian sympathetic system crossroads obesity puberty	252	hormone_taubes_hormonal_endocrine	hormone - taubes - hormonal - endocrine - gary - puberty - calorie - precocious - sympathetic - ceramide	1	TRUE
hypothalamic ceramides ovarian sympathetic system crossroads obesity puberty	252	hormone_taubes_hormonal_endocrine	hormone - taubes - hormonal - endocrine - gary - puberty - calorie - precocious - sympathetic - ceramide	1	TRUE
endocrine evaluation obesity clinical practice guidelines la derivacin endocrinologa en debe considerarse enfuerte sospecha de enf endocrinaobesidad mrbida r la terapiarpido de pesocandidatos qx baritrica	252	hormone_taubes_hormonal_endocrine	hormone - taubes - hormonal - endocrine - gary - puberty - calorie - precocious - sympathetic - ceramide	1	TRUE
according cdc covid deaths average comorbidites lifestyle nutrition related covid hospitalizations overweight obese people largest risk factors death fearanxiety disorders obesityseems important	253	hospitalizations_comorbidites_deaths_lifestylenutrition	hospitalizations - comorbidites - deaths - lifestylenutrition - fearanxiety - covid - died - average - related - pcr	1	TRUE
year old obese cancer sufferer dies following positive pcr test gt tragedy linked covid year old healthy man dies getting jabbed gt let us jump conclusions probably coincidence	253	hospitalizations_comorbidites_deaths_lifestylenutrition	hospitalizations - comorbidites - deaths - lifestylenutrition - fearanxiety - covid - died - average - related - pcr	1	TRUE
covidrelated deaths us seniors cdc says hospitalizations overweightobese year low risk still sunk incovid accounts deaths ages since jan	253	hospitalizations_comorbidites_deaths_lifestylenutrition	hospitalizations - comorbidites - deaths - lifestylenutrition - fearanxiety - covid - died - average - related - pcr	1	TRUE
promising research doctoral study food science grad dr clarity ropafadzo mapengo found starch foods like maize meal modified promote satiety thus potentially decreasing risk type diabetes obesity read	254	ingredient_baked_goods_propionate	ingredient - baked - goods - propionate - flavorings - widely - bread - feeds - pose - animal	1	TRUE
could popular food ingredient raise risk diabetes obesity	254	ingredient_baked_goods_propionate	ingredient - baked - goods - propionate - flavorings - widely - bread - feeds - pose - animal	1	TRUE
could popular food ingredient raise risk diabetes obesity harvard gazette	254	ingredient_baked_goods_propionate	ingredient - baked - goods - propionate - flavorings - widely - bread - feeds - pose - animal	1	TRUE
gymnema sylvestre apocynaceae known means perennial medicinal woody climber extracts leaves amp roots used formulation cure	255	antioxidant_pineapple_berries_pineapples	antioxidant - pineapple - berries - pineapples - bromelain - diabetesheart - wheat - enzyme - dec - tensionobesitycancerdiabetesheart	1	TRUE
dostpchrd supporting berrypinoy program studies antioxidant properties local berries ability address obesity associated metabolic disorders including dyslipidemia inflammation oxidative stress	255	antioxidant_pineapple_berries_pineapples	antioxidant - pineapple - berries - pineapples - bromelain - diabetesheart - wheat - enzyme - dec - tensionobesitycancerdiabetesheart	1	TRUE
black wheat qualitieshigh antioxidant content makes nutritional ie par blue berries helps keeping check hyper tensionobesitycancerdiabetesheart diseasedo research amp interested u contact mewill connect u directly farmers	255	antioxidant_pineapple_berries_pineapples	antioxidant - pineapple - berries - pineapples - bromelain - diabetesheart - wheat - enzyme - dec - tensionobesitycancerdiabetesheart	1	TRUE
usually instances assume injury sorts prevents owl flying occasionally becoming wet causes become grounded imagine surprise examined found simply extremely obese	256	owl_fly_extremely_ditch	owl - fly - extremely - ditch - strict - suffolk - rescued - bird - injured - pigeon	1	TRUE
owl found ditch early january thought injured turned simply extremely obese british wildlife charity says	256	owl_fly_extremely_ditch	owl - fly - extremely - ditch - strict - suffolk - rescued - bird - injured - pigeon	1	TRUE
obese owl heavy get air	256	owl_fly_extremely_ditch	owl - fly - extremely - ditch - strict - suffolk - rescued - bird - injured - pigeon	1	TRUE
shows manage cure poverty childhood poverty particular drop heritable risk without even touching biology new book	257	poverty_longstanding_richest_times	poverty - longstanding - richest - times - persistent - grappling - poor - greater - children - mental	1	TRUE
impact children state housing failure homeless toddlers also particularly prone burns scalds often pulling kettles hotel rooms amp obesity common nutritional problem	257	poverty_longstanding_richest_times	poverty - longstanding - richest - times - persistent - grappling - poor - greater - children - mental	1	TRUE
poverty policy decision know poverty drives mental illness obesity policy children living poverty estimate drive demand health services	257	poverty_longstanding_richest_times	poverty - longstanding - richest - times - persistent - grappling - poor - greater - children - mental	1	TRUE
study results suggest obesity trend children result unhealthy habits genetics	258	genetic_genetics_selectionconcentration_suggest	genetic - genetics - selectionconcentration - suggest - gradients - trend - heritability - monogenic - variants - results	1	TRUE
study results suggest obesity trend children result unhealthy habits genetics	258	genetic_genetics_selectionconcentration_suggest	genetic - genetics - selectionconcentration - suggest - gradients - trend - heritability - monogenic - variants - results	1	TRUE
recent mendelian randomization study suggest causal relationship genetic risk variants childhood obesity well coronary heart disease	258	genetic_genetics_selectionconcentration_suggest	genetic - genetics - selectionconcentration - suggest - gradients - trend - heritability - monogenic - variants - results	1	TRUE
really disturbing specifically study found sweaty childrens clothes could major route exposure bpa linked diabetes obesity adhd cancer early puberty numerous conditions	258	genetic_genetics_selectionconcentration_suggest	genetic - genetics - selectionconcentration - suggest - gradients - trend - heritability - monogenic - variants - results	1	TRUE
study results suggest obesity trend children result unhealthy habits genetics	258	genetic_genetics_selectionconcentration_suggest	genetic - genetics - selectionconcentration - suggest - gradients - trend - heritability - monogenic - variants - results	1	TRUE
study results suggest obesity trend children result unhealthy habits genetics	258	genetic_genetics_selectionconcentration_suggest	genetic - genetics - selectionconcentration - suggest - gradients - trend - heritability - monogenic - variants - results	1	TRUE
worth noting zero minority coordinators texas power five schools rices jerry mack primary offensive playcaller texas fbs level blaming lack minority coaches lack candidates like blaming obesity forks	259	texas_texans_southwestern_cornyns	texas - texans - southwestern - cornyns - ut - ranks - hypertension - constituents - senator - states	1	TRUE
texas also ranks th states obesity right matter weeks weak messaging absolute irresponsibility governor abbott helped drive texas number infection rateby end july could top list states	259	texas_texans_southwestern_cornyns	texas - texans - southwestern - cornyns - ut - ranks - hypertension - constituents - senator - states	1	TRUE
adults senator cornyns state texas hypertension obese guess lives deaths count ghoul	259	texas_texans_southwestern_cornyns	texas - texans - southwestern - cornyns - ut - ranks - hypertension - constituents - senator - states	1	TRUE
chocolate helps solve problems except obesity	260	chocolate_bars_cadbury_shrinking	chocolate - bars - cadbury - shrinking - except - wispa - decker - multipacks - solve - cadburys	1	TRUE
kept spooning chocolate pudding mouth although apparently cardiac issue causing problem morbidly obese dead woman mouth full chocolate pudding surrounded clueless relatives likely helped kill	260	chocolate_bars_cadbury_shrinking	chocolate - bars - cadbury - shrinking - except - wispa - decker - multipacks - solve - cadburys	1	TRUE
chocolate helps solve problems except obesity	260	chocolate_bars_cadbury_shrinking	chocolate - bars - cadbury - shrinking - except - wispa - decker - multipacks - solve - cadburys	1	TRUE
healthy eatings back menu may ate chocolate biscuits	260	chocolate_bars_cadbury_shrinking	chocolate - bars - cadbury - shrinking - except - wispa - decker - multipacks - solve - cadburys	1	TRUE
chocolate helps solve problems except obesity	260	chocolate_bars_cadbury_shrinking	chocolate - bars - cadbury - shrinking - except - wispa - decker - multipacks - solve - cadburys	1	TRUE
chocolate helps solve problems except obesity	260	chocolate_bars_cadbury_shrinking	chocolate - bars - cadbury - shrinking - except - wispa - decker - multipacks - solve - cadburys	1	TRUE
chocolate helps solve problems except obesity	260	chocolate_bars_cadbury_shrinking	chocolate - bars - cadbury - shrinking - except - wispa - decker - multipacks - solve - cadburys	1	TRUE
overweight amp obesity anemia oxidative stress inflammation vitamin deficiency omega imbalance amp higher prevalence exposure pollutants amp bacterial amp viral infections driving exhaustion fit narrative blaming systemic racism	261	blamed_racism_crises_kenan	blamed - racism - crises - kenan - malik - gets - course - illness - poor - abolish	1	TRUE
illness obesity racism gets blamed crises poor course kenan malik	261	blamed_racism_crises_kenan	blamed - racism - crises - kenan - malik - gets - course - illness - poor - abolish	0.989366	TRUE
read one article todayillness obesity racism gets blamed crises poor course poverty guardian	261	blamed_racism_crises_kenan	blamed - racism - crises - kenan - malik - gets - course - illness - poor - abolish	1	TRUE
illness obesity racism gets blamed crises poor course kenan malik	261	blamed_racism_crises_kenan	blamed - racism - crises - kenan - malik - gets - course - illness - poor - abolish	1	TRUE
illness obesity racism gets blamed crises poor course kenan malik	261	blamed_racism_crises_kenan	blamed - racism - crises - kenan - malik - gets - course - illness - poor - abolish	0.471458	TRUE
illness obesity racism gets blamed crises poor course kenan malik	261	blamed_racism_crises_kenan	blamed - racism - crises - kenan - malik - gets - course - illness - poor - abolish	1	TRUE
illness obesity racism gets blamed crises poor course kenan malik	261	blamed_racism_crises_kenan	blamed - racism - crises - kenan - malik - gets - course - illness - poor - abolish	0.922944	TRUE
obese asap like im sorry	262	im_thaatttt_personor_importantlyhealthy	im - thaatttt - personor - importantlyhealthy - surpised - morewho - emojis - omg - alexis - titties	1	TRUE
hate think im morbidly obese	262	im_thaatttt_personor_importantlyhealthy	im - thaatttt - personor - importantlyhealthy - surpised - morewho - emojis - omg - alexis - titties	1	TRUE
hate saying weight youd think id obese im pounds	262	im_thaatttt_personor_importantlyhealthy	im - thaatttt - personor - importantlyhealthy - surpised - morewho - emojis - omg - alexis - titties	1	TRUE
easy blame obesity diabetes conditions peoples poor diets real culprit multinational corporations profit limiting food choices	263	multinational_corporations_profit_limiting	multinational - corporations - profit - limiting - culprit - corporate - peoples - easy - paineach - blame	1	TRUE
easy blame obesity diabetes conditions peoples poor diets real culprit multinational corporations profit limiting food choices	263	multinational_corporations_profit_limiting	multinational - corporations - profit - limiting - culprit - corporate - peoples - easy - paineach - blame	1	TRUE
easy blame obesity diabetes conditions peoples poor diets real culprit multinational corporations profit limiting food choices	263	multinational_corporations_profit_limiting	multinational - corporations - profit - limiting - culprit - corporate - peoples - easy - paineach - blame	1	TRUE
easy blame obesity diabetes conditions peoples poor diets real culprit multinational corporations profit limiting food choices	263	multinational_corporations_profit_limiting	multinational - corporations - profit - limiting - culprit - corporate - peoples - easy - paineach - blame	1	TRUE
easy blame obesity diabetes conditions peoples poor diets real culprit multinational corporations profit limiting food choices	263	multinational_corporations_profit_limiting	multinational - corporations - profit - limiting - culprit - corporate - peoples - easy - paineach - blame	1	TRUE
cw dead animal raw carcass going someone uncommon incident many obese pet opossums raccoons skunks seen social media literally every organ surrounded massive fat deposits	264	animals_legitimately_animal_wildhmmmm	animals - legitimately - animal - wildhmmmm - foraging - wild - placewhile - cow - humans - saw	1	TRUE
middle biggest extinction event recent history people really go look cute obese wild animals suburban household	264	animals_legitimately_animal_wildhmmmm	animals - legitimately - animal - wildhmmmm - foraging - wild - placewhile - cow - humans - saw	1	TRUE
dolly obese bison needs weight checked hooves trimmed	264	animals_legitimately_animal_wildhmmmm	animals - legitimately - animal - wildhmmmm - foraging - wild - placewhile - cow - humans - saw	1	TRUE
bjp mla rajeshwar singh urges union government bring legislation mandates compulsory physical fitness period schools help combat rising cases obesity diabetes among children	265	physical_activity_rajeshwar_schools	physical - activity - rajeshwar - schools - mla - minutes - bjp - school - children - bay	1	TRUE
according kids need minutes exercise day happen gym tied nonsense winter near theres outdoor pe yet another reason childhood obesity rate rise	265	physical_activity_rajeshwar_schools	physical - activity - rajeshwar - schools - mla - minutes - bjp - school - children - bay	1	TRUE
encourage kids active regular prolonged kids hours day increase risk amp overweight future increase risk losing focus goal	265	physical_activity_rajeshwar_schools	physical - activity - rajeshwar - schools - mla - minutes - bjp - school - children - bay	1	TRUE
hi losers youre telling im obese reeeeally dont know youre talking obese youre jealous know im beautiful youre youre jealous like rat jumping around corner looking food jealous	266	jealous_ure_jumping_corner	jealous - ure - jumping - corner - ur - youre - losers - rat - beautiful - reeeeally	0.87989	TRUE
hi losers youre telling im obese reeeeally dont know youre talking obese youre jealous know im beautiful youre youre jealous like rat jumping around corner looking food jealous	266	jealous_ure_jumping_corner	jealous - ure - jumping - corner - ur - youre - losers - rat - beautiful - reeeeally	1	TRUE
hey losersu telling im obese really u dont know youre talking obese ur jealous bc im beautiful ur ur jealous u like rat jumping around corner looking food jealous	266	jealous_ure_jumping_corner	jealous - ure - jumping - corner - ur - youre - losers - rat - beautiful - reeeeally	1	TRUE
hey losersu telling im obese really u dont know youre talking obese ur jealous bc im beautiful ur ur jealous u like rat jumping around corner looking food jealous	266	jealous_ure_jumping_corner	jealous - ure - jumping - corner - ur - youre - losers - rat - beautiful - reeeeally	1	TRUE
photo explains ur raging jealousy amp obsession w young ur old fit ur obese looks great tux u look like kmart clothingrack fell u cool ur buffoon secure ur tortured queen loves loathes u	266	jealous_ure_jumping_corner	jealous - ure - jumping - corner - ur - youre - losers - rat - beautiful - reeeeally	1	TRUE
weve normalized obesitythere said	267	obesitynormalise_normalization_normalize_normalizing	obesitynormalise - normalization - normalize - normalizing - continues - normalise - normalized - obesitythread - apace - nowwhy	1	TRUE
steps overcome devastating normalization obesitythread	267	obesitynormalise_normalization_normalize_normalizing	obesitynormalise - normalization - normalize - normalizing - continues - normalise - normalized - obesitythread - apace - nowwhy	1	TRUE
amp america medical association classify obesity chronic disease akafi ali says normalize	267	obesitynormalise_normalization_normalize_normalizing	obesitynormalise - normalization - normalize - normalizing - continues - normalise - normalized - obesitythread - apace - nowwhy	1	TRUE
urge legislators support cosponsor treat reduce obesity act	268	act_treat_medicare_congress	act - treat - medicare - congress - legislators - cosponsor - reduce - passage - coverage - hr	1	TRUE
link obesity covid severity growing stronger please help support passage treat reduce obesity act hr incorporating policy revisions next covid relief package people access care	268	act_treat_medicare_congress	act - treat - medicare - congress - legislators - cosponsor - reduce - passage - coverage - hr	1	TRUE
proud part plus advocates conducting legislative visits washington dc today support treat reduce obesity act hr part obesity care week	268	act_treat_medicare_congress	act - treat - medicare - congress - legislators - cosponsor - reduce - passage - coverage - hr	1	TRUE
morbidly obese lesbians upset abortion decisions rhetorical makes zero sense	269	abortion_transgender_sex_greenhaired	abortion - transgender - sex - greenhaired - roe - wade - feminism - brave - abortions - trans	1	TRUE
hey biggot many abortions obese man paid	269	abortion_transgender_sex_greenhaired	abortion - transgender - sex - greenhaired - roe - wade - feminism - brave - abortions - trans	1	TRUE
modern feminists throw around word brave way often morbidly obese women posing lingerie brave selfobsessed influencer bragging abortion bravewant see truly brave woman listen	269	abortion_transgender_sex_greenhaired	abortion - transgender - sex - greenhaired - roe - wade - feminism - brave - abortions - trans	1	TRUE
chiles drastic antiobesity measures cut sugary drink sales	270	chiles_sugary_chile_drastic	chiles - sugary - chile - drastic - sales - measures - drink - sweeping - cut - antiobesity	0.982265	TRUE
chiles drastic antiobesity measures cut sugary drink sales	270	chiles_sugary_chile_drastic	chiles - sugary - chile - drastic - sales - measures - drink - sweeping - cut - antiobesity	0.975772	TRUE
breaking major study chiles landmark obesity prevention policies finds st yr implementation volume sugary beverages purchased bravo govt courage put industry profits	270	chiles_sugary_chile_drastic	chiles - sugary - chile - drastic - sales - measures - drink - sweeping - cut - antiobesity	1	TRUE
chiles drastic antiobesity measures cut sugary drink sales	270	chiles_sugary_chile_drastic	chiles - sugary - chile - drastic - sales - measures - drink - sweeping - cut - antiobesity	1	TRUE
chiles drastic antiobesity measures cut sugary drink sales	270	chiles_sugary_chile_drastic	chiles - sugary - chile - drastic - sales - measures - drink - sweeping - cut - antiobesity	1	TRUE
chiles drastic antiobesity measures cut sugary drink sales	270	chiles_sugary_chile_drastic	chiles - sugary - chile - drastic - sales - measures - drink - sweeping - cut - antiobesity	1	TRUE
chiles drastic antiobesity measures cut sugary drink sales	270	chiles_sugary_chile_drastic	chiles - sugary - chile - drastic - sales - measures - drink - sweeping - cut - antiobesity	1	TRUE
worldwide obesity nearly tripled since adults considered overweight amp another obesemore fridays	271	tripled_since_nearly_worldwide	tripled - since - nearly - worldwide - preventable - treatable - enable - adults - thebn - underweightwe	1	TRUE
global obesity rates tripled since obesity poor diet linked many health problems find working tackle helping people lead longer healthier lives	271	tripled_since_nearly_worldwide	tripled - since - nearly - worldwide - preventable - treatable - enable - adults - thebn - underweightwe	1	TRUE
worldwide obesity nearly tripled since across thebn adults overweight obese amp underweightwe need urgent action need societies enable us healthy make us sick	271	tripled_since_nearly_worldwide	tripled - since - nearly - worldwide - preventable - treatable - enable - adults - thebn - underweightwe	1	TRUE
mom literally obese fatphobicwhat	272	mom_mother_healthobsessed_edtwt	mom - mother - healthobsessed - edtwt - son - blames - whorethis - edtwtfatspo - wankchop - smoosh	1	TRUE
triggering things pro mom says morbidly obese dada	272	mom_mother_healthobsessed_edtwt	mom - mother - healthobsessed - edtwt - son - blames - whorethis - edtwtfatspo - wankchop - smoosh	1	TRUE
saw clip pm sitting sofa chatting holly phil flipping hell baby carrie johnsonis getting fatter sympathy pregnancy lazy greedy obese wankchop	272	mom_mother_healthobsessed_edtwt	mom - mother - healthobsessed - edtwt - son - blames - whorethis - edtwtfatspo - wankchop - smoosh	1	TRUE
lizzo gets shamed many people say promotes obesity pre diabetes huge difference	273	lizzo_promotes_stan_promoting	lizzo - promotes - stan - promoting - workout - shes - glorified - encourages - shyt - lipo	1	TRUE
lizzo really convinced ya obesity thick	273	lizzo_promotes_stan_promoting	lizzo - promotes - stan - promoting - workout - shes - glorified - encourages - shyt - lipo	1	TRUE
says stan lizzo proceeds completely stan lizzo promote glorifying black female obesitysmh	273	lizzo_promotes_stan_promoting	lizzo - promotes - stan - promoting - workout - shes - glorified - encourages - shyt - lipo	1	TRUE
modulate alleviating symptoms metabolic conditions rasmussen et al discuss promises safety limitations fecal transplantation	274	fecal_transplantation_microbiota_donor	fecal - transplantation - microbiota - donor - lowfermentable - transplant - studied - fmt - transplants - fiber	1	TRUE
fmt fecal microbiome transplant missing silver bullet obesity difference compared placebo doubleblind randomized placebocontrolled trial	274	fecal_transplantation_microbiota_donor	fecal - transplantation - microbiota - donor - lowfermentable - transplant - studied - fmt - transplants - fiber	1	TRUE
fecal transplants hold promise treatment via	274	fecal_transplantation_microbiota_donor	fecal - transplantation - microbiota - donor - lowfermentable - transplant - studied - fmt - transplants - fiber	1	TRUE
dont introduce obesity passports consistency hard	275	passports_passport_contagiousobesitywhere_certain	passports - passport - contagiousobesitywhere - certain - purchase - restaurants - consideredyet - baklava - chubster - likethey	1	TRUE
today obese old declared healthy got piece paper vax passport	275	passports_passport_contagiousobesitywhere_certain	passports - passport - contagiousobesitywhere - certain - purchase - restaurants - consideredyet - baklava - chubster - likethey	1	TRUE
passport system stop obese people eating junk food would never consideredyet passport system young people go nightclubs right thing apparently	275	passports_passport_contagiousobesitywhere_certain	passports - passport - contagiousobesitywhere - certain - purchase - restaurants - consideredyet - baklava - chubster - likethey	1	TRUE
american trying explain obesity crisis imagine french fries healthier	276	fries_french_rings_burger	fries - french - rings - burger - macs - large - potato - salad - oding - aampw	1	TRUE
obese people caught eating french fries fined	276	fries_french_rings_burger	fries - french - rings - burger - macs - large - potato - salad - oding - aampw	1	TRUE
used doordash yes ate damn fries muchtryna reduce obesity rate feel	276	fries_french_rings_burger	fries - french - rings - burger - macs - large - potato - salad - oding - aampw	1	TRUE
trans fats health benefits major contributor cvd worldwide causing around deaths every year trans fats also associated ovarian cancer infertility endometriosis alzheimers diabetes amp obesity	277	stroke_penile_heart_trans	stroke - penile - heart - trans - disease - cancers - cancer - cancerswatch - xincreases - neurodegenerationpromotes	1	TRUE
beyond coronary heart diseases trans fats linked increases risk diabetes obesity cancers dementia death	277	stroke_penile_heart_trans	stroke - penile - heart - trans - disease - cancers - cancer - cancerswatch - xincreases - neurodegenerationpromotes	1	TRUE
heart disease lung disease cancer diabetes low immunity one thing common caused obesity	277	stroke_penile_heart_trans	stroke - penile - heart - trans - disease - cancers - cancer - cancerswatch - xincreases - neurodegenerationpromotes	1	TRUE
ana navarro destroys jri covid fortunately want conversation effects obesity people covid dad phone call awayassuming answers calls ask sister call	278	navarro_ana_jr_donald	navarro - ana - jr - donald - phone - answers - conversation - calls - dad - call	1	TRUE
ana navarro hits back donald trump jr obesity dig wouldad phone call away	278	navarro_ana_jr_donald	navarro - ana - jr - donald - phone - answers - conversation - calls - dad - call	1	TRUE
ana navarro fires back war words trump jr obesity remark	278	navarro_ana_jr_donald	navarro - ana - jr - donald - phone - answers - conversation - calls - dad - call	1	TRUE
welcome news prevention commits implementing first australian obesity strategy nearly towards implementing national obesity campaign	279	australia_australian_prevention_australias	australia - australian - prevention - australias - victoria - mapping - strategy - national - implementing - preventive	1	TRUE
prevention better amp cheaper treatment australia needs effective obesity strategy read australian government election statement	279	australia_australian_prevention_australias	australia - australian - prevention - australias - victoria - mapping - strategy - national - implementing - preventive	1	TRUE
important new obesity prevention reports download show positive steps taken jurisdiction last years highlight recommended actions government australia	279	australia_australian_prevention_australias	australia - australian - prevention - australias - victoria - mapping - strategy - national - implementing - preventive	1	TRUE
cbs pushes study blaming climate change rising childhood obesity rates	280	climate_cbs_change_savaged	climate - cbs - change - savaged - childhood - dumbest - blaming - pushes - warming - blames	1	TRUE
even making fun report see face cbs mornings reporting climate change leading increase childhood obesitythe news matters w	280	climate_cbs_change_savaged	climate - cbs - change - savaged - childhood - dumbest - blaming - pushes - warming - blames	1	TRUE
cbs recently discussed study onair linked climate change rising childhood obesity rates amazing people sprout sort stuff straight face sky news australia	280	climate_cbs_change_savaged	climate - cbs - change - savaged - childhood - dumbest - blaming - pushes - warming - blames	1	TRUE
older conventional wisdom also held dietary fat cause obesity people steer toward higher carbohydrate diet view may actually made people sicker heavier	281	carbs_carb_lifeyescan_correctlynoare	carbs - carb - lifeyescan - correctlynoare - carbohydratescan - lifeyesdo - vilifiedyesare - unjustly - calories - demonized	1	TRUE
protein dilution explains half obesity epidemicthe half addictive hedonic nature high energy carbs fats together pizza donutsthe pe diet brings together explains observations see real life	281	carbs_carb_lifeyescan_correctlynoare	carbs - carb - lifeyescan - correctlynoare - carbohydratescan - lifeyesdo - vilifiedyesare - unjustly - calories - demonized	1	TRUE
tired counting calories macros measuring weighing food using complicated simulated carb recipes still want reverse diabetes obesity insulin resistance keep low carb simple eat real food even ten year old knew put x	281	carbs_carb_lifeyescan_correctlynoare	carbs - carb - lifeyescan - correctlynoare - carbohydratescan - lifeyesdo - vilifiedyesare - unjustly - calories - demonized	1	TRUE
whey protein lleucine vitamin supplementation preserving lean mass lowcalorie diet sarcopenic obese women via	282	protein_gkgd_assigned_whey	protein - gkgd - assigned - whey - lean - intake - trial - prelunch - highbeef - mass	1	TRUE
asked chap stick protein essential fats attended appt gastric band time got appt lost kg weight get band obesity team asked gp investigate cancer due rapid wgt loss	282	protein_gkgd_assigned_whey	protein - gkgd - assigned - whey - lean - intake - trial - prelunch - highbeef - mass	1	TRUE
transition even distribution daily protein intake associated enhanced fat loss hypocaloric hhysical activity intervention obese older adults	282	protein_gkgd_assigned_whey	protein - gkgd - assigned - whey - lean - intake - trial - prelunch - highbeef - mass	1	TRUE
adding car lanes deal traffic congestion like loosening belt cure obesity lewis mumford via	283	mumford_lanes_lewis_loosening	mumford - lanes - lewis - loosening - belt - traffic - adding - congestion - deal - cure	1	TRUE
adding car lanes deal traffic congestion like loosening belt cure obesity lewis mumford via	283	mumford_lanes_lewis_loosening	mumford - lanes - lewis - loosening - belt - traffic - adding - congestion - deal - cure	1	TRUE
adding car lanes deal traffic congestion like loosening belt cure obesity lewis mumford via via	283	mumford_lanes_lewis_loosening	mumford - lanes - lewis - loosening - belt - traffic - adding - congestion - deal - cure	1	TRUE
adding car lanes deal traffic congestion like loosening belt cure obesity lewis mumford via	283	mumford_lanes_lewis_loosening	mumford - lanes - lewis - loosening - belt - traffic - adding - congestion - deal - cure	1	TRUE
adding car lanes deal traffic congestion like loosening belt cure obesity lewis mumford via	283	mumford_lanes_lewis_loosening	mumford - lanes - lewis - loosening - belt - traffic - adding - congestion - deal - cure	0.959125	TRUE
adding car lanes deal traffic congestion like loosening belt cure obesity lewis mumford via	283	mumford_lanes_lewis_loosening	mumford - lanes - lewis - loosening - belt - traffic - adding - congestion - deal - cure	1	TRUE
lot people know club promoter club promoting obesity hand chicken nuggets vegas strip	284	salad_chicken_salads_missold	salad - chicken - salads - missold - breakingthe - konspicuousyes - dayno - kfederalchips - paruru - eeeee	1	TRUE
bet travis scott salad obesity rates would go	284	salad_chicken_salads_missold	salad - chicken - salads - missold - breakingthe - konspicuousyes - dayno - kfederalchips - paruru - eeeee	1	TRUE
used alone salad eating give false sense healthwe recommend eat salad unless begin showing symptoms obesity	284	salad_chicken_salads_missold	salad - chicken - salads - missold - breakingthe - konspicuousyes - dayno - kfederalchips - paruru - eeeee	1	TRUE
damage caused liver harmful alcohol consumption supercharged obesity best measured using waisttohip ratioberg	285	alcohol_liver_pnpla_synergistic	alcohol - liver - pnpla - synergistic - gtrisk - ald - obesitymetabolic - steatosis - progression - fatty	1	TRUE
liver disease rise major causes drinking alcohol obesity amp viral hepatitis liver disease cases prevented risk getting liver disease silent killer people often dont realise problem late	285	alcohol_liver_pnpla_synergistic	alcohol - liver - pnpla - synergistic - gtrisk - ald - obesitymetabolic - steatosis - progression - fatty	1	TRUE
barriers saving lives almost people year across europe due liver diseasespoor implementation preventive actions late diagnosispoor care coordinationstigma obesity alcohol overuse	285	alcohol_liver_pnpla_synergistic	alcohol - liver - pnpla - synergistic - gtrisk - ald - obesitymetabolic - steatosis - progression - fatty	1	TRUE
slimming tea prepared unique composition therapeutic herbs like lemon grass behra saunth many effective removing toxins fat obese peopleyou get slimming tea outlets online	286	ayurvedic_antiinflammatory_herbal_medohar	ayurvedic - antiinflammatory - herbal - medohar - vati - properties - divya - godhan - ark - extracts	1	TRUE
made natural herbal extracts divya medohar vati wonderful ayurvedic medicine helps reduce weight without losing strength godhan ark honey also effective obesity	286	ayurvedic_antiinflammatory_herbal_medohar	ayurvedic - antiinflammatory - herbal - medohar - vati - properties - divya - godhan - ark - extracts	1	TRUE
made natural herbal extracts divya medohar vati wonderful ayurvedic medicine helps reduce weight without losing strength godhan ark honey also effective obesity	286	ayurvedic_antiinflammatory_herbal_medohar	ayurvedic - antiinflammatory - herbal - medohar - vati - properties - divya - godhan - ark - extracts	1	TRUE
amazing tips trying lose weight made herbal extracts divya medohar vati ayurvedic medicine helps reduce weight godhan ark honey also effective obesity	286	ayurvedic_antiinflammatory_herbal_medohar	ayurvedic - antiinflammatory - herbal - medohar - vati - properties - divya - godhan - ark - extracts	1	TRUE
james harden obese quitter hope never gets ring lol	287	james_trent_harden_reps	james - trent - harden - reps - mins - quitter - trentbench - jakeelfc - tierney - robbo	1	TRUE
compared obese james cancelo trent	287	james_trent_harden_reps	james - trent - harden - reps - mins - quitter - trentbench - jakeelfc - tierney - robbo	1	TRUE
james charles two options get morbidly obese quickly possible align dirtbag left come waters great	287	james_trent_harden_reps	james - trent - harden - reps - mins - quitter - trentbench - jakeelfc - tierney - robbo	1	TRUE
childhood obesity associated increase nonalcoholic liver fat disease new manuscript exploring associations liver fat dna methylation changes susana santos	288	liver_fatty_nonalcoholic_autopsies	liver - fatty - nonalcoholic - autopsies - livers - children - mums - crashes - adolescents - susana	1	TRUE
autopsies children ages died car crashes causes found fatty liver disease among obese kids fatty livers follow work looking latino children	288	liver_fatty_nonalcoholic_autopsies	liver - fatty - nonalcoholic - autopsies - livers - children - mums - crashes - adolescents - susana	1	TRUE
new online nonalcoholic disease become common form chronic liver disease children adolescents review discusses latest knowledge epidemiology pathogenesis amp management	288	liver_fatty_nonalcoholic_autopsies	liver - fatty - nonalcoholic - autopsies - livers - children - mums - crashes - adolescents - susana	1	TRUE
fatlargeheavyplumpobesechunkychubbyoverweightmorbidly obese	289	fatlargeheavyplumpobesechunkychubbyoverweightmorbidly_fiddlein_obesefitactiverippedsportyathleticshreddedmuscularfit_brownfatlike	fatlargeheavyplumpobesechunkychubbyoverweightmorbidly - fiddlein - obesefitactiverippedsportyathleticshreddedmuscularfit - brownfatlike - colloquial - nwonormal - liposuction - transplanted - lap - bodyfat	1	TRUE
fatlargeheavyplumpobesechunkychubbyoverweightmorbidly obese	289	fatlargeheavyplumpobesechunkychubbyoverweightmorbidly_fiddlein_obesefitactiverippedsportyathleticshreddedmuscularfit_brownfatlike	fatlargeheavyplumpobesechunkychubbyoverweightmorbidly - fiddlein - obesefitactiverippedsportyathleticshreddedmuscularfit - brownfatlike - colloquial - nwonormal - liposuction - transplanted - lap - bodyfat	1	TRUE
fatlargeheavyplumpobesechunkychubbyoverweightmorbidly obese	289	fatlargeheavyplumpobesechunkychubbyoverweightmorbidly_fiddlein_obesefitactiverippedsportyathleticshreddedmuscularfit_brownfatlike	fatlargeheavyplumpobesechunkychubbyoverweightmorbidly - fiddlein - obesefitactiverippedsportyathleticshreddedmuscularfit - brownfatlike - colloquial - nwonormal - liposuction - transplanted - lap - bodyfat	0.838503	TRUE
fatlargeheavyplumpobesechunkychubbyoverweightmorbidly obese	289	fatlargeheavyplumpobesechunkychubbyoverweightmorbidly_fiddlein_obesefitactiverippedsportyathleticshreddedmuscularfit_brownfatlike	fatlargeheavyplumpobesechunkychubbyoverweightmorbidly - fiddlein - obesefitactiverippedsportyathleticshreddedmuscularfit - brownfatlike - colloquial - nwonormal - liposuction - transplanted - lap - bodyfat	1	TRUE
fatlargeheavyplumpobesechunkychubbyoverweightmorbidly obese	289	fatlargeheavyplumpobesechunkychubbyoverweightmorbidly_fiddlein_obesefitactiverippedsportyathleticshreddedmuscularfit_brownfatlike	fatlargeheavyplumpobesechunkychubbyoverweightmorbidly - fiddlein - obesefitactiverippedsportyathleticshreddedmuscularfit - brownfatlike - colloquial - nwonormal - liposuction - transplanted - lap - bodyfat	1	TRUE
fatlargeheavyplumpobesechunkychubbyoverweightmorbidly obese	289	fatlargeheavyplumpobesechunkychubbyoverweightmorbidly_fiddlein_obesefitactiverippedsportyathleticshreddedmuscularfit_brownfatlike	fatlargeheavyplumpobesechunkychubbyoverweightmorbidly - fiddlein - obesefitactiverippedsportyathleticshreddedmuscularfit - brownfatlike - colloquial - nwonormal - liposuction - transplanted - lap - bodyfat	1	TRUE
fatlargeheavyplumpobesechunkychubbyoverweightmorbidly obese	289	fatlargeheavyplumpobesechunkychubbyoverweightmorbidly_fiddlein_obesefitactiverippedsportyathleticshreddedmuscularfit_brownfatlike	fatlargeheavyplumpobesechunkychubbyoverweightmorbidly - fiddlein - obesefitactiverippedsportyathleticshreddedmuscularfit - brownfatlike - colloquial - nwonormal - liposuction - transplanted - lap - bodyfat	0.858059	TRUE
fatlargeheavyplumpobesechunkychubbyoverweightmorbidly obese	289	fatlargeheavyplumpobesechunkychubbyoverweightmorbidly_fiddlein_obesefitactiverippedsportyathleticshreddedmuscularfit_brownfatlike	fatlargeheavyplumpobesechunkychubbyoverweightmorbidly - fiddlein - obesefitactiverippedsportyathleticshreddedmuscularfit - brownfatlike - colloquial - nwonormal - liposuction - transplanted - lap - bodyfat	0.577069	TRUE
fatlargeheavyplumpobesechunkychubbyoverweightmorbidly obese	289	fatlargeheavyplumpobesechunkychubbyoverweightmorbidly_fiddlein_obesefitactiverippedsportyathleticshreddedmuscularfit_brownfatlike	fatlargeheavyplumpobesechunkychubbyoverweightmorbidly - fiddlein - obesefitactiverippedsportyathleticshreddedmuscularfit - brownfatlike - colloquial - nwonormal - liposuction - transplanted - lap - bodyfat	1	TRUE
fatlargeheavyplumpobesechunkychubbyoverweightmorbidly obese	289	fatlargeheavyplumpobesechunkychubbyoverweightmorbidly_fiddlein_obesefitactiverippedsportyathleticshreddedmuscularfit_brownfatlike	fatlargeheavyplumpobesechunkychubbyoverweightmorbidly - fiddlein - obesefitactiverippedsportyathleticshreddedmuscularfit - brownfatlike - colloquial - nwonormal - liposuction - transplanted - lap - bodyfat	1	TRUE
fatlargeheavyplumpobesechunkychubbyoverweightmorbidly obese	289	fatlargeheavyplumpobesechunkychubbyoverweightmorbidly_fiddlein_obesefitactiverippedsportyathleticshreddedmuscularfit_brownfatlike	fatlargeheavyplumpobesechunkychubbyoverweightmorbidly - fiddlein - obesefitactiverippedsportyathleticshreddedmuscularfit - brownfatlike - colloquial - nwonormal - liposuction - transplanted - lap - bodyfat	1	TRUE
fatlargeheavyplumpobesechunkychubbyoverweightmorbidly obese	289	fatlargeheavyplumpobesechunkychubbyoverweightmorbidly_fiddlein_obesefitactiverippedsportyathleticshreddedmuscularfit_brownfatlike	fatlargeheavyplumpobesechunkychubbyoverweightmorbidly - fiddlein - obesefitactiverippedsportyathleticshreddedmuscularfit - brownfatlike - colloquial - nwonormal - liposuction - transplanted - lap - bodyfat	1	TRUE
fatlargeheavyplumpobesechunkychubbyoverweightmorbidly obese	289	fatlargeheavyplumpobesechunkychubbyoverweightmorbidly_fiddlein_obesefitactiverippedsportyathleticshreddedmuscularfit_brownfatlike	fatlargeheavyplumpobesechunkychubbyoverweightmorbidly - fiddlein - obesefitactiverippedsportyathleticshreddedmuscularfit - brownfatlike - colloquial - nwonormal - liposuction - transplanted - lap - bodyfat	0.75915	TRUE
fatlargeheavyplumpobesechunkychubbyoverweightmorbidly obese	289	fatlargeheavyplumpobesechunkychubbyoverweightmorbidly_fiddlein_obesefitactiverippedsportyathleticshreddedmuscularfit_brownfatlike	fatlargeheavyplumpobesechunkychubbyoverweightmorbidly - fiddlein - obesefitactiverippedsportyathleticshreddedmuscularfit - brownfatlike - colloquial - nwonormal - liposuction - transplanted - lap - bodyfat	0.522837	TRUE
fatlargeheavyplumpobesechunkychubbyoverweightmorbidly obese	289	fatlargeheavyplumpobesechunkychubbyoverweightmorbidly_fiddlein_obesefitactiverippedsportyathleticshreddedmuscularfit_brownfatlike	fatlargeheavyplumpobesechunkychubbyoverweightmorbidly - fiddlein - obesefitactiverippedsportyathleticshreddedmuscularfit - brownfatlike - colloquial - nwonormal - liposuction - transplanted - lap - bodyfat	0.962663	TRUE
obese starving children western world	290	starving_detestable_kids_bone	starving - detestable - kids - bone - tories - schroedingers - shadows - starvingthai - subordinates - rebharas	1	TRUE
people obese starving time met migrant caravan tijuana many kids bone structure bodies yrolds little bodies didnt nutrients bone development moms heavy malnutrition	290	starving_detestable_kids_bone	starving - detestable - kids - bone - tories - schroedingers - shadows - starvingthai - subordinates - rebharas	1	TRUE
last week every child uk starving week serious child obesity problemfat starving childrenapparently	290	starving_detestable_kids_bone	starving - detestable - kids - bone - tories - schroedingers - shadows - starvingthai - subordinates - rebharas	1	TRUE
grassroots football producing next premier league footballer inclusion physical health mental health going fight obesity heart disease diabetes depression investing future surly way forward	291	football_grassroots_footballer_producing	football - grassroots - footballer - producing - investing - inclusion - surly - facilities - premier - mental	1	TRUE
grassroots football producing next premier league footballer inclusion physical health mental health going fight obesity heart disease diabetes depression investing future surly way forward	291	football_grassroots_footballer_producing	football - grassroots - footballer - producing - investing - inclusion - surly - facilities - premier - mental	1	TRUE
current climate increasing obesity poor mental health within kids young people essential grassroots football continues enable kids access local football teams decent pitches affordable facilities	291	football_grassroots_footballer_producing	football - grassroots - footballer - producing - investing - inclusion - surly - facilities - premier - mental	1	TRUE
grassroots football producing next footballer inclusion physical health mental health going fight obesity heart disease diabetes depression getting kids involved sport way forward	291	football_grassroots_footballer_producing	football - grassroots - footballer - producing - investing - inclusion - surly - facilities - premier - mental	1	TRUE
current climate increasing obesity poor mental health within kids young people essential grassroots football continues enable kids access local football teams decent pitches affordable facilities	291	football_grassroots_footballer_producing	football - grassroots - footballer - producing - investing - inclusion - surly - facilities - premier - mental	1	TRUE
metabolic health taking pillsmedication high blood pressure diabetes obesity heart diseaseand would rather dependent lifelong meds worth finding science currently says disease reversal speaking saturday	292	reversal_hypertension_heart_mcancers	reversal - hypertension - heart - mcancers - obesityallowing - sushruta - othersthe - pillsmedication - exclusionary - millioncardiovascular	1	TRUE
review crystal ball next generation drugs treat diabetes obesity sinister friends including heart disease	292	reversal_hypertension_heart_mcancers	reversal - hypertension - heart - mcancers - obesityallowing - sushruta - othersthe - pillsmedication - exclusionary - millioncardiovascular	1	TRUE
congrats expansion reversal treatment options include treatments prediabetes reversal obesityallowing ability address full continuum chronic metabolic diseases single virtual clinic	292	reversal_hypertension_heart_mcancers	reversal - hypertension - heart - mcancers - obesityallowing - sushruta - othersthe - pillsmedication - exclusionary - millioncardiovascular	1	TRUE
eating disorders involve thin everyone obese thats somehow eating disorder	293	eating_tw_disorder_disordered	eating - tw - disorder - disordered - disorders - bulimia - obesitykellys - obeselearn - populationnoooo - oramp	1	TRUE
dunno needs hear thiseven tho obese eating disorder condone obeselearn mistakes healthier better	293	eating_tw_disorder_disordered	eating - tw - disorder - disordered - disorders - bulimia - obesitykellys - obeselearn - populationnoooo - oramp	1	TRUE
jillian michaels built whole career taking obese people disordered eating patterns teaching new different disordered eating patterns make thin	293	eating_tw_disorder_disordered	eating - tw - disorder - disordered - disorders - bulimia - obesitykellys - obeselearn - populationnoooo - oramp	1	TRUE
carbitarian diet sure lead tooth decay metabolic syndrome malnutrition obesity	294	decay_tooth_teeth_sugar	decay - tooth - teeth - sugar - dental - rots - sugars - added - sweets - expensivesugar	1	TRUE
healthy eating patterns lower added sugars help decrease risk tooth decay heart disease type diabetes types cancers obesity help teens learn identify added sugars foodsdrinks consume	294	decay_tooth_teeth_sugar	decay - tooth - teeth - sugar - dental - rots - sugars - added - sweets - expensivesugar	1	TRUE
overconsumption sugar major contributor obesity diabetes amp tooth decay welcome comments dr sugar toxic addictive nicotine treated must	294	decay_tooth_teeth_sugar	decay - tooth - teeth - sugar - dental - rots - sugars - added - sweets - expensivesugar	1	TRUE
chris whitty says public health worsened since first lockdown including cancer obesity mental health kids welfare elderly isolation many us warned says regards chris whitty	295	lockdowns_whitty_chris_lockdown	lockdowns - whitty - chris - lockdown - bedrooms - welfare - significantly - worsened - childhood - worse	1	TRUE
new childhood obesity significantly worse result lockdown mental welfare cancer rates also affected says chief medical officer chris whitty	295	lockdowns_whitty_chris_lockdown	lockdowns - whitty - chris - lockdown - bedrooms - welfare - significantly - worsened - childhood - worse	1	TRUE
many months ago author know asked thought damaging effect lockdowns school closures would children surprised said obesity	295	lockdowns_whitty_chris_lockdown	lockdowns - whitty - chris - lockdown - bedrooms - welfare - significantly - worsened - childhood - worse	1	TRUE
rates obesity autism diseases skyrocketing	296	autism_skyrocketing_sightedness_rates	autism - skyrocketing - sightedness - rates - allergies - diseases - criteria - disabilitieswhat - skyrocketsbut - autisticobese	1	TRUE
rates obesity autism diseases skyrocketing	296	autism_skyrocketing_sightedness_rates	autism - skyrocketing - sightedness - rates - allergies - diseases - criteria - disabilitieswhat - skyrocketsbut - autisticobese	1	TRUE
rates obesity autism diseases skyrocketing	296	autism_skyrocketing_sightedness_rates	autism - skyrocketing - sightedness - rates - allergies - diseases - criteria - disabilitieswhat - skyrocketsbut - autisticobese	1	TRUE
rates obesity autism diseases skyrocketing	296	autism_skyrocketing_sightedness_rates	autism - skyrocketing - sightedness - rates - allergies - diseases - criteria - disabilitieswhat - skyrocketsbut - autisticobese	1	TRUE
rates obesity autism diseases skyrocketing	296	autism_skyrocketing_sightedness_rates	autism - skyrocketing - sightedness - rates - allergies - diseases - criteria - disabilitieswhat - skyrocketsbut - autisticobese	0.985236	TRUE
rates obesity autism diseases skyrocketing	296	autism_skyrocketing_sightedness_rates	autism - skyrocketing - sightedness - rates - allergies - diseases - criteria - disabilitieswhat - skyrocketsbut - autisticobese	0.590016	TRUE
rates obesity autism diseases skyrocketing	296	autism_skyrocketing_sightedness_rates	autism - skyrocketing - sightedness - rates - allergies - diseases - criteria - disabilitieswhat - skyrocketsbut - autisticobese	0.685685	TRUE
rates obesity autism diseases skyrocketing	296	autism_skyrocketing_sightedness_rates	autism - skyrocketing - sightedness - rates - allergies - diseases - criteria - disabilitieswhat - skyrocketsbut - autisticobese	1	TRUE
rates obesity autism diseases skyrocketing	296	autism_skyrocketing_sightedness_rates	autism - skyrocketing - sightedness - rates - allergies - diseases - criteria - disabilitieswhat - skyrocketsbut - autisticobese	1	TRUE
rates obesity autism diseases skyrocketing	296	autism_skyrocketing_sightedness_rates	autism - skyrocketing - sightedness - rates - allergies - diseases - criteria - disabilitieswhat - skyrocketsbut - autisticobese	1	TRUE
rates obesity autism diseases skyrocketing	296	autism_skyrocketing_sightedness_rates	autism - skyrocketing - sightedness - rates - allergies - diseases - criteria - disabilitieswhat - skyrocketsbut - autisticobese	1	TRUE
alcohol obesity physical inactivity preventable causes cancer along tobacco	297	alcohol_tobacco_inactivity_preventable	alcohol - tobacco - inactivity - preventable - breast - along - causes - cancer - hrt - smoking	1	TRUE
launched integrated approach interventions address ncd risk factors primary care tobacco use alcohol harm unhealthy diets physical inactivity	297	alcohol_tobacco_inactivity_preventable	alcohol - tobacco - inactivity - preventable - breast - along - causes - cancer - hrt - smoking	1	TRUE
alcohol obesity physical inactivity preventable causes cancer along tobacco	297	alcohol_tobacco_inactivity_preventable	alcohol - tobacco - inactivity - preventable - breast - along - causes - cancer - hrt - smoking	1	TRUE
alcohol obesity physical inactivity preventable causes cancer along tobacco	297	alcohol_tobacco_inactivity_preventable	alcohol - tobacco - inactivity - preventable - breast - along - causes - cancer - hrt - smoking	1	TRUE
cancer deaths prevented controlling highrisk factors tobacco consumption alcohol consumption obesity according new studysmoking alone found responsible cancer cases	297	alcohol_tobacco_inactivity_preventable	alcohol - tobacco - inactivity - preventable - breast - along - causes - cancer - hrt - smoking	1	TRUE
alcohol obesity physical inactivity preventable causes cancer along tobacco	297	alcohol_tobacco_inactivity_preventable	alcohol - tobacco - inactivity - preventable - breast - along - causes - cancer - hrt - smoking	1	TRUE
alcohol obesity physical inactivity preventable causes cancer along tobacco	297	alcohol_tobacco_inactivity_preventable	alcohol - tobacco - inactivity - preventable - breast - along - causes - cancer - hrt - smoking	1	TRUE
alcohol obesity physical inactivity preventable causes cancer along tobacco	297	alcohol_tobacco_inactivity_preventable	alcohol - tobacco - inactivity - preventable - breast - along - causes - cancer - hrt - smoking	1	TRUE
wise enough know whenever talk obesity expect room heavyweights tell thyroid	298	thyroid_hypothyroidism_statin_intolerance	thyroid - hypothyroidism - statin - intolerance - gender - excuses - problembbbut - demistify - bonedbbut - sambhavna	1	TRUE
side note also mention obesity doesnt exist one fat person found anywhere interesting obesity blamed thyroid problems must huge coincidence literally one third world country ever developed condition	298	thyroid_hypothyroidism_statin_intolerance	thyroid - hypothyroidism - statin - intolerance - gender - excuses - problembbbut - demistify - bonedbbut - sambhavna	1	TRUE
mother clinically obese severe thyroid problem also intelligent woman ive ever known amp successful katies problem size looks gender inability unbiased journalist	298	thyroid_hypothyroidism_statin_intolerance	thyroid - hypothyroidism - statin - intolerance - gender - excuses - problembbbut - demistify - bonedbbut - sambhavna	1	TRUE
found photo left back deep obese like looking two different people youre starting feels impossible assure persevere youll make	299	helpless_feel_feeling_felt	helpless - feel - feeling - felt - dysmorphia - deep - remember - persevere - minei - toolarge	1	TRUE
told post thembut regret feel obese	299	helpless_feel_feeling_felt	helpless - feel - feeling - felt - dysmorphia - deep - remember - persevere - minei - toolarge	1	TRUE
remember obese feeling helpless dont want others feel way felt	299	helpless_feel_feeling_felt	helpless - feel - feeling - felt - dysmorphia - deep - remember - persevere - minei - toolarge	1	TRUE
remember obese feeling helpless dont want others feel way felt	299	helpless_feel_feeling_felt	helpless - feel - feeling - felt - dysmorphia - deep - remember - persevere - minei - toolarge	1	TRUE
remember obese feeling helpless dont want others feel way felt	299	helpless_feel_feeling_felt	helpless - feel - feeling - felt - dysmorphia - deep - remember - persevere - minei - toolarge	1	TRUE
remember obese feeling helpless dont want others feel way felt	299	helpless_feel_feeling_felt	helpless - feel - feeling - felt - dysmorphia - deep - remember - persevere - minei - toolarge	1	TRUE
name boozymandiasshit shitslook lies ye honest despairnothing truthful remains round decayof inebriated wreck obese barefacedthe shitty stinking corruption stretches far away shelley	300	egoobese_boogeymen_corrupt_pornstar	egoobese - boogeymen - corrupt - pornstar - cheating - illiterate - dogging - define - childish - bond	1	TRUE
define egoobese boogeymen fed	300	egoobese_boogeymen_corrupt_pornstar	egoobese - boogeymen - corrupt - pornstar - cheating - illiterate - dogging - define - childish - bond	1	TRUE
define egoobese boogeymen fed	300	egoobese_boogeymen_corrupt_pornstar	egoobese - boogeymen - corrupt - pornstar - cheating - illiterate - dogging - define - childish - bond	1	TRUE
define egoobese boogeymen fed	300	egoobese_boogeymen_corrupt_pornstar	egoobese - boogeymen - corrupt - pornstar - cheating - illiterate - dogging - define - childish - bond	1	TRUE
mechanisms obesityinduced saltsensitive hypertension	301	saltsensitive_salt_obesityinduced_mechanisms	saltsensitive - salt - obesityinduced - mechanisms - sodium - hypertension - sensitization - highfat - retention - tract	1	TRUE
mechanisms obesityinduced saltsensitive hypertension	301	saltsensitive_salt_obesityinduced_mechanisms	saltsensitive - salt - obesityinduced - mechanisms - sodium - hypertension - sensitization - highfat - retention - tract	0.998741	TRUE
mechanisms obesityinduced saltsensitive hypertension	301	saltsensitive_salt_obesityinduced_mechanisms	saltsensitive - salt - obesityinduced - mechanisms - sodium - hypertension - sensitization - highfat - retention - tract	1	TRUE
mechanisms obesityinduced saltsensitive	301	saltsensitive_salt_obesityinduced_mechanisms	saltsensitive - salt - obesityinduced - mechanisms - sodium - hypertension - sensitization - highfat - retention - tract	1	TRUE
mechanisms obesityinduced saltsensitive hypertension	301	saltsensitive_salt_obesityinduced_mechanisms	saltsensitive - salt - obesityinduced - mechanisms - sodium - hypertension - sensitization - highfat - retention - tract	1	TRUE
mechanisms obesityinduced saltsensitive hypertension	301	saltsensitive_salt_obesityinduced_mechanisms	saltsensitive - salt - obesityinduced - mechanisms - sodium - hypertension - sensitization - highfat - retention - tract	1	TRUE
mechanisms obesityinduced saltsensitive hypertension	301	saltsensitive_salt_obesityinduced_mechanisms	saltsensitive - salt - obesityinduced - mechanisms - sodium - hypertension - sensitization - highfat - retention - tract	0.845524	TRUE
refined salt salt bad problem table salt high sodium content causes retention fluid leads high blood pressure high sodium also increases risk heart failure obesity diabetes also autoimmune disease	301	saltsensitive_salt_obesityinduced_mechanisms	saltsensitive - salt - obesityinduced - mechanisms - sodium - hypertension - sensitization - highfat - retention - tract	1	TRUE
obese yo wore swim trunks bathroom pool place looked mirror cried	302	swimsuit_illustrated_burkini_swim	swimsuit - illustrated - burkini - swim - bikini - swimming - towels - features - beach - pale	1	TRUE
burkini obesity sports illustrated swimsuit features morbidly obese bikinimodel	302	swimsuit_illustrated_burkini_swim	swimsuit - illustrated - burkini - swim - bikini - swimming - towels - features - beach - pale	1	TRUE
yesterday sad body looked new bikini today realized proud ive lost pounds last years officially gone obese healthy	302	swimsuit_illustrated_burkini_swim	swimsuit - illustrated - burkini - swim - bikini - swimming - towels - features - beach - pale	1	TRUE
lawyers representing officer killed claimed would died obesity	303	garner_eric_nypd_lawyers	garner - eric - nypd - lawyers - died - officer - chokehold - pantaleo - daniel - anyway	1	TRUE
lawyers representing officer killed claimed would died obesity	303	garner_eric_nypd_lawyers	garner - eric - nypd - lawyers - died - officer - chokehold - pantaleo - daniel - anyway	1	TRUE
nypd union lawyers argue eric garner would died anyway obese	303	garner_eric_nypd_lawyers	garner - eric - nypd - lawyers - died - officer - chokehold - pantaleo - daniel - anyway	1	TRUE
eric garner stopped breathing died officer daniel pantaleo placed chokehold nypd blaming garner death suggesting obesity asthma contributed death paying murderer six figure salary	303	garner_eric_nypd_lawyers	garner - eric - nypd - lawyers - died - officer - chokehold - pantaleo - daniel - anyway	1	TRUE
dog survived heartworm obesity abandonment gave extra effort climbed second tallest mountain washington state welcome senior club maximilian earned retirement climbing	304	rescue_dog_loses_smiling	rescue - dog - loses - smiling - half - senior - maximilian - chiweenie - kindhearted - weightspecial	1	TRUE
obese rescue dog loses half weight	304	rescue_dog_loses_smiling	rescue - dog - loses - smiling - half - senior - maximilian - chiweenie - kindhearted - weightspecial	1	TRUE
weightloss journey morbidly obese thai dog taken across north pacific ocean ottawa veterinarians plan cut away several pounds excess skin read	304	rescue_dog_loses_smiling	rescue - dog - loses - smiling - half - senior - maximilian - chiweenie - kindhearted - weightspecial	1	TRUE
imagine feed moonsama erc snacks make obese craftupgrade mobility scooter using defi mechanism modular nft mobility scooters upgrade nitro boosts different nft tyres etc mario kart usa shopping malls	305	scooters_scooter_mobility_rascal	scooters - scooter - mobility - rascal - motorized - nft - tweakers - disorientingly - decked - nowive	1	TRUE
mfw american civil war obese boomers motor scooters sides unable accomplish much anything	305	scooters_scooter_mobility_rascal	scooters - scooter - mobility - rascal - motorized - nft - tweakers - disorientingly - decked - nowive	1	TRUE
say electric scooters done nothing obesity epidemic	305	scooters_scooter_mobility_rascal	scooters - scooter - mobility - rascal - motorized - nft - tweakers - disorientingly - decked - nowive	1	TRUE
obese solike looking person	306	looks_sight_autogynephilia_genthis	looks - sight - autogynephilia - genthis - sighti - normalunderweight - oneme - scenestried - erse - solike	1	TRUE
oneme look obese overweight	306	looks_sight_autogynephilia_genthis	looks - sight - autogynephilia - genthis - sighti - normalunderweight - oneme - scenestried - erse - solike	1	TRUE
fags make feel morbidly obese waist wearing medium	306	looks_sight_autogynephilia_genthis	looks - sight - autogynephilia - genthis - sighti - normalunderweight - oneme - scenestried - erse - solike	1	TRUE
plantbased diets may single important yet underutilized opportunity reverse pending obesity diabetesinduced epidemic disease death	307	plantbased_diabetesinduced_underutilized_pending	plantbased - diabetesinduced - underutilized - pending - plant - diets - reverse - opportunity - exert - single	1	TRUE
plantbased diets may single important yet underutilized opportunity reverse pending obesity diabetesinduced epidemic disease death	307	plantbased_diabetesinduced_underutilized_pending	plantbased - diabetesinduced - underutilized - pending - plant - diets - reverse - opportunity - exert - single	1	TRUE
plant dying would feel bad calling uglybut reason shaming say obese diabetic human chronic disease fix health	307	plantbased_diabetesinduced_underutilized_pending	plantbased - diabetesinduced - underutilized - pending - plant - diets - reverse - opportunity - exert - single	1	TRUE
already moved plantbased diet gotten us massive increase diabetes heart disease obesity dementia perhaps consider ancestral dietary approach instead regenerative sustainable farming save planet amp health	307	plantbased_diabetesinduced_underutilized_pending	plantbased - diabetesinduced - underutilized - pending - plant - diets - reverse - opportunity - exert - single	1	TRUE
plantbased diets may single important yet underutilized opportunity reverse pending obesity diabetesinduced epidemic disease death	307	plantbased_diabetesinduced_underutilized_pending	plantbased - diabetesinduced - underutilized - pending - plant - diets - reverse - opportunity - exert - single	1	TRUE
check research highlight recent work published role neutrophil oxidative stress obesityassociated metastasis	308	inflammation_oxidative_vascular_transmigration	inflammation - oxidative - vascular - transmigration - neutrophil - oxalate - metastatic - metastasis - mediates - stress	1	TRUE
fantastic study multifaceted effects obesity neutrophils vascular alterations amp metastasis congrats amp authors labs amp ps v proud daniela	308	inflammation_oxidative_vascular_transmigration	inflammation - oxidative - vascular - transmigration - neutrophil - oxalate - metastatic - metastasis - mediates - stress	1	TRUE
two faces oxalate nephropathy week topmoderate calcium oxalate crystals atn obese patient lowermassive accumulation oxalate crystals severe interstitial inflammation scarring patient hyperoxaluria due axgt mutation led esrd	308	inflammation_oxidative_vascular_transmigration	inflammation - oxidative - vascular - transmigration - neutrophil - oxalate - metastatic - metastasis - mediates - stress	1	TRUE
obesity real pandemic country national crisis must transform britain sick man europe fittestsugar salt taxed vegetables prescribed nhs according new independent review	309	salt_jebb_legislative_susan	salt - jebb - legislative - susan - sugar - countries - abandon - powers - traditional - foods	1	TRUE
almost half young adults overweight obese driven companies pushing processed foods packed cheap ingredients fat sugar salt	309	salt_jebb_legislative_susan	salt - jebb - legislative - susan - sugar - countries - abandon - powers - traditional - foods	1	TRUE
address overweight obesity need make healthy choice easy choice includes looking ways high fat sugar salt foods marketed promoted	309	salt_jebb_legislative_susan	salt - jebb - legislative - susan - sugar - countries - abandon - powers - traditional - foods	1	TRUE
overweight strongly correlated poor metabolic health importantly obese still metabolically unhealthy	310	metabolically_importantly_correlated_mho	metabolically - importantly - correlated - mho - strongly - unhealthy - metabolic - considerably - poor - overweight	1	TRUE
obesity thing poor metabolic health people obese likely metabolically unhealthy however many people overweight obese metabolically unhealthy	310	metabolically_importantly_correlated_mho	metabolically - importantly - correlated - mho - strongly - unhealthy - metabolic - considerably - poor - overweight	1	TRUE
upcoming webinar metabolically healthy obesity really obese healthy apr pm edt presenter sarah camhi phd explore metabolically healthy unhealthy obesity phenotypes amp lifestyle differs obese individuals	310	metabolically_importantly_correlated_mho	metabolically - importantly - correlated - mho - strongly - unhealthy - metabolic - considerably - poor - overweight	1	TRUE
overweight strongly correlated poor metabolic health importantly obese still metabolically unhealthy	310	metabolically_importantly_correlated_mho	metabolically - importantly - correlated - mho - strongly - unhealthy - metabolic - considerably - poor - overweight	1	TRUE
obesity thing poor metabolic health people obese likely metabolically unhealthy however many people overweight obese metabolically unhealthy	310	metabolically_importantly_correlated_mho	metabolically - importantly - correlated - mho - strongly - unhealthy - metabolic - considerably - poor - overweight	1	TRUE
overweight strongly correlated poor metabolic health importantly obese still metabolically unhealthy	310	metabolically_importantly_correlated_mho	metabolically - importantly - correlated - mho - strongly - unhealthy - metabolic - considerably - poor - overweight	1	TRUE
overweight strongly correlated poor metabolic health importantly obese still metabolically unhealthy	310	metabolically_importantly_correlated_mho	metabolically - importantly - correlated - mho - strongly - unhealthy - metabolic - considerably - poor - overweight	1	TRUE
obesity thing poor metabolic health people obese likely metabolically unhealthy however many people overweight obese metabolically unhealthy	310	metabolically_importantly_correlated_mho	metabolically - importantly - correlated - mho - strongly - unhealthy - metabolic - considerably - poor - overweight	1	TRUE
overweight strongly correlated poor metabolic health importantly obese still metabolically unhealthy	310	metabolically_importantly_correlated_mho	metabolically - importantly - correlated - mho - strongly - unhealthy - metabolic - considerably - poor - overweight	0.865191	TRUE
sure needs hear apples arent cause obesity	311	fruit_vinegar_cider_flies	fruit - vinegar - cider - flies - apples - apple - bag - probably - airbuds - notat	1	TRUE
stop blaming fruit obesity epidemic yet fruit friend enemy	311	fruit_vinegar_cider_flies	fruit - vinegar - cider - flies - apples - apple - bag - probably - airbuds - notat	1	TRUE
fat fruit flies highsugar deadens sweet tooth promotes overeating flies	311	fruit_vinegar_cider_flies	fruit - vinegar - cider - flies - apples - apple - bag - probably - airbuds - notat	1	TRUE
gals skinny anorexic thick obese virgin good nonvirgin slut friendly fake quiet rude fuck society	312	slut_nonvirgin_virgin_quiet	slut - nonvirgin - virgin - quiet - gals - friendly - rude - anorexic - skinny - slutfriendly	1	TRUE
gals skinny anorexic thick obese virgin good nonvirgin slut friendly fake quiet rude fuck society	312	slut_nonvirgin_virgin_quiet	slut - nonvirgin - virgin - quiet - gals - friendly - rude - anorexic - skinny - slutfriendly	1	TRUE
gals skinny anorexic thick obese virgin good nonvirgin slut friendly fake quiet rude fuck society	312	slut_nonvirgin_virgin_quiet	slut - nonvirgin - virgin - quiet - gals - friendly - rude - anorexic - skinny - slutfriendly	1	TRUE
gals skinny anorexic thick obese virgin good nonvirgin slut friendly fake quiet rude fuck society	312	slut_nonvirgin_virgin_quiet	slut - nonvirgin - virgin - quiet - gals - friendly - rude - anorexic - skinny - slutfriendly	1	TRUE
gals skinny anorexic thick obese virgin good nonvirgin slut friendly fake quiet rude fuck society	312	slut_nonvirgin_virgin_quiet	slut - nonvirgin - virgin - quiet - gals - friendly - rude - anorexic - skinny - slutfriendly	1	TRUE
gals skinny anorexic thick obese virgin good nonvirgin slut friendly fake quiet rude fuck society	312	slut_nonvirgin_virgin_quiet	slut - nonvirgin - virgin - quiet - gals - friendly - rude - anorexic - skinny - slutfriendly	1	TRUE
gals skinny anorexic thick obese virgin good nonvirgin slut friendly fake quiet rude fuck society	312	slut_nonvirgin_virgin_quiet	slut - nonvirgin - virgin - quiet - gals - friendly - rude - anorexic - skinny - slutfriendly	1	TRUE
impact infant gut microbes metabolites onset disease hot area research new findings show obesity atopic dermatitis share certain pathways related gut microbial metabolism originate pregnancy	313	microbiota_fetal_gut_intestinal	microbiota - fetal - gut - intestinal - offspring - maternal - mat - microbiome - pregnancy - ffar	1	TRUE
check latest pub impacts maternal obesity intestinal microbiota placental development fetal metabolism excited continue following	313	microbiota_fetal_gut_intestinal	microbiota - fetal - gut - intestinal - offspring - maternal - mat - microbiome - pregnancy - ffar	1	TRUE
antibiotics major risk factor obesity study shows prenatal antibiotic exposure nd trimester pregnancy associated altered infant gut microbiome composition amp higher measures infant adiposity via	313	microbiota_fetal_gut_intestinal	microbiota - fetal - gut - intestinal - offspring - maternal - mat - microbiome - pregnancy - ffar	1	TRUE
great great grandmother great grandparents grandparents lot friends cousins everyone lived average age years without statins blood pressure meds obesity two apple trees hogs cows chickens corn grain livestock	314	elderly_lowincome_several_groups	elderly - lowincome - several - groups - highrisk - grandparents - income - incomeit - wapotrump - pensionsapparently	1	TRUE
comment wapotrump always high risk hes man color orange obese elderly according tax returns low incomeit	314	elderly_lowincome_several_groups	elderly - lowincome - several - groups - highrisk - grandparents - income - incomeit - wapotrump - pensionsapparently	1	TRUE
pray donald falls several high risk factor groups elderly obese low income	314	elderly_lowincome_several_groups	elderly - lowincome - several - groups - highrisk - grandparents - income - incomeit - wapotrump - pensionsapparently	1	TRUE
thanks reading ive used attitude conquer obesity anxiety confidence career issues im building online business writer share every step journey help win yoursfollow along promise worth time	315	recruiting_online_programme_selfhelp	recruiting - online - programme - selfhelp - behavioral - coaching - evaluate - coaches - wellbeing - text	1	TRUE
exciting opportunities available work nihr funded project effectiveness amp cost effectiveness automated text message intervention management women overweight supporting mums sms rct	315	recruiting_online_programme_selfhelp	recruiting - online - programme - selfhelp - behavioral - coaching - evaluate - coaches - wellbeing - text	1	TRUE
pop overweight obese increasing started found bend curve already helped tens thousands achieve weight care goals personalized sciencebased approach combining telemedicine coaching community	315	recruiting_online_programme_selfhelp	recruiting - online - programme - selfhelp - behavioral - coaching - evaluate - coaches - wellbeing - text	1	TRUE
west virginiast nation opioid usest nation deaths capitand povertynd obesity th education vaccination dead last infrastructure	316	opioid_usest_capitand_educationth	opioid - usest - capitand - educationth - povertynd - manchin - west - virginia - th - infrastructure	1	TRUE
fail ask bad state st opioid deaths nd poverty amp obesity th education amp th infrastructure anyone wanting trillion manchin call	316	opioid_usest_capitand_educationth	opioid - usest - capitand - educationth - povertynd - manchin - west - virginia - th - infrastructure	1	TRUE
side ranksst nation opioid usest deaths capitand povertynd obesity th educationth vaccinations th infrastructurewatch	316	opioid_usest_capitand_educationth	opioid - usest - capitand - educationth - povertynd - manchin - west - virginia - th - infrastructure	1	TRUE
remove limit sources stressstress melt brain also melt testosteroneif bad enough also contribute blood pressure heart disease obesity diabetessleep argue less lift heavystress gone	317	stress_cortisol_commonexercise_energywant	stress - cortisol - commonexercise - energywant - mooddepressionlow - stressobesityanxietydiabetesbad - melt - implicated - fixing - demands	1	TRUE
worked always angry even going prolonged periods without touched causes lot cortisol build cortisol stress hormone ages us puts us early grave oh also makes us obese	317	stress_cortisol_commonexercise_energywant	stress - cortisol - commonexercise - energywant - mooddepressionlow - stressobesityanxietydiabetesbad - melt - implicated - fixing - demands	1	TRUE
stressobesityanxietydiabetesbad mooddepressionlow energywant know commonexercise helps fixing	317	stress_cortisol_commonexercise_energywant	stress - cortisol - commonexercise - energywant - mooddepressionlow - stressobesityanxietydiabetesbad - melt - implicated - fixing - demands	1	TRUE
stressobesityanxietydiabetesbad mooddepressionlow energywant know commonexercise helps fixing	317	stress_cortisol_commonexercise_energywant	stress - cortisol - commonexercise - energywant - mooddepressionlow - stressobesityanxietydiabetesbad - melt - implicated - fixing - demands	1	TRUE
surmount trial showed among patients obesity onceweekly tirzepatide reduced body weight substantially compared placebo find	318	tirzepatide_weekly_mg_nejm	tirzepatide - weekly - mg - nejm - surmount - treatment - peso - changer - honoredyou - esperanzador	1	TRUE
sorprendente esperanzador lo observado en el eca tirzepatide weekly fot treatment obesity de hasta de peso con mg semanales de tirzepatidehasta un de personas con tirzepatide su peso	318	tirzepatide_weekly_mg_nejm	tirzepatide - weekly - mg - nejm - surmount - treatment - peso - changer - honoredyou - esperanzador	1	TRUE
tirzepatide weekly treatment obesity weight loss tirzepatide mg obese non diabetic patientsa game changer	318	tirzepatide_weekly_mg_nejm	tirzepatide - weekly - mg - nejm - surmount - treatment - peso - changer - honoredyou - esperanzador	1	TRUE
consuming reduced bmi people overweight amp also decreased blood pressure diastolic blood pressureby quotes metanalysis article published	319	blood_pressure_pressureim_offensemy	blood - pressure - pressureim - offensemy - booklet - pressureby - cloting - ults - asian - raised	1	TRUE
people overweight ampor obese bmi population raised blood pressure bp raised blood sugar levels amp high cholesterol levels	319	blood_pressure_pressureim_offensemy	blood - pressure - pressureim - offensemy - booklet - pressureby - cloting - ults - asian - raised	1	TRUE
months later diagnosed obesity diabetes insanely high blood pressure destined dead next year caused fatal heart attack	319	blood_pressure_pressureim_offensemy	blood - pressure - pressureim - offensemy - booklet - pressureby - cloting - ults - asian - raised	1	TRUE
morbidly obese day bodybuilding routine	320	losing_fitish_bodybuilderhere_hardwork	losing - fitish - bodybuilderhere - hardwork - takes - zero - lean - everyonebut - greatness - pe	1	TRUE
yup still pe joe obese start lockdown done zero exercise years pe joe since day one fitness improved gradually losing weight feel much much better	320	losing_fitish_bodybuilderhere_hardwork	losing - fitish - bodybuilderhere - hardwork - takes - zero - lean - everyonebut - greatness - pe	1	TRUE
obese journey greatness first become lean losing body fat lt takes year lean strong takes year start building muscles takes year years hardwork	320	losing_fitish_bodybuilderhere_hardwork	losing - fitish - bodybuilderhere - hardwork - takes - zero - lean - everyonebut - greatness - pe	1	TRUE
million children age overweight obese	321	million_children_forecast_schoolaged	million - children - forecast - schoolaged - worldwide - warns - adolescents - classed - damning - predictedwhy	1	TRUE
million schoolaged children adolescents classed obese putting huge pressure healthcare systems new report childhood obesity warns currently million obese children around world	321	million_children_forecast_schoolaged	million - children - forecast - schoolaged - worldwide - warns - adolescents - classed - damning - predictedwhy	1	TRUE
million schoolaged children adolescents classed obese putting huge pressure healthcare systems new report childhood obesity warns currently million obese children around world	321	million_children_forecast_schoolaged	million - children - forecast - schoolaged - worldwide - warns - adolescents - classed - damning - predictedwhy	1	TRUE
million children worldwide forecast obese	321	million_children_forecast_schoolaged	million - children - forecast - schoolaged - worldwide - warns - adolescents - classed - damning - predictedwhy	1	TRUE
million children worldwide forecast obese	321	million_children_forecast_schoolaged	million - children - forecast - schoolaged - worldwide - warns - adolescents - classed - damning - predictedwhy	1	TRUE
hes president would rather taking something approved scientists especially age group shall say weight group morbidly obese say think good idea	322	shall_group_approved_scientists	shall - group - approved - scientists - rather - especially - taking - say - president - pelosi	0.847325	TRUE
pelosi president would rather taking something approved scientists especially age group shall say weight group morbidly obese say think good idea	322	shall_group_approved_scientists	shall - group - approved - scientists - rather - especially - taking - say - president - pelosi	1	TRUE
pelosi burned downhe president would rather taking something approved scientists especially age group shall say weight groupmorbidly obese	322	shall_group_approved_scientists	shall - group - approved - scientists - rather - especially - taking - say - president - pelosi	1	TRUE
hes president would rather taking something approved scientists especially age group shall say weight group morbidly obese say think good idea	322	shall_group_approved_scientists	shall - group - approved - scientists - rather - especially - taking - say - president - pelosi	1	TRUE
hes president would rather taking something approved scientists especially age group shall say weight group morbidly obese say think good idea	322	shall_group_approved_scientists	shall - group - approved - scientists - rather - especially - taking - say - president - pelosi	1	TRUE
supermarket shelf counter might childs route data shows consumption added sugars increases probability overweightobesity among adolescentsyouth knowledge power make right choice health	323	sugar_delayed_reflects_sharp	sugar - delayed - reflects - sharp - added - adult - childs - birthplace - producewhy - problemshigher	1	TRUE
greater intake processed foods sugar child likely consuming lead lifelong health complications including obesity type diabetes experts say	323	sugar_delayed_reflects_sharp	sugar - delayed - reflects - sharp - added - adult - childs - birthplace - producewhy - problemshigher	1	TRUE
america sugar childs first additiction sugar managed like screen time builds neural pathways later addictions sugar birthplace childhood obesity parents agency heres data cited times	323	sugar_delayed_reflects_sharp	sugar - delayed - reflects - sharp - added - adult - childs - birthplace - producewhy - problemshigher	1	TRUE
evidence points bariatric surgery safe option children amp teens severe obesity reports new aap policy released conference patient work surgery little bit help	324	bariatric_teens_surgery_aap	bariatric - teens - surgery - aap - pediatrics - academy - option - severe - safe - teenlabs	1	TRUE
american academy pediatrics says bariatric surgery covered severely obese children teens	324	bariatric_teens_surgery_aap	bariatric - teens - surgery - aap - pediatrics - academy - option - severe - safe - teenlabs	1	TRUE
editorial teens severe obesity bariatric surgery wait adulthood	324	bariatric_teens_surgery_aap	bariatric - teens - surgery - aap - pediatrics - academy - option - severe - safe - teenlabs	1	TRUE
love glorifying obesity	325	love_literal_govrnments_advocations	love - literal - govrnments - advocations - waistinsight - kunormalize - contradictions - cedric - mmeanza - naught	1	TRUE
morbidly obese man given life support strong woman gives live cedric entertainer stars loving big mac	325	love_literal_govrnments_advocations	love - literal - govrnments - advocations - waistinsight - kunormalize - contradictions - cedric - mmeanza - naught	1	TRUE
latest ad day watch tale love weight loss shows emotional relationship food create problem pet obesity ultimately solve simply changing whats bowl	325	love_literal_govrnments_advocations	love - literal - govrnments - advocations - waistinsight - kunormalize - contradictions - cedric - mmeanza - naught	1	TRUE
societyeats carb loaded meals daysnacks dayobesehigh blood pressurediabeteshigher risk diseasesyou aim outlierstop following massesits wonder intermittent fasting seems strange manyits completely society	326	massesits_carbloaded_meals_intermittent	massesits - carbloaded - meals - intermittent - storystop - diseasesmoral - strange - fasting - portuguese - eats	1	TRUE
society eats carbloaded meals day snacks day obese high blood pressure diabetes higher risk diseasesyou outlierstop following massesits wonder intermittent fasting seems strange many completely society	326	massesits_carbloaded_meals_intermittent	massesits - carbloaded - meals - intermittent - storystop - diseasesmoral - strange - fasting - portuguese - eats	1	TRUE
mainstream eats carbloaded meals day snacks day obese high blood pressure diabetes high risk diseasesmoral storystop following massesits wonder intermittent fasting seems strange many completely society	326	massesits_carbloaded_meals_intermittent	massesits - carbloaded - meals - intermittent - storystop - diseasesmoral - strange - fasting - portuguese - eats	1	TRUE
mainstream eats carbloaded meals day snacks day obese high blood pressure diabetes high risk diseasesmoral storystop following massesits wonder intermittent fasting seems strange many completely society	326	massesits_carbloaded_meals_intermittent	massesits - carbloaded - meals - intermittent - storystop - diseasesmoral - strange - fasting - portuguese - eats	1	TRUE
mainstream eats carbloaded meals day snacks day obese high blood pressure diabetes high risk diseasesmoral storystop following massesits wonder intermittent fasting seems strange many completely society	326	massesits_carbloaded_meals_intermittent	massesits - carbloaded - meals - intermittent - storystop - diseasesmoral - strange - fasting - portuguese - eats	1	TRUE
ailments carnivore diet makes immune obesity diabetes heart disease lethargy anxiety depression dry skin tooth decay cavities food addiction annorexia gout migraineswhat missed	327	carnivore_annorexia_lethargy_cavities	carnivore - annorexia - lethargy - cavities - migraineswhat - dry - gout - loses - deficiencies - ailments	0.995147	TRUE
ailments carnivore diet makes immune obesity diabetes heart disease lethargy anxiety depression dry skin tooth decay cavities food addiction annorexia gout migraineswhat missed	327	carnivore_annorexia_lethargy_cavities	carnivore - annorexia - lethargy - cavities - migraineswhat - dry - gout - loses - deficiencies - ailments	0.992777	TRUE
ailments carnivore diet makes immune obesity diabetes heart disease lethargy anxiety depression dry skin tooth decay cavities food addiction annorexia gout migraineswhat missed	327	carnivore_annorexia_lethargy_cavities	carnivore - annorexia - lethargy - cavities - migraineswhat - dry - gout - loses - deficiencies - ailments	1	TRUE
good feel know going carnivore literally impossible develop diabetes alzheimers obesity heart disease	327	carnivore_annorexia_lethargy_cavities	carnivore - annorexia - lethargy - cavities - migraineswhat - dry - gout - loses - deficiencies - ailments	1	TRUE
carnivore diet successful drug world cure obesity alzheimers heart disease type diabetes autoimmune disordersbut nobody prescribing madenow take back control	327	carnivore_annorexia_lethargy_cavities	carnivore - annorexia - lethargy - cavities - migraineswhat - dry - gout - loses - deficiencies - ailments	1	TRUE
guys idea much money medical establishment big pharma makes population obese chronically unwell	328	pharma_drugmakers_worlds_lucrative	pharma - drugmakers - worlds - lucrative - market - pharmacy - drug - rush - gold - capitalizes	1	TRUE
financial opportunity obesity drugs large part worlds lucrative drug market also worlds obese advanced economy american adults obese	328	pharma_drugmakers_worlds_lucrative	pharma - drugmakers - worlds - lucrative - market - pharmacy - drug - rush - gold - capitalizes	1	TRUE
financial opportunity obesity drugs large part worlds lucrative drug market also worlds obese advanced economy american adults obese	328	pharma_drugmakers_worlds_lucrative	pharma - drugmakers - worlds - lucrative - market - pharmacy - drug - rush - gold - capitalizes	1	TRUE
way us capitalizes obesity make cheaper convenient amp addictive high cal food charge obese people w medications surgery treat	328	pharma_drugmakers_worlds_lucrative	pharma - drugmakers - worlds - lucrative - market - pharmacy - drug - rush - gold - capitalizes	1	TRUE
largest us study covid finds obesity single biggest factor new yorks hospitalizations	329	nyu_largest_york_citys	nyu - largest - york - citys - zdnet - hospitalizations - biggest - yorks - single - finds	1	TRUE
nyu scientists largest us study covid finds obesity single biggest factor new york citys hospitalizations zdnet	329	nyu_largest_york_citys	nyu - largest - york - citys - zdnet - hospitalizations - biggest - yorks - single - finds	1	TRUE
largest us study covid finds obesity single biggest factor new yorks hospitalizations	329	nyu_largest_york_citys	nyu - largest - york - citys - zdnet - hospitalizations - biggest - yorks - single - finds	1	TRUE
additional comments nyu note obesity biggest chronic factor age still dominates overall nyu scientists largest us study covid finds obesity single biggest chronic factor new york citys hospitalizations zdnet	329	nyu_largest_york_citys	nyu - largest - york - citys - zdnet - hospitalizations - biggest - yorks - single - finds	1	TRUE
periodic reminder current standard overweight obese written pharmaceutical lobby wake fda approval weightloss drugthe standards even meant individuals rather community study dropped overnight	330	resultados_pharmacotherapy_fits_treatments	resultados - pharmacotherapy - fits - treatments - buenos - conocida - sentido - technologybased - promisingnice - acaban	1	TRUE
one step closer personalized medicine obesity	330	resultados_pharmacotherapy_fits_treatments	resultados - pharmacotherapy - fits - treatments - buenos - conocida - sentido - technologybased - promisingnice - acaban	1	TRUE
gt one size fits personalize therapy create environment allows patients obesity obese patients feel comfortable safe	330	resultados_pharmacotherapy_fits_treatments	resultados - pharmacotherapy - fits - treatments - buenos - conocida - sentido - technologybased - promisingnice - acaban	1	TRUE
kids today spend minutes outside daily basis hours screens parents reversed mental health crisis obesity epidemic adhd etc would almost evaporate	331	walk_screen_school_likely	walk - screen - school - likely - screens - children - youngparents - carother - disproprop - evince	1	TRUE
effect screen time intervention obesity among children adole evidence screen time interventions alone decrease obesity risk children adolescents though effectively reduce screen time	331	walk_screen_school_likely	walk - screen - school - likely - screens - children - youngparents - carother - disproprop - evince	1	TRUE
kids practice better school likely go college less likely obese likely carry habits adulthood	331	walk_screen_school_likely	walk - screen - school - likely - screens - children - youngparents - carother - disproprop - evince	1	TRUE
praderwilli syndromethe paternal allele mitatedhhho syndromehypomentiahypogonadismhypotoniaobesity	332	praderwilli_mitatedhhho_syndromehypomentiahypogonadismhypotoniaobesity_syndromethe	praderwilli - mitatedhhho - syndromehypomentiahypogonadismhypotoniaobesity - syndromethe - allele - paternal - pear - endocrine - syndrome - dysfunction	1	TRUE
praderwilli syndromethe paternal allele mitatedhhho syndromehypomentiahypogonadismhypotoniaobesity	332	praderwilli_mitatedhhho_syndromehypomentiahypogonadismhypotoniaobesity_syndromethe	praderwilli - mitatedhhho - syndromehypomentiahypogonadismhypotoniaobesity - syndromethe - allele - paternal - pear - endocrine - syndrome - dysfunction	1	TRUE
praderwilli syndromethe paternal allele mitatedhhho syndromehypomentiahypogonadismhypotoniaobesity	332	praderwilli_mitatedhhho_syndromehypomentiahypogonadismhypotoniaobesity_syndromethe	praderwilli - mitatedhhho - syndromehypomentiahypogonadismhypotoniaobesity - syndromethe - allele - paternal - pear - endocrine - syndrome - dysfunction	1	TRUE
praderwilli syndromethe paternal allele mitatedhhho syndromehypomentiahypogonadismhypotoniaobesity	332	praderwilli_mitatedhhho_syndromehypomentiahypogonadismhypotoniaobesity_syndromethe	praderwilli - mitatedhhho - syndromehypomentiahypogonadismhypotoniaobesity - syndromethe - allele - paternal - pear - endocrine - syndrome - dysfunction	1	TRUE
praderwilli syndromethe paternal allele mitatedhhho syndromehypomentiahypogonadismhypotoniaobesity	332	praderwilli_mitatedhhho_syndromehypomentiahypogonadismhypotoniaobesity_syndromethe	praderwilli - mitatedhhho - syndromehypomentiahypogonadismhypotoniaobesity - syndromethe - allele - paternal - pear - endocrine - syndrome - dysfunction	1	TRUE
praderwilli syndromethe paternal allele mitatedhhho syndromehypomentiahypogonadismhypotoniaobesity	332	praderwilli_mitatedhhho_syndromehypomentiahypogonadismhypotoniaobesity_syndromethe	praderwilli - mitatedhhho - syndromehypomentiahypogonadismhypotoniaobesity - syndromethe - allele - paternal - pear - endocrine - syndrome - dysfunction	1	TRUE
praderwilli syndromethe paternal allele mitatedhhho syndromehypomentiahypogonadismhypotoniaobesity	332	praderwilli_mitatedhhho_syndromehypomentiahypogonadismhypotoniaobesity_syndromethe	praderwilli - mitatedhhho - syndromehypomentiahypogonadismhypotoniaobesity - syndromethe - allele - paternal - pear - endocrine - syndrome - dysfunction	1	TRUE
praderwilli syndromethe paternal allele mitatedhhho syndromehypomentiahypogonadismhypotoniaobesity	332	praderwilli_mitatedhhho_syndromehypomentiahypogonadismhypotoniaobesity_syndromethe	praderwilli - mitatedhhho - syndromehypomentiahypogonadismhypotoniaobesity - syndromethe - allele - paternal - pear - endocrine - syndrome - dysfunction	1	TRUE
praderwilli syndromethe paternal allele mitatedhhho syndromehypomentiahypogonadismhypotoniaobesity	332	praderwilli_mitatedhhho_syndromehypomentiahypogonadismhypotoniaobesity_syndromethe	praderwilli - mitatedhhho - syndromehypomentiahypogonadismhypotoniaobesity - syndromethe - allele - paternal - pear - endocrine - syndrome - dysfunction	1	TRUE
praderwilli syndromethe paternal allele mitatedhhho syndromehypomentiahypogonadismhypotoniaobesity	332	praderwilli_mitatedhhho_syndromehypomentiahypogonadismhypotoniaobesity_syndromethe	praderwilli - mitatedhhho - syndromehypomentiahypogonadismhypotoniaobesity - syndromethe - allele - paternal - pear - endocrine - syndrome - dysfunction	1	TRUE
hes ass backwards point understand pushing healthy living means understanding doesnt happen overnight also doesnt mean everyone one size fits people dont celebrate obesity anything understand body diversity	333	hes_nobody_shitbut_conditionsdeath	hes - nobody - shitbut - conditionsdeath - healthlisten - bigotryresorting - atpobesity - gulag - andshut - telling	1	TRUE
call fatphobic care condone obesity one bit never accept obesity part body positivity fuck shit dad borderline obese died heart attack nothing positive obesity glorified normalized	333	hes_nobody_shitbut_conditionsdeath	hes - nobody - shitbut - conditionsdeath - healthlisten - bigotryresorting - atpobesity - gulag - andshut - telling	1	TRUE
dont know jack shit lizzos health im glorifying obesity talk positively unsustainable bat shit fat loss methods shows like biggest loser use views	333	hes_nobody_shitbut_conditionsdeath	hes - nobody - shitbut - conditionsdeath - healthlisten - bigotryresorting - atpobesity - gulag - andshut - telling	1	TRUE
q obesity natriuretic peptide levels select onea decreasesb increases	334	pathways_signaling_trafficking_peptide	pathways - signaling - trafficking - peptide - metabolism - fixhere - saltiel - uroguanylin - bcaaderived - understandings	1	TRUE
researchers hong kong university discover new enzyme may help obese people feel full stop eating	334	pathways_signaling_trafficking_peptide	pathways - signaling - trafficking - peptide - metabolism - fixhere - saltiel - uroguanylin - bcaaderived - understandings	1	TRUE
unexpected findings published nature protein expressed fat tissue opened door critical new understandings obesity metabolism	334	pathways_signaling_trafficking_peptide	pathways - signaling - trafficking - peptide - metabolism - fixhere - saltiel - uroguanylin - bcaaderived - understandings	1	TRUE
exciting new genetic obesity research marred stigmatising imagery please stop using dehumanising stigmatising imagery articles	335	imagery_images_stigmatising_language	imagery - images - stigmatising - language - marred - media - stigmatizing - stigma - articles - blog	1	TRUE
cochair appg working reducing stigma around body image stigma overshadows whole agenda treating itit going take systems overhaul	335	imagery_images_stigmatising_language	imagery - images - stigmatising - language - marred - media - stigmatizing - stigma - articles - blog	1	TRUE
honored real story real brand got nominated head blog read taking control obesity	335	imagery_images_stigmatising_language	imagery - images - stigmatising - language - marred - media - stigmatizing - stigma - articles - blog	1	TRUE
trxmp read channeling mein kampf amp qanon anthem plays amp trxmp acolytes give qs onefingered nazi salute us amp shamelessly obese amp naked emperor version	336	superhero_nowhere_superheroes_superheros	superhero - nowhere - superheroes - superheros - suckers - superman - mave - trxmp - grifter - nazi	1	TRUE
rat pfink boo boo goofiest pair amateur superheroes ever hit screen stumble way glory battle forces evil one obese gorilla	336	superhero_nowhere_superheroes_superheros	superhero - nowhere - superheroes - superheros - suckers - superman - mave - trxmp - grifter - nazi	1	TRUE
acolytes altright often portrayed largerthanlife supervillains white noise reveals broken deeply isolated individuals saw yesterdays tweetsbelittlement obese young man w nazi flag broken person	336	superhero_nowhere_superheroes_superheros	superhero - nowhere - superheroes - superheros - suckers - superman - mave - trxmp - grifter - nazi	1	TRUE
obesity uncontrolled diabetes htn depression always always rule cushings syndrome treatable	337	depression_feather_diabetes_overtaking	depression - feather - diabetes - overtaking - psychiatrist - firstline - antidepressant - serotonin - unwell - cushings	1	TRUE
diabetes obesity depression	337	depression_feather_diabetes_overtaking	depression - feather - diabetes - overtaking - psychiatrist - firstline - antidepressant - serotonin - unwell - cushings	1	TRUE
diabetes obesity depression	337	depression_feather_diabetes_overtaking	depression - feather - diabetes - overtaking - psychiatrist - firstline - antidepressant - serotonin - unwell - cushings	1	TRUE
diabetes obesity depression	337	depression_feather_diabetes_overtaking	depression - feather - diabetes - overtaking - psychiatrist - firstline - antidepressant - serotonin - unwell - cushings	1	TRUE
diabetes obesity depression	337	depression_feather_diabetes_overtaking	depression - feather - diabetes - overtaking - psychiatrist - firstline - antidepressant - serotonin - unwell - cushings	1	TRUE
diabetes obesity depression	337	depression_feather_diabetes_overtaking	depression - feather - diabetes - overtaking - psychiatrist - firstline - antidepressant - serotonin - unwell - cushings	1	TRUE
diabetes obesity depression	337	depression_feather_diabetes_overtaking	depression - feather - diabetes - overtaking - psychiatrist - firstline - antidepressant - serotonin - unwell - cushings	1	TRUE
diabetes obesity depression	337	depression_feather_diabetes_overtaking	depression - feather - diabetes - overtaking - psychiatrist - firstline - antidepressant - serotonin - unwell - cushings	1	TRUE
diabetes obesity depression	337	depression_feather_diabetes_overtaking	depression - feather - diabetes - overtaking - psychiatrist - firstline - antidepressant - serotonin - unwell - cushings	1	TRUE
marjorie taylor greene bluntly says stacey abrams real issue obesity wearing masks	338	jillian_michaels_marjorie_stacey	jillian - michaels - marjorie - stacey - abrams - taylor - greene - glamorized - greenes - politically	1	TRUE
jillian michaels absolutely right accepting obesity progress yes shouldnt fat shame people absolute fact obesity health risk like smoking	338	jillian_michaels_marjorie_stacey	jillian - michaels - marjorie - stacey - abrams - taylor - greene - glamorized - greenes - politically	1	TRUE
jillian michaels says people politically correct obesity shouldnt glamorized	338	jillian_michaels_marjorie_stacey	jillian - michaels - marjorie - stacey - abrams - taylor - greene - glamorized - greenes - politically	1	TRUE
dr grace omalley discusses higher rates dental caries amp periodontal disease obesity related complication children	339	decay_tooth_dental_caries	decay - tooth - dental - caries - garry - teeth - cyst - oral - los - cavities	1	TRUE
los nios con sobrepeso obesidad son ms vulnerables la caries dental los bajos niveles de ingresos educacin de los padres influyenobesity dental caries early childhood systematic review metaanalyses	339	decay_tooth_dental_caries	decay - tooth - dental - caries - garry - teeth - cyst - oral - los - cavities	1	TRUE
secret sugar one biggest contributors childhood obesity dental problems worldwide question protect childs teeth cavities	339	decay_tooth_dental_caries	decay - tooth - dental - caries - garry - teeth - cyst - oral - los - cavities	1	TRUE
trending people mad cdc said people dying covid least comorbidities since hypertension diabetes obesity disability	340	percent_hypertension_relax_died	percent - hypertension - relax - died - deaths - cvid - includehiv - amritsar - tooone - faridkot	1	TRUE
new york times october every residents heavily trump counties died covid three times higher rate heavily biden countiesso like obesity diabetes hypertension republican comorbidity	340	percent_hypertension_relax_died	percent - hypertension - relax - died - deaths - cvid - includehiv - amritsar - tooone - faridkot	1	TRUE
preexisting conditions covid related deaths includehiv diabetes obesity copd hypertension	340	percent_hypertension_relax_died	percent - hypertension - relax - died - deaths - cvid - includehiv - amritsar - tooone - faridkot	1	TRUE
leader kim jong un grave danger cardiovascular surgerykims health deteriorated recent months reports say heavy smoking obesity overworkaccording cnn surgery received go well	341	kim_jong_overwork_deteriorated	kim - jong - overwork - deteriorated - un - heavy - kims - reportedly - procedure - smoking	1	TRUE
kim jong un reportedly critical condition received cardiovascular system procedure due excessive smoking obesityobesity rare privilege socialist ruling class	341	kim_jong_overwork_deteriorated	kim - jong - overwork - deteriorated - un - heavy - kims - reportedly - procedure - smoking	1	TRUE
kims health deteriorated recent months due heavy smoking obesity overwork daily nk report said	341	kim_jong_overwork_deteriorated	kim - jong - overwork - deteriorated - un - heavy - kims - reportedly - procedure - smoking	1	TRUE
dont always assume majority correct americans depressed americans debt americans obesenever afraid stray norm ever	342	debt_loan_hitler_student	debt - loan - hitler - student - investedthe - lovelust - stressfalling - retelling - corporates - roomate	1	TRUE
national debt morbidly obese	342	debt_loan_hitler_student	debt - loan - hitler - student - investedthe - lovelust - stressfalling - retelling - corporates - roomate	1	TRUE
know morbidly obese national debt	342	debt_loan_hitler_student	debt - loan - hitler - student - investedthe - lovelust - stressfalling - retelling - corporates - roomate	1	TRUE
using tobaccotactics sell sugar children	343	sugary_water_drinks_drink	sugary - water - drinks - drink - beverages - sugarsweetened - mokopuna - tobaccotactics - orhow - babiesgrams	1	TRUE
passes resolution asking join support aap policy statement public policies reduce sugary drink consumption children adolescents	343	sugary_water_drinks_drink	sugary - water - drinks - drink - beverages - sugarsweetened - mokopuna - tobaccotactics - orhow - babiesgrams	1	TRUE
kids drinking bathtub sugary beverages every year obesity rates high click ask representative support policies reduce kids sugary drink consumption	343	sugary_water_drinks_drink	sugary - water - drinks - drink - beverages - sugarsweetened - mokopuna - tobaccotactics - orhow - babiesgrams	1	TRUE
average american today eats soybean oil day someone would consumed yearssoybean oil consumption increased x last yearsin animals induces obesity liver damage diabetes amp brain damage causing disease	344	soybean_oil_neurological_autism	soybean - oil - neurological - autism - alzheimers - induces - leads - anxiety - consumed - depression	1	TRUE
soybean oil spikes blood sugar fructosestudy pufarich soy oil promotes obesity liver damage	344	soybean_oil_neurological_autism	soybean - oil - neurological - autism - alzheimers - induces - leads - anxiety - consumed - depression	1	TRUE
soybean oil basically everything new study mice shows leads obesity diabetes negative brain genetic changes yet confirmed humans certainly seen soybean oil	344	soybean_oil_neurological_autism	soybean - oil - neurological - autism - alzheimers - induces - leads - anxiety - consumed - depression	1	TRUE
one day next pandemic focus	345	pandemic_deathobesity_pandemics_manfalsefasting	pandemic - deathobesity - pandemics - manfalsefasting - systemand - thinkingeveryday - sasa - espectacular - frhbeck - gema	1	TRUE
third accessed news article thorkild srensen asks whether pandemic worsen epidemic	345	pandemic_deathobesity_pandemics_manfalsefasting	pandemic - deathobesity - pandemics - manfalsefasting - systemand - thinkingeveryday - sasa - espectacular - frhbeck - gema	1	TRUE
fully concur et al shares blame pandemic also severity amp devastating consequences makes apparent amp urgent ever	345	pandemic_deathobesity_pandemics_manfalsefasting	pandemic - deathobesity - pandemics - manfalsefasting - systemand - thinkingeveryday - sasa - espectacular - frhbeck - gema	1	TRUE
covid admissions icu overweight obese	346	icu_admission_admissions_swanns	icu - admission - admissions - swanns - skorea - admissionsnonwhite - biaspatients - icumore - teamevidence - roslins	1	TRUE
lets look closer ethnic differences admissionsnonwhite icu patients significantly younger years average likely belong two deprived socioeconomic groups likely healthy weight much less likely obese	346	icu_admission_admissions_swanns	icu - admission - admissions - swanns - skorea - admissionsnonwhite - biaspatients - icumore - teamevidence - roslins	1	TRUE
younger patients icu tend obese	346	icu_admission_admissions_swanns	icu - admission - admissions - swanns - skorea - admissionsnonwhite - biaspatients - icumore - teamevidence - roslins	1	TRUE
whats risk elevated even years age lacked risk factors obesity diabetes	347	fcf_nad_nordisk_age	fcf - nad - nordisk - age - epidemiologys - novobnovo - nmn - levelagemale - cvld - roce	1	TRUE
ask refuse vaccinethey tell theyve seen first hand dangers cvld elderly obese diabetics think risk low theyre wrong	347	fcf_nad_nordisk_age	fcf - nad - nordisk - age - epidemiologys - novobnovo - nmn - levelagemale - cvld - roce	1	TRUE
adults age obesity diabetes increased risk severe illness viru cdc	347	fcf_nad_nordisk_age	fcf - nad - nordisk - age - epidemiologys - novobnovo - nmn - levelagemale - cvld - roce	1	TRUE
first time human history obesity bigger problem world undernourishment	348	undernourishment_underfed_billion_million	undernourishment - underfed - billion - million - history - first - bigger - worldwide - human - world	1	TRUE
first time human history obesity bigger problem world undernourishment	348	undernourishment_underfed_billion_million	undernourishment - underfed - billion - million - history - first - bigger - worldwide - human - world	1	TRUE
first time people billion overweight obese worldwide underfed million	348	undernourishment_underfed_billion_million	undernourishment - underfed - billion - million - history - first - bigger - worldwide - human - world	1	TRUE
first time people billion overweight obese worldwide underfed million	348	undernourishment_underfed_billion_million	undernourishment - underfed - billion - million - history - first - bigger - worldwide - human - world	1	TRUE
first time human history obesity bigger problem world undernourishment	348	undernourishment_underfed_billion_million	undernourishment - underfed - billion - million - history - first - bigger - worldwide - human - world	1	TRUE
first time people billion overweight obese worldwide underfed million	348	undernourishment_underfed_billion_million	undernourishment - underfed - billion - million - history - first - bigger - worldwide - human - world	1	TRUE
first time human history people billionare overweight obese worldwide underfedabout million	348	undernourishment_underfed_billion_million	undernourishment - underfed - billion - million - history - first - bigger - worldwide - human - world	1	TRUE
first time human history obesity bigger problem world undernourishment	348	undernourishment_underfed_billion_million	undernourishment - underfed - billion - million - history - first - bigger - worldwide - human - world	1	TRUE
first time human history obesity bigger problem world undernourishment	348	undernourishment_underfed_billion_million	undernourishment - underfed - billion - million - history - first - bigger - worldwide - human - world	1	TRUE
talk lot shit neanderthals sense engage mass castrations remain inactiveobese find redditor make decent cave painting also physically fit cant done	349	typefaces_sixties_fonts_browbeating	typefaces - sixties - fonts - browbeating - glyph - shuffle - funky - princes - leather - mania	1	TRUE
finally acknowledge twin princes sixties typefaces mania obese two similar fonts fat funky fantastic every glyph browbeating heavy leather resurrection shuffle enjoyment go let good times roll	349	typefaces_sixties_fonts_browbeating	typefaces - sixties - fonts - browbeating - glyph - shuffle - funky - princes - leather - mania	1	TRUE
went prince ton hes morbidly obese prince tribute artist great show	349	typefaces_sixties_fonts_browbeating	typefaces - sixties - fonts - browbeating - glyph - shuffle - funky - princes - leather - mania	1	TRUE
finally acknowledge twin princes sixties typefaces mania obese two similar fonts fat funky fantastic every glyph browbeating heavy leather resurrection shuffle enjoyment go let good times roll	349	typefaces_sixties_fonts_browbeating	typefaces - sixties - fonts - browbeating - glyph - shuffle - funky - princes - leather - mania	1	TRUE
finally acknowledge twin princes sixties typefaces mania obese two similar fonts fat funky fantastic every glyph browbeating heavy leather resurrection shuffle enjoyment go let good times roll	349	typefaces_sixties_fonts_browbeating	typefaces - sixties - fonts - browbeating - glyph - shuffle - funky - princes - leather - mania	1	TRUE
thank highlighting study effects obesity antitumor immune response	350	immune_andy_hogan_antitumor	immune - andy - hogan - antitumor - cell - immunityhighlight - eatnice - lydias - haematologica - processour	1	TRUE
interested learning obesity immunology check researcher pm evening	350	immune_andy_hogan_antitumor	immune - andy - hogan - antitumor - cell - immunityhighlight - eatnice - lydias - haematologica - processour	1	TRUE
really nice study well done andy quite staggering impact obesity immune system	350	immune_andy_hogan_antitumor	immune - andy - hogan - antitumor - cell - immunityhighlight - eatnice - lydias - haematologica - processour	1	TRUE
obese monkey fed market visitors rescued taken fat camp	351	monkey_visitors_rescued_camp	monkey - visitors - rescued - camp - market - fed - taken - asymptomatic - apes - monkeys	1	TRUE
obese monkey fed market visitors rescued taken fat camp	351	monkey_visitors_rescued_camp	monkey - visitors - rescued - camp - market - fed - taken - asymptomatic - apes - monkeys	1	TRUE
obese monkey fed market visitors rescued taken fat camp	351	monkey_visitors_rescued_camp	monkey - visitors - rescued - camp - market - fed - taken - asymptomatic - apes - monkeys	1	TRUE
believe obese golden snub nosed monkey native chinadisclaimer zoologist	351	monkey_visitors_rescued_camp	monkey - visitors - rescued - camp - market - fed - taken - asymptomatic - apes - monkeys	1	TRUE
obese monkey fed market visitors rescued taken fat camp	351	monkey_visitors_rescued_camp	monkey - visitors - rescued - camp - market - fed - taken - asymptomatic - apes - monkeys	0.897932	TRUE
obese monkey fed market visitors rescued taken fat camp	351	monkey_visitors_rescued_camp	monkey - visitors - rescued - camp - market - fed - taken - asymptomatic - apes - monkeys	1	TRUE
obese monkey fed market visitors rescued taken fat camp	351	monkey_visitors_rescued_camp	monkey - visitors - rescued - camp - market - fed - taken - asymptomatic - apes - monkeys	1	TRUE
obese monkey fed market visitors rescued taken fat camp	351	monkey_visitors_rescued_camp	monkey - visitors - rescued - camp - market - fed - taken - asymptomatic - apes - monkeys	1	TRUE
signs man successful mission muscular obese walks confidence speaks confidence strong loving family stress money	352	hard_quit_job_dream	hard - quit - job - dream - eatingovereating - decreed - tomoz - spreaderi - hardchasing - hardharsh	1	TRUE
winning hard loosing hard obesity hard fit hardbeing broke hard financially disaplined hardharsh truth life hard man choose hard new week tomoz crush goals	352	hard_quit_job_dream	hard - quit - job - dream - eatingovereating - decreed - tomoz - spreaderi - hardchasing - hardharsh	1	TRUE
true years ago best shape life due job kept active terrified able pay rent amp blood pressure obese person existing fast food deliberate culling live spite fuckers	352	hard_quit_job_dream	hard - quit - job - dream - eatingovereating - decreed - tomoz - spreaderi - hardchasing - hardharsh	1	TRUE
people different bodies many nfl centers considered clinically obese capable playing hour game football dont know health like stop making assumptions shes beautiful amp health none business	353	football_nfl_giants_game	football - nfl - giants - game - playeron - weddle - tes - teresa - knowreport - nfc	1	TRUE
told ten hag plan adhd rat mctoilet brother teresa obese left back play fluid football yet apparently greatest player time going one ruin united fans pathetically deluded	353	football_nfl_giants_game	football - nfl - giants - game - playeron - weddle - tes - teresa - knowreport - nfc	1	TRUE
many nfl linemen technically obese obesity indeed comorbidity covid complications players need accurate data determine risking data exist knows obese players opt football season	353	football_nfl_giants_game	football - nfl - giants - game - playeron - weddle - tes - teresa - knowreport - nfc	1	TRUE
nikes plussized mannequins dont promote obesity reflect reality earth issue	354	mannequins_nikes_mannequin_plussized	mannequins - nikes - mannequin - plussized - sell - reflect - ck - selling - argues - clothes	1	TRUE
opinion nikes plussized mannequins dont promote obesity reflect reality	354	mannequins_nikes_mannequin_plussized	mannequins - nikes - mannequin - plussized - sell - reflect - ck - selling - argues - clothes	1	TRUE
nikes plussized mannequins dont promote obesity reflect reality earth issue	354	mannequins_nikes_mannequin_plussized	mannequins - nikes - mannequin - plussized - sell - reflect - ck - selling - argues - clothes	1	TRUE
article literally disgusting reaction nikes new plus sized mannequin larger size argues representing body type encourages obesityobese mannequins selling women dangerous lie via	354	mannequins_nikes_mannequin_plussized	mannequins - nikes - mannequin - plussized - sell - reflect - ck - selling - argues - clothes	1	TRUE
disclosed today fascinating data sustained improvements even months cessation ofamg dosing gipr antagonist glpr agonist antibody likely durability expected pkpd small ppl p trial	355	glpr_dual_agonists_agonist	glpr - dual - agonists - agonist - glp - coagonist - glpgip - gipr - gipglp - antagonist	1	TRUE
next generation triple gcgrgiprglpr agonists transform future therapeutic paradigms metabolism clinic	355	glpr_dual_agonists_agonist	glpr - dual - agonists - agonist - glp - coagonist - glpgip - gipr - gipglp - antagonist	1	TRUE
update tirzepatide glpgipr coagonist poised fully leverage potential glpr impressive outcomes ppl launch expected mid	355	glpr_dual_agonists_agonist	glpr - dual - agonists - agonist - glp - coagonist - glpgip - gipr - gipglp - antagonist	1	TRUE
companies like ck promoting obesity anorexia arent cool shouldnt billboards time square saying ok promoting getting people gym	356	billboards_billboard_ads_advertising	billboards - billboard - ads - advertising - kline - mixjoin - pageobesity - amex - pandemicdemonise - sullying	1	TRUE
obesity brave stunning marketing abercrombie fitch ads	356	billboards_billboard_ads_advertising	billboards - billboard - ads - advertising - kline - mixjoin - pageobesity - amex - pandemicdemonise - sullying	1	TRUE
people like omg promote obesity billboards whole world full billboard ads kfc mcdonalds fast food chains literally cause obesity never tweeted even talked	356	billboards_billboard_ads_advertising	billboards - billboard - ads - advertising - kline - mixjoin - pageobesity - amex - pandemicdemonise - sullying	1	TRUE
type diabetes type insulin dependent thin young onset incidence injects insulintype noninsulin obese old common diet amp exercise	357	gaetz_insulin_matt_mmol	gaetz - insulin - matt - mmol - hbac - price - hyperinsulinemia - type - reversed - ageinduced	1	TRUE
colleagues show insulin receptor deletion regs improves metabolic outcomes models diet ageinduced obesity hyperinsulinemia	357	gaetz_insulin_matt_mmol	gaetz - insulin - matt - mmol - hbac - price - hyperinsulinemia - type - reversed - ageinduced	1	TRUE
qualified amp type diabetes rates small matters amp type dm biggie amp jho junior house officer colleagues rvh yet embraced qid xday insulin role hyperglycaemia bad new	357	gaetz_insulin_matt_mmol	gaetz - insulin - matt - mmol - hbac - price - hyperinsulinemia - type - reversed - ageinduced	1	TRUE
risk factors hypertensionphysical inactivityexcessive salt consumptiondiet high saturatedtrans fatconsumption tobaccoalcohollow intake fruits amp vegetablesbeing overweight obesefamily history hypertensionkidney diseasediabetes	358	fruit_intake_limit_vegetables	fruit - intake - limit - vegetables - legumes - salt - sugars - total - pulses - nuts	1	TRUE
prevented learn risk factorssalt consumptionlow intake fruits amp vegetablessaturated fat amp trans fatsbeing overweight obeseharmful use alcohollack physical activitytobacco use	358	fruit_intake_limit_vegetables	fruit - intake - limit - vegetables - legumes - salt - sugars - total - pulses - nuts	1	TRUE
anlysis shows poor diet obesity eat much fat sugar salt eating enough fruit veg fibre wholegrains good dietary advice support important	358	fruit_intake_limit_vegetables	fruit - intake - limit - vegetables - legumes - salt - sugars - total - pulses - nuts	1	TRUE
cdc guidance responsible longest school closures led rises learning loss mental health issues obesity amp substance abusethe public sees cdc guidance political messaging policy based scientific evidence	359	closures_learning_collateral_school	closures - learning - collateral - school - mental - damage - emergencies - spikes - rises - schools	1	TRUE
looking ways us children collateral damage failed policieslearning loss youth obesity spikes childrens mental health crisis signaled orgs stayed sidelines school closures	359	closures_learning_collateral_school	closures - learning - collateral - school - mental - damage - emergencies - spikes - rises - schools	1	TRUE
given harm isolation bubbles cause mental health concerns obesity educational isnt indefensible	359	closures_learning_collateral_school	closures - learning - collateral - school - mental - damage - emergencies - spikes - rises - schools	1	TRUE
fat overweight obese	360	lowest_longer_asjxbdkdjdb_overweightobesegymbro	lowest - longer - asjxbdkdjdb - overweightobesegymbro - coof - lightest - omggg - overweight - handful - upside	1	TRUE
obese slightly overweight	360	lowest_longer_asjxbdkdjdb_overweightobesegymbro	lowest - longer - asjxbdkdjdb - overweightobesegymbro - coof - lightest - omggg - overweight - handful - upside	1	TRUE
effect overweight obese least double previously thought	360	lowest_longer_asjxbdkdjdb_overweightobesegymbro	lowest - longer - asjxbdkdjdb - overweightobesegymbro - coof - lightest - omggg - overweight - handful - upside	1	TRUE
everything wrong world one picture massive carbon hungry petrol lorry parked pedestrian space selling consumerism specifically unhealthy sugary drinks contribute increased childhood obesity diabetes let alone dental problems	361	fuel_fossil_car_gt	fuel - fossil - car - gt - vehicle - sizable - damageadapt - westerner - velociraptors - parked	1	TRUE
fact people could vastly reduce fossil fuel consumption triedthey could fly much lesswalk cycle car sharing public transportwear proper clothes house instead turning heating full blastcut food consumption west already obese	361	fuel_fossil_car_gt	fuel - fossil - car - gt - vehicle - sizable - damageadapt - westerner - velociraptors - parked	1	TRUE
special offers fuel obese shoppers says report	361	fuel_fossil_car_gt	fuel - fossil - car - gt - vehicle - sizable - damageadapt - westerner - velociraptors - parked	1	TRUE
enlightening presentation health disparities social determinants health obesity	362	construct_social_societybut_deathhow	construct - social - societybut - deathhow - healthbody - refutation - latteryou - therealso - entrench - berkman	1	TRUE
health social construct terms like obese bmi rooted white supremacy health directly related feel body lb person body positive healthy encouraging exercise eating healthy fatphobic	362	construct_social_societybut_deathhow	construct - social - societybut - deathhow - healthbody - refutation - latteryou - therealso - entrench - berkman	1	TRUE
thought obesity social construct health every size	362	construct_social_societybut_deathhow	construct - social - societybut - deathhow - healthbody - refutation - latteryou - therealso - entrench - berkman	1	TRUE
aga clinical practice pharmacological interventions adults obesity	363	bloodtobrain_subcommittee_haemost_anticoagulationj	bloodtobrain - subcommittee - haemost - anticoagulationj - editorsinchief - thromb - gamble - weekly - pans - ssc	1	TRUE
esteemed world obesity expert shooting minutes nature role antiobesity medications treatment obesity audience clinicians patient alike	363	bloodtobrain_subcommittee_haemost_anticoagulationj	bloodtobrain - subcommittee - haemost - anticoagulationj - editorsinchief - thromb - gamble - weekly - pans - ssc	1	TRUE
antiobesity medications play supporting role fight obesity useful patients work health habits main act every patient encounter go well convey align	363	bloodtobrain_subcommittee_haemost_anticoagulationj	bloodtobrain - subcommittee - haemost - anticoagulationj - editorsinchief - thromb - gamble - weekly - pans - ssc	1	TRUE
overeating doesnt cause obesity obesity causes overeating	364	overeating_compulsive_overeaters_obesitydoes	overeating - compulsive - overeaters - obesitydoes - cause - overfeeding - causes - gaining - obesitynew - oupblog	1	TRUE
interesting see claim overeating causes obesity questioned print heres oped scientific challenge line thinking	364	overeating_compulsive_overeaters_obesitydoes	overeating - compulsive - overeaters - obesitydoes - cause - overfeeding - causes - gaining - obesitynew - oupblog	1	TRUE
easy assume overeating causes obesity latest research says opposite disease obesity causes overeating	364	overeating_compulsive_overeaters_obesitydoes	overeating - compulsive - overeaters - obesitydoes - cause - overfeeding - causes - gaining - obesitynew - oupblog	1	TRUE
outstanding talk professor ruth loos cbmr copenhagen diabetes day lesson precision medicine applied treatment obesity	365	brestoff_steven_scholar_outstanding	brestoff - steven - scholar - outstanding - southwest - crowne - tapped - godfather - heymsfield - rdccme	1	TRUE
bahrain victorious unveil new kit vuelta espaa mikel landas team raise awareness obesity diabetes	365	brestoff_steven_scholar_outstanding	brestoff - steven - scholar - outstanding - southwest - crowne - tapped - godfather - heymsfield - rdccme	1	TRUE
fantastic morning educational presentations diabetesobesity prof carel le roux dr denise sadlier dr rajesh rajput ireland india metabolic medicine summit	365	brestoff_steven_scholar_outstanding	brestoff - steven - scholar - outstanding - southwest - crowne - tapped - godfather - heymsfield - rdccme	1	TRUE
prison population fatal shootings dayhalf million bankrupt every year healthcare coststen days holiday entitlement obesity rate vs francegermanynot sure us paradise earth	366	incarceration_divorce_debt_rate	incarceration - divorce - debt - rate - prison - loan - crimes - pharmaceutical - america - superior	1	TRUE
[truncated: 51,776 more rows]
