# Supplementary material for: Exploring Public Emotions on Obesity During the COVID-19 Pandemic Using Sentiment Analysis and Topic Modeling: Cross-Sectional Study
Source: J Med Internet Res. 2024 Oct 11;26:e52142. doi: 10.2196/52142 (PMC11512131; doi:10.2196/52142)
Supplement: Multimedia Appendix 3 [file jmir_v26i1e52142_app3.zip]

Archive with 2 entries (2 files):
- Supplementary file 3.html
- Supplementary file 4.html
